# Supplementary material for: Crystal structure and absolute configuration of (3aS,4S,5R,7aR)-2,2,7-trimethyl-3a,4,5,7a-tetra­hydro-1,3-benzodioxole-4,5-diol
Source: Acta Crystallogr E Crystallogr Commun. 2015 Aug 6;71(Pt 9):1013–6. doi: 10.1107/S2056989015014590 (PMC4555417; doi:10.1107/S2056989015014590)
Supplement: Supplementary file 1 [file e-71-01013-sup1.cif]

##############################################################################
#                                                                            #
# This CIF contains the data in a paper accepted for publication in          #
# Acta Crystallographica Section E. It conforms to the requirements of       #
# Notes for Authors for Acta Crystallographica Section E, and has been       #
# peer reviewed under the auspices of the IUCr Commission on Journals.       #
#                                                                            #
# Full details of the Crystallographic Information File format               #
# are given in the paper "The Crystallographic Information File (CIF):       #
# a New Standard Archive File for Crystallography" by S. R. Hall, F. H.      #
# Allen and I. D. Brown [Acta Cryst. (1991), A47, 655-685].                  #
#                                                                            #
# The current version of the core CIF dictionary is obtainable from          #
# ftp://ftp.iucr.org/pub/cif_core.dic.                                       #
#                                                                            #
# Software is freely available for graphical display of the structure(s)     #
# in this CIF. For information consult the CIF software page                 #
# http://www.iucr.org/resources/cif/software.                                #
#                                                                            #
# This file may be used for bona fide research purposes within the           #
# scientific community so long as proper attribution is given to the journal # 
# article from which it was obtained.                                        #
#                                                                            #
##############################################################################
data_I
_database_code_depnum_ccdc_archive 'CCDC 1416687'
_audit_creation_method     SHELXL-2014
_chemical_name_systematic
;\
(3a<i>S</i>,4<i>S</i>,5<i>R</i>,7a<i>R</i>)-2,2,7-Trimethyl-3a,4,5,7a-\
tetrahydro-1,3-benzodioxole-4,5-diol
;
_chemical_name_common     ?
_chemical_formula_moiety     'C10 H16 O4'
_chemical_formula_sum     'C10 H16 O4'
_chemical_formula_iupac     'C10 H16 O4'
_chemical_formula_weight     200.23
_chemical_melting_point     ?
_symmetry_space_group_name_hall     ' P 2ac 2ab'
_shelx_space_group_comment
;
The symmetry employed for this shelxl refinement is uniquely defined
by the following loop, which should always be used as a source of
symmetry information in preference to the above space-group names.
They are only intended as comments.
;
_space_group_crystal_system     orthorhombic
_space_group_name_H-M_alt     'P 21 21 21'
_space_group_name_Hall     'P 2ac 2ab'
loop_
    _space_group_symop_operation_xyz
    'x, y, z'
    'x+1/2, -y+1/2, -z'
    '-x, y+1/2, -z+1/2'
    '-x+1/2, -y, z+1/2'
_cell_length_a     6.1230(13)
_cell_length_b     7.5163(17)
_cell_length_c     23.347(5)
_cell_angle_alpha     90
_cell_angle_beta     90
_cell_angle_gamma     90
_cell_volume     1074.5(4)
_cell_formula_units_Z     4
_cell_measurement_reflns_used     ?
_cell_measurement_theta_min     3.786
_cell_measurement_theta_max     66.732
_cell_measurement_temperature     293.15
_exptl_crystal_description     'parallelepiped'
_exptl_crystal_colour     'colorless'
_exptl_crystal_size_max     0.278
_exptl_crystal_size_mid     0.182
_exptl_crystal_size_min     0.140
_exptl_crystal_density_diffrn     1.238
_exptl_crystal_density_meas     ?
_exptl_crystal_density_method     'not measured'
_exptl_crystal_F_000     432
_exptl_absorpt_coefficient_mu     0.791
_exptl_absorpt_correction_type     multi-scan
_exptl_absorpt_process_details
;
(SADABS; Bruker, 2013)
;
_shelx_estimated_absorpt_T_min     ?
_shelx_estimated_absorpt_T_max     ?
_exptl_absorpt_correction_T_min     0.643
_exptl_absorpt_correction_T_max     0.752
_exptl_special_details     ?
_diffrn_ambient_temperature     293.15
_diffrn_radiation_type     CuK\a
_diffrn_radiation_wavelength     1.54178
_diffrn_radiation_monochromator
;
Helios X-ray optical focusing and monochromatization module
;
_diffrn_measurement_device_type     'Bruker D8 Venture/Photon 100 CMOS'
_diffrn_measurement_method     '\p and \w scans'
_diffrn_detector_area_resol_mean     10.4167
_diffrn_reflns_number     29451
_diffrn_reflns_av_R_equivalents     0.0295
_diffrn_reflns_theta_min     3.786
_diffrn_reflns_theta_max     68.444
_diffrn_reflns_theta_full     67.679
_diffrn_measured_fraction_theta_max     0.997
_diffrn_measured_fraction_theta_full     0.997
_diffrn_reflns_limit_h_min     -7
_diffrn_reflns_limit_h_max     6
_diffrn_reflns_limit_k_min     -9
_diffrn_reflns_limit_k_max     9
_diffrn_reflns_limit_l_min     -28
_diffrn_reflns_limit_l_max     28
_refine_special_details     ?
_reflns_number_total     1967
_reflns_number_gt     1951
_reflns_threshold_expression     I>2\s(I)
_refine_ls_structure_factor_coef     Fsqd
_refine_ls_matrix_type     full
_refine_ls_R_factor_all     0.0295
_refine_ls_R_factor_gt     0.0294
_refine_ls_wR_factor_gt     0.0775
_refine_ls_wR_factor_ref     0.0776
_refine_ls_goodness_of_fit_ref     1.176
_refine_ls_restrained_S_all     1.176
_refine_ls_number_reflns     1967
_refine_ls_number_parameters     139
_refine_ls_number_restraints     0
_refine_ls_hydrogen_treatment     mixed
_refine_ls_weighting_scheme     calc
_refine_ls_weighting_details
              'w=1/[\s^2^(Fo^2^)+(0.0278P)^2^+0.2133P] where P=(Fo^2^+2Fc^2^)/3'
_atom_sites_solution_hydrogens     mixed
_atom_sites_solution_primary     direct
_atom_sites_solution_secondary     difmap
_refine_ls_shift/su_max     0.000
_refine_ls_shift/su_mean     0.000
_refine_diff_density_max     0.136
_refine_diff_density_min     -0.113
_refine_ls_extinction_method
;
SHELXL2014 (Sheldrick, 2015)
;
_refine_ls_extinction_coef     0.0063(9)
_refine_ls_extinction_expression
                                  'Fc^*^=kFc[1+0.001xFc^2^\l^3^/sin(2\q)]^-1/4^'
_refine_ls_abs_structure_details
;
Flack <i>x</i> determined using 782 quotients
[(<i>I</i>^+^)-(<i>I</i>^-^)]/[(<i>I</i>^+^)+(<i>I</i>^-^)]
(Parsons <i>et al.</i>,  2013)
;
_refine_ls_abs_structure_Flack     0.01(3)
loop_
    _atom_type_symbol
    _atom_type_description
    _atom_type_scat_dispersion_real
    _atom_type_scat_dispersion_imag
    _atom_type_scat_source
    'C' 'C' 0.0181 0.0091
                         'International Tables Vol C Tables 4.2.6.8 and 6.1.1.4'
    'H' 'H' 0.0000 0.0000
                         'International Tables Vol C Tables 4.2.6.8 and 6.1.1.4'
    'O' 'O' 0.0492 0.0322
                         'International Tables Vol C Tables 4.2.6.8 and 6.1.1.4'
_computing_data_collection
;
APEX2 (Bruker, 2013)
;
_computing_cell_refinement
;
SAINT (Bruker, 2013)
;
_computing_data_reduction
;
SAINT (Bruker, 2013)
;
_computing_structure_solution
;
SHELXS97 (Sheldrick, 2008)
;
_computing_structure_refinement
;
SHELXL2014 (Sheldrick, 2015)
;
_computing_molecular_graphics
;
Mercury (Macrae <i>et al.</i>,  2008)
;
_computing_publication_material
;
SHELXL2014 (Sheldrick, 2015)
;
loop_
    _atom_site_type_symbol
    _atom_site_label
    _atom_site_fract_x
    _atom_site_fract_y
    _atom_site_fract_z
    _atom_site_U_iso_or_equiv
    _atom_site_adp_type
    _atom_site_calc_flag
    _atom_site_occupancy
    _atom_site_disorder_assembly
    _atom_site_disorder_group
    O O3 0.1718(2) 0.02424(17) 0.83031(6) 0.0431(4) Uani d 1 . .
    C C3A 0.2609(3) 0.1964(3) 0.81761(8) 0.0379(4) Uani d 1 . .
    H H3A 0.3868 0.1850 0.7919 0.045 Uiso calc 1 . .
    O O1 0.4078(3) 0.0973(2) 0.90222(7) 0.0562(5) Uani d 1 . .
    C C7A 0.3342(3) 0.2591(3) 0.87622(8) 0.0405(5) Uani d 1 . .
    H H7A 0.4583 0.3403 0.8719 0.049 Uiso calc 1 . .
    H H41 -0.026(5) 0.337(4) 0.7201(12) 0.066(9) Uiso d 1 . .
    H H51 -0.197(5) 0.545(4) 0.8006(10) 0.051(8) Uiso d 1 . .
    O O41 0.0349(3) 0.2538(2) 0.73585(6) 0.0499(4) Uani d 1 . .
    O O51 -0.2609(3) 0.4552(2) 0.80767(7) 0.0488(4) Uani d 1 . .
    C C7 0.1596(4) 0.3484(3) 0.91126(8) 0.0403(5) Uani d 1 . .
    C C6 -0.0366(3) 0.3793(3) 0.88973(8) 0.0415(5) Uani d 1 . .
    H H6 -0.1387 0.4344 0.9133 0.050 Uiso calc 1 . .
    C C23 0.4527(6) -0.1837(4) 0.85765(13) 0.0778(9) Uani d 1 . .
    H H23A 0.5376 -0.2248 0.8896 0.117 Uiso calc 1 . .
    H H23B 0.5475 -0.1307 0.8297 0.117 Uiso calc 1 . .
    H H23C 0.3769 -0.2824 0.8407 0.117 Uiso calc 1 . .
    C C2 0.2898(4) -0.0479(3) 0.87792(9) 0.0484(5) Uani d 1 . .
    C C4 0.0914(3) 0.3159(3) 0.79142(8) 0.0358(4) Uani d 1 . .
    H H4 0.1557 0.4347 0.7873 0.043 Uiso calc 1 . .
    C C5 -0.1064(3) 0.3320(2) 0.83012(9) 0.0370(4) Uani d 1 . .
    H H5 -0.1771 0.2152 0.8317 0.044 Uiso calc 1 . .
    C C71 0.2246(5) 0.3979(4) 0.97104(10) 0.0621(7) Uani d 1 . .
    H H71A 0.1042 0.4554 0.9898 0.093 Uiso calc 1 . .
    H H71B 0.3471 0.4775 0.9698 0.093 Uiso calc 1 . .
    H H71C 0.2639 0.2925 0.9919 0.093 Uiso calc 1 . .
    C C22 0.1246(6) -0.1199(4) 0.91968(12) 0.0762(9) Uani d 1 . .
    H H22A 0.1985 -0.1646 0.9530 0.114 Uiso calc 1 . .
    H H22B 0.0437 -0.2145 0.9019 0.114 Uiso calc 1 . .
    H H22C 0.0263 -0.0266 0.9308 0.114 Uiso calc 1 . .
loop_
    _atom_site_aniso_label
    _atom_site_aniso_U_11
    _atom_site_aniso_U_22
    _atom_site_aniso_U_33
    _atom_site_aniso_U_12
    _atom_site_aniso_U_13
    _atom_site_aniso_U_23
    O3 0.0525(8) 0.0324(7) 0.0444(8) 0.0017(6) -0.0105(7) -0.0019(6)
    C3A 0.0346(9) 0.0391(10) 0.0400(10) 0.0008(8) 0.0044(8) -0.0027(8)
    O1 0.0621(10) 0.0478(9) 0.0587(9) 0.0118(8) -0.0243(8) -0.0051(7)
    C7A 0.0353(9) 0.0407(10) 0.0455(10) -0.0020(9) -0.0032(9) -0.0026(9)
    O41 0.0668(11) 0.0458(8) 0.0372(7) 0.0157(8) -0.0080(7) -0.0020(7)
    O51 0.0369(8) 0.0452(9) 0.0643(10) 0.0056(7) 0.0024(7) 0.0124(7)
    C7 0.0482(12) 0.0349(10) 0.0377(10) -0.0064(9) 0.0036(9) -0.0010(8)
    C6 0.0428(11) 0.0414(11) 0.0405(10) 0.0022(9) 0.0124(9) 0.0014(9)
    C23 0.083(2) 0.0651(17) 0.0857(19) 0.0354(16) -0.0191(16) -0.0160(15)
    C2 0.0605(14) 0.0390(11) 0.0456(11) 0.0103(10) -0.0116(10) -0.0022(9)
    C4 0.0408(10) 0.0323(9) 0.0343(9) 0.0000(8) 0.0034(8) -0.0004(7)
    C5 0.0323(9) 0.0323(9) 0.0465(10) 0.0003(8) 0.0031(8) 0.0047(8)
    C71 0.0779(17) 0.0649(15) 0.0436(12) 0.0032(15) -0.0050(12) -0.0076(11)
    C22 0.102(2) 0.0665(17) 0.0599(15) -0.0030(18) 0.0010(15) 0.0110(13)
_geom_special_details
;
All e.s.d.'s (except the e.s.d. in the dihedral angle between two l.s. planes)
are estimated using the full covariance matrix. The cell e.s.d.'s are taken
into account individually in the estimation of e.s.d.'s in distances, angles
and torsion angles; correlations between e.s.d.'s in cell parameters are only
used when they are defined by crystal symmetry. An approximate (isotropic)
treatment of cell e.s.d.'s is used for estimating e.s.d.'s involving l.s.
planes.
;
loop_
    _geom_bond_atom_site_label_1
    _geom_bond_atom_site_label_2
    _geom_bond_site_symmetry_2
    _geom_bond_distance
    _geom_bond_publ_flag
    O3 C2 . 1.433(2) ?
    O3 C3A . 1.435(2) ?
    C3A C4 . 1.503(3) ?
    C3A C7A . 1.515(3) ?
    C3A H3A . 0.9800 ?
    O1 C2 . 1.427(3) ?
    O1 C7A . 1.432(3) ?
    C7A C7 . 1.504(3) ?
    C7A H7A . 0.9800 ?
    O41 C4 . 1.421(2) ?
    O41 H41 . 0.82(3) ?
    O51 C5 . 1.424(2) ?
    O51 H51 . 0.80(3) ?
    C7 C6 . 1.323(3) ?
    C7 C71 . 1.498(3) ?
    C6 C5 . 1.499(3) ?
    C6 H6 . 0.9300 ?
    C23 C2 . 1.503(3) ?
    C23 H23A . 0.9600 ?
    C23 H23B . 0.9600 ?
    C23 H23C . 0.9600 ?
    C2 C22 . 1.505(4) ?
    C4 C5 . 1.516(3) ?
    C4 H4 . 0.9800 ?
    C5 H5 . 0.9800 ?
    C71 H71A . 0.9600 ?
    C71 H71B . 0.9600 ?
    C71 H71C . 0.9600 ?
    C22 H22A . 0.9600 ?
    C22 H22B . 0.9600 ?
    C22 H22C . 0.9600 ?
loop_
    _geom_angle_atom_site_label_1
    _geom_angle_atom_site_label_2
    _geom_angle_atom_site_label_3
    _geom_angle_site_symmetry_1
    _geom_angle_site_symmetry_3
    _geom_angle
    _geom_angle_publ_flag
    C2 O3 C3A . . 108.04(16) ?
    O3 C3A C4 . . 111.11(16) ?
    O3 C3A C7A . . 101.91(15) ?
    C4 C3A C7A . . 112.71(16) ?
    O3 C3A H3A . . 110.3 ?
    C4 C3A H3A . . 110.3 ?
    C7A C3A H3A . . 110.3 ?
    C2 O1 C7A . . 108.78(15) ?
    O1 C7A C7 . . 111.85(17) ?
    O1 C7A C3A . . 102.24(16) ?
    C7 C7A C3A . . 114.80(16) ?
    O1 C7A H7A . . 109.2 ?
    C7 C7A H7A . . 109.2 ?
    C3A C7A H7A . . 109.2 ?
    C4 O41 H41 . . 105.6(19) ?
    C5 O51 H51 . . 107.4(19) ?
    C6 C7 C71 . . 123.5(2) ?
    C6 C7 C7A . . 121.16(18) ?
    C71 C7 C7A . . 115.4(2) ?
    C7 C6 C5 . . 124.75(18) ?
    C7 C6 H6 . . 117.6 ?
    C5 C6 H6 . . 117.6 ?
    C2 C23 H23A . . 109.5 ?
    C2 C23 H23B . . 109.5 ?
    H23A C23 H23B . . 109.5 ?
    C2 C23 H23C . . 109.5 ?
    H23A C23 H23C . . 109.5 ?
    H23B C23 H23C . . 109.5 ?
    O1 C2 O3 . . 105.92(16) ?
    O1 C2 C23 . . 108.0(2) ?
    O3 C2 C23 . . 110.34(19) ?
    O1 C2 C22 . . 111.0(2) ?
    O3 C2 C22 . . 107.4(2) ?
    C23 C2 C22 . . 113.9(2) ?
    O41 C4 C3A . . 110.06(15) ?
    O41 C4 C5 . . 112.08(17) ?
    C3A C4 C5 . . 110.92(15) ?
    O41 C4 H4 . . 107.9 ?
    C3A C4 H4 . . 107.9 ?
    C5 C4 H4 . . 107.9 ?
    O51 C5 C6 . . 112.15(17) ?
    O51 C5 C4 . . 111.30(16) ?
    C6 C5 C4 . . 110.18(16) ?
    O51 C5 H5 . . 107.7 ?
    C6 C5 H5 . . 107.7 ?
    C4 C5 H5 . . 107.7 ?
    C7 C71 H71A . . 109.5 ?
    C7 C71 H71B . . 109.5 ?
    H71A C71 H71B . . 109.5 ?
    C7 C71 H71C . . 109.5 ?
    H71A C71 H71C . . 109.5 ?
    H71B C71 H71C . . 109.5 ?
    C2 C22 H22A . . 109.5 ?
    C2 C22 H22B . . 109.5 ?
    H22A C22 H22B . . 109.5 ?
    C2 C22 H22C . . 109.5 ?
    H22A C22 H22C . . 109.5 ?
    H22B C22 H22C . . 109.5 ?
loop_
    _geom_torsion_atom_site_label_1
    _geom_torsion_atom_site_label_2
    _geom_torsion_atom_site_label_3
    _geom_torsion_atom_site_label_4
    _geom_torsion_site_symmetry_1
    _geom_torsion_site_symmetry_2
    _geom_torsion_site_symmetry_3
    _geom_torsion_site_symmetry_4
    _geom_torsion
    _geom_torsion_publ_flag
    C2 O3 C3A C4 . . . . -151.43(16) ?
    C2 O3 C3A C7A . . . . -31.14(19) ?
    C2 O1 C7A C7 . . . . 95.1(2) ?
    C2 O1 C7A C3A . . . . -28.2(2) ?
    O3 C3A C7A O1 . . . . 35.64(18) ?
    C4 C3A C7A O1 . . . . 154.80(17) ?
    O3 C3A C7A C7 . . . . -85.7(2) ?
    C4 C3A C7A C7 . . . . 33.5(2) ?
    O1 C7A C7 C6 . . . . -120.5(2) ?
    C3A C7A C7 C6 . . . . -4.6(3) ?
    O1 C7A C7 C71 . . . . 59.4(2) ?
    C3A C7A C7 C71 . . . . 175.29(19) ?
    C71 C7 C6 C5 . . . . 179.8(2) ?
    C7A C7 C6 C5 . . . . -0.3(3) ?
    C7A O1 C2 O3 . . . . 9.6(2) ?
    C7A O1 C2 C23 . . . . 127.8(2) ?
    C7A O1 C2 C22 . . . . -106.6(2) ?
    C3A O3 C2 O1 . . . . 14.5(2) ?
    C3A O3 C2 C23 . . . . -102.1(2) ?
    C3A O3 C2 C22 . . . . 133.2(2) ?
    O3 C3A C4 O41 . . . . -68.3(2) ?
    C7A C3A C4 O41 . . . . 178.01(16) ?
    O3 C3A C4 C5 . . . . 56.3(2) ?
    C7A C3A C4 C5 . . . . -57.4(2) ?
    C7 C6 C5 O51 . . . . -147.6(2) ?
    C7 C6 C5 C4 . . . . -23.0(3) ?
    O41 C4 C5 O51 . . . . -60.8(2) ?
    C3A C4 C5 O51 . . . . 175.69(16) ?
    O41 C4 C5 C6 . . . . 174.10(15) ?
    C3A C4 C5 C6 . . . . 50.6(2) ?
loop_
    _geom_hbond_atom_site_label_D
    _geom_hbond_atom_site_label_H
    _geom_hbond_atom_site_label_A
    _geom_hbond_site_symmetry_A
    _geom_hbond_distance_DH
    _geom_hbond_distance_HA
    _geom_hbond_distance_DA
    _geom_hbond_angle_DHA
    O41 H41 O3 3_556 0.82(3) 2.04(3) 2.849(2) 171(3)
    O51 H51 O41 3_556 0.80(3) 2.04(3) 2.826(2) 167(2)
    C7A H7A O51 1_655 0.98 2.44 3.299(3) 146.2
_shelx_hkl_file
;
  -1   0   0    0.01    0.01
   1   0   0    0.01    0.03
  -4   0   0    1.28    0.18
  -4   0   0    1.48    0.10
   4   0   0    1.22    0.09
  -4   0   0    1.48    0.15
  -4   0   0    1.31    0.13
  -5   0   0    0.03    0.10
  -5   0   0    0.01    0.05
  -5   0   0   -0.04    0.03
  -5   0   0   -0.03    0.04
  -5   0   0    0.03    0.11
  -6   0   0    4.26    0.19
  -6   0   0    4.79    0.28
  -6   0   0    4.19    0.23
  -6   0   0    4.55    0.21
  -7   0   0    0.05    0.03
  -7   0   0   -0.01    0.07
   1  -1   0  600.62   21.93
  -1  -1   0  574.09   21.79
  -1   1   0  601.64   21.92
   2   1   0   14.92    0.56
   2   1   0   14.93    0.56
   2  -1   0   14.68    0.56
   2  -1   0   15.17    0.56
  -2  -1   0   16.03    0.58
  -2   1   0   14.57    0.56
   2   1   0   14.79    0.58
  -2  -1   0   14.99    0.66
  -2   1   0   15.97    0.57
   2   1   0   15.86    0.67
  -2   1   0   16.15    0.56
   2  -1   0   14.24    0.62
   2  -1   0   15.09    0.57
   2  -1   0   15.08    0.56
   3  -1   0    0.14    0.03
   3  -1   0    0.21    0.04
   3  -1   0    0.16    0.10
   3   1   0    0.19    0.13
   3  -1   0    0.16    0.03
  -3   1   0    0.18    0.05
   3   1   0    0.20    0.06
  -4  -1   0    0.60    0.11
   4  -1   0    0.46    0.11
   4  -1   0    0.56    0.07
  -4   1   0    0.48    0.06
  -4  -1   0    0.47    0.06
   4  -1   0    0.52    0.14
  -4   1   0    0.67    0.12
   4   1   0    0.55    0.06
  -4  -1   0    0.55    0.08
   4   1   0    0.52    0.07
  -4   1   0    0.56    0.09
   5  -1   0    7.64    0.34
  -5  -1   0    7.85    0.38
  -5   1   0    8.72    0.33
  -5  -1   0    8.00    0.35
  -5  -1   0    7.67    0.39
  -5   1   0    7.40    0.32
  -5  -1   0    7.99    0.33
  -5   1   0    7.57    0.35
  -5   1   0    7.78    0.39
  -5  -1   0    7.24    0.32
  -5  -1   0    7.37    0.35
  -5  -1   0    7.62    0.31
  -6  -1   0    2.45    0.19
  -6   1   0    2.75    0.17
  -6  -1   0    2.43    0.16
  -6  -1   0    2.63    0.17
  -6   1   0    2.60    0.15
  -6  -1   0    2.69    0.16
  -6   1   0    2.64    0.13
  -7   1   0    0.37    0.05
  -7   1   0    0.49    0.05
   0   2   0   58.00    2.13
   1  -2   0  403.42   15.56
  -1  -2   0  413.93   15.44
  -1   2   0  396.28   15.51
   2  -2   0  255.06   10.31
   2  -2   0  261.55   10.57
  -2  -2   0  249.54    9.90
  -3   2   0   18.06    0.71
   3   2   0   16.98    0.68
   3  -2   0   17.99    0.67
   3  -2   0   19.25    0.80
  -3  -2   0   18.34    0.71
  -3   2   0   17.37    0.68
  -3   2   0   15.93    0.67
   3  -2   0   18.40    0.68
   3  -2   0   18.11    0.69
  -3  -2   0   18.35    0.87
  -3   2   0   17.56    0.68
  -3   2   0   19.05    0.69
   3  -2   0   17.14    0.68
   3   2   0   18.17    0.67
   3  -2   0   17.48    0.68
   3   2   0   17.93    0.67
  -3  -2   0   20.01    0.71
  -4   2   0    1.84    0.13
  -4  -2   0    2.15    0.11
  -4  -2   0    1.88    0.15
  -4  -2   0    2.27    0.13
  -4  -2   0    2.07    0.13
   4   2   0    1.96    0.11
  -4   2   0    2.15    0.12
   4   2   0    1.80    0.12
  -4  -2   0    2.10    0.18
   4  -2   0    2.12    0.10
  -4   2   0    2.09    0.13
  -4  -2   0    2.04    0.19
  -5  -2   0   19.65    0.80
  -5  -2   0   20.06    0.78
  -5   2   0   19.92    0.77
  -5  -2   0   21.30    0.77
  -5  -2   0   20.70    0.85
  -5  -2   0   19.74    0.81
  -5   2   0   19.96    0.78
  -5   2   0   20.18    0.78
  -5   2   0   20.50    0.81
  -5  -2   0   20.57    0.81
   5  -2   0   19.47    0.76
   5  -2   0   20.18    0.79
  -6  -2   0   -0.02    0.04
  -6  -2   0    0.04    0.07
  -6   2   0    0.03    0.05
  -6   2   0   -0.02    0.03
  -6   2   0   -0.03    0.04
   6  -2   0    0.00    0.03
  -6  -2   0    0.00    0.15
  -6   2   0    0.02    0.11
   0  -3   0    1.00    0.07
   1  -3   0   89.84    3.29
  -1   3   0   90.73    3.31
  -1   3   0   88.48    3.29
   1  -3   0   91.86    3.32
  -1   3   0   88.68    3.28
   1   3   0   90.16    3.31
   1   3   0   92.02    3.31
  -1  -3   0   90.37    3.31
  -1  -3   0   83.79    3.27
  -1   3   0   95.92    3.32
   1   3   0   85.66    3.29
  -1   3   0   93.71    3.29
  -2  -3   0    5.59    0.26
  -2   3   0    6.27    0.28
  -2  -3   0    6.99    0.28
   2   3   0    6.08    0.25
  -2  -3   0    6.60    0.39
   2   3   0    6.24    0.24
   2   3   0    5.90    0.25
   2   3   0    6.58    0.27
   2  -3   0    6.33    0.25
  -2  -3   0    6.31    0.29
   2  -3   0    6.12    0.25
   2   3   0    6.24    0.27
   2  -3   0    6.15    0.26
  -2   3   0    6.61    0.26
  -2  -3   0    5.80    0.26
  -2  -3   0    6.38    0.29
   2  -3   0    6.74    0.42
   2  -3   0    6.78    0.28
  -2   3   0    6.25    0.26
  -2  -3   0    6.75    0.37
  -2   3   0    5.64    0.27
   2  -3   0    6.56    0.26
   2  -3   0    6.35    0.29
   3   3   0   33.79    1.24
  -3  -3   0   31.42    1.26
  -3   3   0   31.56    1.23
   3   3   0   31.74    1.22
  -3  -3   0   33.59    1.23
   3   3   0   31.97    1.28
  -3   3   0   33.29    1.23
  -3  -3   0   33.60    1.23
  -3  -3   0   32.29    1.48
  -3  -3   0   32.71    1.27
  -3  -3   0   32.84    1.25
  -3   3   0   35.23    1.26
   3   3   0   32.92    1.21
   3  -3   0   33.10    1.22
  -3   3   0   32.42    1.22
   3  -3   0   33.25    1.23
   3  -3   0   32.39    1.23
  -3   3   0   34.36    1.24
   3   3   0   32.01    1.23
   3  -3   0   33.82    1.56
   3  -3   0   32.22    1.26
  -3   3   0   33.21    1.23
   3  -3   0   33.76    1.22
   4   3   0  110.47    4.16
   4  -3   0  115.57    4.18
  -4  -3   0  115.74    4.19
  -4   3   0  108.62    4.17
  -4   3   0  113.69    4.22
  -4   3   0  110.35    4.19
  -4  -3   0  119.78    4.23
  -4   3   0  112.97    4.19
  -4  -3   0  111.82    4.22
  -4   3   0  117.60    4.19
  -4  -3   0  114.44    4.19
  -4  -3   0  110.71    4.18
  -4   3   0  114.89    4.18
  -4  -3   0  123.03    4.34
  -5   3   0    6.13    0.27
   5  -3   0    6.16    0.26
  -5   3   0    6.64    0.28
  -5  -3   0    6.92    0.35
  -5   3   0    6.03    0.27
   5  -3   0    6.50    0.31
   5  -3   0    6.52    0.26
  -5  -3   0    6.60    0.28
  -5   3   0    6.56    0.27
  -5   3   0    6.56    0.31
   5   3   0    6.24    0.25
   5   3   0    5.63    0.37
  -5  -3   0    6.91    0.33
  -5  -3   0    6.05    0.30
  -5  -3   0    6.14    0.27
   6  -3   0    0.22    0.03
   6  -3   0    0.27    0.14
  -6  -3   0    0.24    0.05
   6  -3   0    0.25    0.04
  -6   3   0    0.26    0.05
  -6   3   0    0.19    0.04
   0   4   0    0.78    0.07
   0  -4   0    0.60    0.09
   0  -4   0    0.57    0.05
   0  -4   0    0.62    0.11
   0   4   0    0.55    0.07
   0   4   0    0.77    0.10
   0  -4   0    0.67    0.05
   0  -4   0    0.62    0.06
   0   4   0    0.71    0.07
  -1  -4   0    6.48    0.46
   1  -4   0    6.63    0.35
   1  -4   0    6.82    0.27
  -1   4   0    7.18    0.33
  -1   4   0    7.09    0.29
  -1   4   0    7.09    0.28
   1  -4   0    7.32    0.31
   1  -4   0    6.68    0.33
  -1   4   0    7.02    0.29
   1  -4   0    6.06    0.28
  -1   4   0    6.48    0.31
   1  -4   0    7.16    0.28
  -1  -4   0    6.51    0.33
   1   4   0    6.47    0.26
  -1   4   0    6.23    0.28
  -1   4   0    7.06    0.28
  -1   4   0    6.68    0.26
  -1  -4   0    7.00    0.28
   1   4   0    7.00    0.31
  -1  -4   0    6.77    0.30
   1   4   0    6.61    0.28
   1   4   0    7.02    0.27
   1   4   0    6.88    0.28
   1   4   0    7.13    0.32
   1  -4   0    7.23    0.27
   1  -4   0    6.81    0.28
   1  -4   0    6.16    0.47
   2  -4   0   24.77    0.91
   2   4   0   22.78    0.91
  -2   4   0   24.32    0.93
  -2  -4   0   25.50    0.92
  -2  -4   0   21.57    0.95
   2  -4   0   22.52    1.20
   2   4   0   26.98    0.96
   2  -4   0   26.46    0.99
  -2   4   0   21.46    0.92
  -2  -4   0   22.57    1.16
   2   4   0   24.53    0.91
   2  -4   0   25.69    0.93
  -2  -4   0   24.88    0.93
  -2   4   0   25.72    0.94
  -2  -4   0   24.22    0.99
   2  -4   0   25.91    0.93
   2  -4   0   24.54    0.91
   2   4   0   23.63    0.92
   2  -4   0   25.89    0.94
  -2  -4   0   26.96    0.93
   2   4   0   23.76    0.92
   3  -4   0   31.86    1.26
   3  -4   0   32.30    1.19
  -3  -4   0   30.94    1.20
  -3   4   0   31.53    1.20
   3  -4   0   32.24    1.19
   3  -4   0   32.89    1.24
  -3   4   0   29.15    1.23
   3  -4   0   32.42    1.21
   3   4   0   31.92    1.19
  -3  -4   0   33.40    1.25
   3  -4   0   32.09    1.19
   3   4   0   31.89    1.19
  -3   4   0   34.03    1.21
  -3  -4   0   33.21    1.24
  -3  -4   0   32.66    1.21
  -3   4   0   33.16    1.20
   3   4   0   30.64    1.19
  -3   4   0   32.69    1.21
   3  -4   0   31.47    1.20
   3   4   0   30.73    1.20
  -4   4   0    6.74    0.28
  -4  -4   0    5.51    0.30
  -4   4   0    6.39    0.27
   4  -4   0    6.40    0.26
   4   4   0    6.08    0.25
   4   4   0    6.79    0.25
  -4   4   0    6.39    0.27
  -4   4   0    6.34    0.27
   4  -4   0    5.96    0.29
  -4   4   0    6.20    0.31
   4  -4   0    6.47    0.29
   4  -4   0    6.00    0.26
  -5  -4   0    0.21    0.08
  -5   4   0    0.14    0.04
   5  -4   0    0.13    0.03
  -5  -4   0    0.18    0.05
  -5   4   0    0.17    0.05
   5  -4   0    0.13    0.04
   5  -4   0    0.07    0.10
   5   4   0    0.16    0.03
  -5   4   0    0.14    0.06
  -5   4   0    0.12    0.07
  -5   4   0    0.15    0.04
   6  -4   0    2.35    0.12
  -6  -4   0    2.27    0.16
  -6   4   0    2.52    0.15
  -6   4   0    2.26    0.11
  -6  -4   0    2.24    0.12
  -6  -4   0    2.25    0.16
   6  -4   0    2.33    0.11
   0  -5   0   -0.02    0.03
   0  -5   0    0.00    0.20
   0  -5   0    0.02    0.04
   0   5   0    0.02    0.02
   0   5   0    0.22    0.18
   0   5   0    0.01    0.03
   0   5   0    0.01    0.04
   0  -5   0   -0.01    0.04
   0  -5   0    0.02    0.04
   0   5   0    0.11    0.06
   0   5   0    0.00    0.06
   0  -5   0    0.01    0.04
   0   5   0   -0.02    0.04
   0  -5   0    0.01    0.03
   0  -5   0   -0.04    0.09
   0   5   0    0.01    0.05
   0  -5   0    0.03    0.05
  -1  -5   0    7.57    0.31
  -1  -5   0    7.69    0.32
   1  -5   0    7.91    0.29
  -1   5   0    7.49    0.31
   1   5   0    7.36    0.30
   1  -5   0    7.33    0.30
  -1   5   0    7.49    0.29
  -1   5   0    7.42    0.31
  -1   5   0    7.42    0.31
   1  -5   0    7.01    0.34
  -1  -5   0    6.16    0.49
  -1  -5   0    7.45    0.31
  -1  -5   0    7.17    0.34
   1  -5   0    7.57    0.29
  -1  -5   0    7.25    0.29
  -1   5   0    7.37    0.32
   1  -5   0    7.25    0.32
   1   5   0    7.49    0.30
  -1   5   0    7.20    0.34
   1  -5   0    7.46    0.32
  -1   5   0    7.14    0.31
   1  -5   0    7.65    0.32
   1  -5   0    6.96    0.38
   1   5   0    7.42    0.31
  -1  -5   0    7.26    0.32
   1   5   0    7.40    0.33
  -1   5   0    7.51    0.30
   1   5   0    7.81    0.29
   1  -5   0    7.72    0.31
   2   5   0    8.01    0.32
   2   5   0    7.95    0.33
   2  -5   0    7.97    0.32
   2  -5   0    8.45    0.34
   2  -5   0    8.32    0.32
  -2  -5   0    8.07    0.33
  -2   5   0    8.10    0.34
   2  -5   0    8.22    0.34
  -2   5   0    7.87    0.33
  -2   5   0    7.67    0.34
   2  -5   0    8.19    0.34
  -2  -5   0    7.46    0.37
  -2  -5   0    7.92    0.36
  -2   5   0    8.39    0.35
  -2   5   0    7.85    0.32
   2   5   0    8.12    0.32
  -2  -5   0    8.33    0.34
   2  -5   0    7.96    0.32
   2   5   0    8.33    0.37
   2   5   0    7.99    0.33
   2  -5   0    8.01    0.35
   2   5   0    7.80    0.32
   3  -5   0   36.40    1.43
   3  -5   0   37.69    1.39
  -3   5   0   38.04    1.40
  -3   5   0   34.29    1.42
   3  -5   0   37.14    1.41
  -3  -5   0   39.96    1.56
   3   5   0   39.80    1.53
  -3  -5   0   39.54    1.42
   3   5   0   37.41    1.39
  -3   5   0   36.84    1.40
  -3  -5   0   41.75    1.43
   3  -5   0   37.22    1.45
  -3   5   0   36.74    1.41
   3  -5   0   36.71    1.39
   3   5   0   36.58    1.39
   3  -5   0   36.23    1.41
   3   5   0   35.63    1.39
  -4   5   0    1.62    0.14
  -4   5   0    1.44    0.10
  -4   5   0    1.82    0.12
   4   5   0    1.63    0.09
   4  -5   0    1.55    0.17
   4  -5   0    1.57    0.09
  -4  -5   0    1.76    0.12
   4   5   0    1.67    0.10
  -4   5   0    1.62    0.09
   4  -5   0    1.55    0.09
  -4  -5   0    1.82    0.12
   4   5   0    2.10    0.24
   4  -5   0    1.56    0.12
  -4  -5   0    1.75    0.11
   5  -5   0    0.04    0.03
   5  -5   0    0.02    0.03
  -5   5   0    0.05    0.03
   5  -5   0    0.07    0.08
  -5  -5   0    0.13    0.07
  -5   5   0    0.04    0.04
  -5   5   0    0.05    0.05
  -5  -5   0    0.12    0.05
   5   5   0    0.02    0.23
   5  -5   0    0.11    0.04
  -6  -5   0    2.69    0.13
  -6   5   0    2.84    0.15
  -6   5   0    2.55    0.12
  -6  -5   0    2.53    0.16
  -6  -5   0    2.57    0.16
   6  -5   0    2.75    0.12
   0   6   0    0.17    0.10
   0  -6   0    0.05    0.04
   0   6   0    0.05    0.06
   0   6   0    0.03    0.03
   0   6   0    0.03    0.04
   0   6   0    0.01    0.06
   0   6   0   -0.04    0.04
   0   6   0    0.06    0.12
   0   6   0    0.08    0.05
  -1   6   0   21.39    0.83
  -1   6   0   21.08    0.80
   1   6   0   21.45    0.85
   1  -6   0   20.39    0.85
  -1   6   0   21.07    0.82
  -1  -6   0   21.48    0.83
   1   6   0   20.80    0.80
  -1   6   0   23.23    0.82
   1  -6   0   21.27    0.82
   1  -6   0   20.61    0.83
  -1   6   0   21.42    0.81
   1  -6   0   21.01    0.81
   1   6   0   20.63    0.79
   1   6   0   21.19    0.82
  -1  -6   0   20.51    0.86
  -1  -6   0   20.46    0.79
  -1  -6   0   20.44    0.81
   1  -6   0   20.92    0.81
   1   6   0   20.98    0.82
   1  -6   0   20.87    0.82
   1  -6   0   21.66    0.79
   2   6   0    0.45    0.13
   2  -6   0    0.50    0.08
   2   6   0    0.52    0.12
   2  -6   0    0.68    0.09
   2  -6   0    0.75    0.06
  -2   6   0    0.60    0.07
   2  -6   0    0.65    0.07
   2  -6   0    0.42    0.08
   2  -6   0    0.51    0.06
  -2  -6   0    0.70    0.10
  -2  -6   0    0.71    0.09
  -2   6   0    0.62    0.07
   2  -6   0    0.83    0.11
   2  -6   0    0.55    0.08
  -2   6   0    0.70    0.09
   3  -6   0    9.66    0.45
  -3   6   0   10.56    0.42
   3   6   0   10.62    0.41
   3  -6   0    9.65    0.41
   3  -6   0   10.43    0.45
   3   6   0   10.63    0.41
  -3   6   0    9.98    0.41
  -3  -6   0   11.14    0.43
   3  -6   0   10.01    0.41
   3  -6   0   10.15    0.41
  -3   6   0    9.89    0.45
  -3  -6   0   12.09    0.47
   3  -6   0    9.35    0.45
   3   6   0   11.09    0.41
  -3  -6   0   10.74    0.42
  -4  -6   0    3.13    0.18
   4  -6   0    3.10    0.15
   4   6   0    3.09    0.14
   4  -6   0    3.10    0.14
  -4   6   0    2.67    0.14
  -4   6   0    3.35    0.19
   4   6   0    3.17    0.14
   4  -6   0    3.07    0.21
  -4  -6   0    3.00    0.21
  -4   6   0    3.21    0.17
  -4  -6   0    2.76    0.25
   4  -6   0    3.09    0.14
  -4   6   0    3.22    0.16
   4   6   0    3.05    0.16
   5  -6   0    3.46    0.15
  -5   6   0    3.72    0.19
   5  -6   0    3.48    0.15
   5   6   0    3.19    0.15
  -5   6   0    3.92    0.19
  -5  -6   0    3.50    0.19
   5  -6   0    3.32    0.15
   5   6   0    3.58    0.15
  -5   6   0    3.15    0.15
  -5  -6   0    3.44    0.16
  -5  -6   0    3.69    0.20
   0   7   0   -0.03    0.04
   0  -7   0    0.07    0.07
   0   7   0   -0.01    0.05
   0  -7   0   -0.01    0.05
   0  -7   0   -0.03    0.03
   0   7   0   -0.06    0.04
   0   7   0   -0.04    0.06
   0   7   0    0.15    0.09
  -1  -7   0    0.98    0.10
   1   7   0    1.05    0.08
  -1   7   0    0.90    0.13
   1   7   0    0.79    0.09
   1   7   0    0.99    0.28
   1  -7   0    1.14    0.10
  -1   7   0    0.94    0.13
   1  -7   0    0.93    0.07
   1  -7   0    1.04    0.10
   1  -7   0    1.11    0.21
   1   7   0    0.85    0.08
  -1   7   0    1.03    0.08
  -1   7   0    0.95    0.17
  -1  -7   0    0.90    0.09
  -1   7   0    0.98    0.08
   1   7   0    1.06    0.08
   2   7   0   20.91    0.81
   2  -7   0   20.99    0.86
   2  -7   0   20.58    0.80
  -2  -7   0   21.47    0.83
  -2   7   0   21.64    0.82
   2  -7   0   21.60    0.82
  -2  -7   0   21.30    0.82
  -2   7   0   21.72    0.82
   2  -7   0   21.47    0.81
   2   7   0   21.50    0.81
  -2   7   0   21.95    0.81
  -2   7   0   22.08    0.83
   2   7   0   21.99    0.81
   2   7   0   21.48    0.90
   3   7   0    4.36    0.18
  -3   7   0    3.96    0.20
   3   7   0    4.50    0.34
  -3  -7   0    3.99    0.20
  -3   7   0    4.04    0.18
  -3   7   0    4.07    0.19
   3  -7   0    4.13    0.18
   3   7   0    4.26    0.18
   3  -7   0    4.07    0.21
   3   7   0    4.19    0.18
   3  -7   0    4.24    0.17
  -3  -7   0    3.71    0.22
  -3  -7   0    3.94    0.19
   3  -7   0    3.96    0.18
  -4   7   0    1.16    0.07
  -4   7   0    1.18    0.08
  -4  -7   0    1.21    0.12
   4   7   0    1.23    0.07
  -4   7   0    1.11    0.10
   4   7   0    1.17    0.09
   4  -7   0    1.00    0.08
   4   7   0    1.25    0.09
   4   7   0    1.23    0.08
   4  -7   0    1.17    0.07
   4  -7   0    1.15    0.07
  -4  -7   0    1.11    0.12
  -4  -7   0    1.18    0.08
   0   8   0    0.40    0.07
   0   8   0    0.39    0.06
   0  -8   0    0.22    0.06
   0   8   0    0.34    0.07
  -1   8   0    0.72    0.07
  -1   8   0    0.72    0.06
   1   8   0    0.65    0.07
  -1   8   0    0.61    0.08
   1   8   0    0.79    0.08
  -1  -8   0    0.85    0.08
   1  -8   0    0.60    0.08
   1  -8   0    0.73    0.06
   1  -8   0    0.71    0.08
  -1  -8   0    0.64    0.07
   2   8   0    4.13    0.18
   2   8   0    4.07    0.17
  -2   8   0    3.95    0.18
   2  -8   0    4.01    0.20
   2   8   0    4.08    0.19
  -2  -8   0    3.97    0.19
   2  -8   0    4.13    0.17
   2  -8   0    4.33    0.21
  -2   8   0    4.17    0.18
  -2   8   0    3.86    0.18
   2   8   0    3.44    0.19
  -3   8   0    0.05    0.02
  -3  -8   0    0.10    0.05
   3   8   0    0.09    0.03
   3   8   0    0.03    0.04
  -3   8   0    0.06    0.07
   3  -8   0    0.01    0.02
   3  -8   0    0.07    0.04
   3   8   0    0.05    0.03
  -3   8   0    0.02    0.03
   0  -9   0    0.06    0.06
   0  -9   0   -0.02    0.04
   0   9   0    0.00    0.04
   0   9   0    0.01    0.03
   0   9   0   -0.01    0.04
   1   0  -1  321.34   11.53
  -1   0  -1  302.57   11.55
   1   0   1  316.44   11.56
  -1   0   1  319.02   11.55
  -2   0   1   13.03    0.50
  -2   0  -1   13.37    0.50
   2   0  -1   13.95    0.60
   2   0   1   12.54    0.52
   2   0  -1   12.89    0.51
   2   0   1   13.19    0.58
   3   0   1    0.03    0.05
   3   0  -1    0.00    0.04
  -3   0   1    0.00    0.04
  -3   0  -1    0.03    0.03
   3   0   1    0.02    0.07
  -4   0  -1   27.61    1.05
   4   0   1   29.77    1.16
  -4   0  -1   27.02    1.05
   4   0   1   30.16    1.05
  -4   0  -1   28.73    1.07
  -4   0  -1   29.20    1.11
  -4   0   1   28.79    1.11
   4   0   1   28.11    1.05
   4   0  -1   28.30    1.05
  -4   0   1   26.39    1.05
  -4   0  -1   26.43    1.07
  -4   0   1   30.36    1.12
  -4   0   1   28.79    1.06
  -4   0   1   27.21    1.06
  -4   0   1   27.04    1.07
  -4   0   1   26.30    1.04
  -4   0  -1   27.98    1.04
  -4   0  -1   27.02    1.10
   4   0  -1   26.43    1.06
  -5   0   1    3.24    0.28
  -5   0   1    3.17    0.16
  -5   0  -1    3.44    0.17
  -5   0   1    3.50    0.19
  -5   0  -1    3.42    0.18
  -5   0  -1    3.09    0.23
  -5   0  -1    3.69    0.23
  -5   0  -1    3.36    0.19
  -5   0  -1    3.24    0.16
  -5   0   1    3.49    0.21
  -5   0   1    3.36    0.17
  -5   0  -1    3.29    0.19
  -5   0   1    3.88    0.23
  -6   0   1    0.99    0.07
  -6   0   1    1.05    0.11
  -6   0  -1    0.98    0.08
  -6   0  -1    1.06    0.12
  -6   0  -1    1.17    0.09
  -6   0   1    1.14    0.09
  -7   0  -1    1.36    0.08
  -7   0   1    1.00    0.08
   0  -1  -1  393.98   14.73
   0  -1   1  394.31   14.74
   0  -1  -1  397.95   14.82
   0   1  -1  396.32   14.75
  -1  -1  -1  175.73    6.86
   1  -1   1  183.75    6.94
   1   1  -1  182.90    6.82
  -1  -1  -1  170.10    6.79
  -1  -1   1  178.40    6.85
   1  -1  -1  188.07    7.09
   1  -1  -1  179.60    6.99
  -1   1  -1  173.70    6.97
   2  -1   1   46.44    1.74
  -2  -1  -1   48.27    1.76
   2   1  -1   48.01    1.86
  -2   1   1   50.07    1.75
   2  -1   1   46.13    1.75
   2   1   1   44.35    1.77
  -2  -1   1   49.08    1.76
   2  -1  -1   45.89    1.75
   2  -1  -1   46.73    1.74
  -2   1  -1   51.67    1.76
   2   1   1   48.44    1.86
   3  -1   1    1.58    0.08
   3  -1   1    1.48    0.07
   3  -1   1    1.55    0.08
  -3   1   1    1.64    0.11
   3  -1   1    1.70    0.09
   3   1  -1    1.60    0.11
   3  -1   1    1.64    0.21
   3  -1   1    1.51    0.08
   3   1  -1    1.92    0.21
   3  -1  -1    1.70    0.09
  -3  -1   1    1.77    0.13
   3  -1  -1    1.51    0.07
  -3   1  -1    1.61    0.12
  -3   1  -1    1.69    0.10
   3  -1  -1    1.74    0.20
   3  -1  -1    1.76    0.08
  -4  -1  -1    2.67    0.15
  -4   1   1    2.29    0.12
  -4  -1  -1    2.58    0.19
  -4   1   1    2.39    0.13
  -4   1   1    2.62    0.15
  -4   1   1    2.63    0.18
  -4  -1  -1    2.48    0.15
  -4  -1  -1    2.36    0.14
   4   1  -1    2.27    0.12
  -4  -1  -1    2.14    0.15
  -4   1   1    2.56    0.21
  -4  -1  -1    2.26    0.12
  -4  -1  -1    2.69    0.18
   4   1   1    2.30    0.15
  -4   1  -1    2.53    0.14
  -4   1  -1    2.49    0.15
  -4  -1   1    2.81    0.22
   4   1   1    2.43    0.12
  -4  -1   1    2.49    0.15
   4  -1  -1    2.31    0.13
  -4  -1   1    2.83    0.15
  -4   1  -1    2.53    0.13
  -4   1  -1    2.30    0.13
  -4  -1   1    2.75    0.18
  -4  -1   1    2.34    0.13
  -4  -1   1    2.30    0.15
  -4  -1   1    2.64    0.15
  -4   1  -1    2.50    0.18
   4  -1  -1    2.58    0.13
  -4   1  -1    2.50    0.15
  -5   1   1    0.34    0.06
   5  -1   1    0.12    0.06
  -5   1   1    0.21    0.08
  -5  -1  -1    0.23    0.09
  -5  -1  -1    0.18    0.06
  -5  -1  -1    0.31    0.11
  -5  -1  -1    0.25    0.07
  -5  -1  -1    0.36    0.08
  -5  -1  -1    0.22    0.05
  -5   1   1    0.14    0.04
  -5  -1   1    0.21    0.05
  -5   1  -1    0.22    0.05
  -5  -1   1    0.31    0.08
  -5  -1   1    0.19    0.05
   5  -1  -1    0.27    0.07
  -5  -1   1    0.25    0.10
  -5   1  -1    0.23    0.08
  -5   1  -1    0.37    0.07
  -6  -1  -1    0.83    0.16
  -6   1   1    0.65    0.07
  -6  -1  -1    0.76    0.14
  -6   1   1    0.86    0.09
  -6   1   1    0.80    0.10
  -6  -1   1    0.82    0.11
  -6   1  -1    0.72    0.10
  -6  -1   1    0.74    0.10
  -6  -1   1    0.48    0.10
  -6   1  -1    1.05    0.20
  -6   1  -1    0.63    0.07
  -6   1  -1    0.74    0.09
  -6  -1   1    0.68    0.16
  -6  -1   1    0.96    0.17
  -7   1   1    0.79    0.06
  -7   1  -1    0.73    0.06
  -7   1  -1    0.87    0.06
   0  -2   1  422.12   16.54
   0  -2  -1  442.62   16.57
   0  -2  -1  443.46   16.74
   0   2  -1  427.65   16.55
  -1   2   1   72.74    2.68
  -1   2   1   74.25    2.69
  -1   2  -1   82.34    3.00
   2   2  -1   26.05    0.98
  -2  -2  -1   26.56    1.01
   2  -2   1   28.47    0.99
   2   2  -1   24.67    0.98
   2  -2   1   28.50    0.99
  -2  -2  -1   26.55    0.99
  -2  -2  -1   26.40    1.11
  -2  -2  -1   27.39    1.02
   2  -2   1   24.46    1.10
  -2   2   1   26.21    0.99
   2  -2   1   28.95    1.01
  -2   2   1   27.89    1.00
   2   2  -1   27.01    1.01
  -2   2   1   27.26    1.00
  -2  -2  -1   25.51    0.99
   2   2  -1   27.13    0.99
   2  -2   1   27.11    1.00
  -2  -2  -1   23.68    1.06
   2   2  -1   28.21    0.99
   2  -2   1   27.29    0.98
   2   2  -1   25.76    0.98
  -2   2  -1   24.97    1.12
   2   2   1   27.49    1.04
  -2   2  -1   29.37    1.02
   2  -2  -1   28.01    1.02
  -2  -2   1   27.87    1.13
   2  -2  -1   27.20    1.01
   2  -2  -1   27.46    1.00
   2  -2  -1   25.24    1.12
   2  -2  -1   27.83    1.01
  -2  -2   1   26.92    1.00
   2  -2  -1   26.60    1.00
  -2  -2   1   29.03    1.02
  -2  -2   1   26.74    1.00
   2   2   1   27.38    1.01
   2   2   1   24.85    0.99
   2   2   1   27.17    1.00
   2   2   1   26.10    1.00
  -2  -2   1   27.25    1.02
   2   2   1   27.69    1.01
   3  -2   1   51.88    1.91
   3  -2   1   54.08    1.94
  -3  -2  -1   52.22    1.94
   3   2  -1   52.42    1.95
   3  -2   1   54.25    1.92
  -3   2   1   51.53    1.92
  -3  -2  -1   51.92    2.13
   3   2  -1   51.43    1.92
   3   2  -1   50.44    1.90
  -3   2   1   50.60    1.91
  -3   2   1   46.68    1.94
   3  -2   1   50.67    1.92
   3  -2   1   52.43    2.05
   3   2  -1   51.69    1.91
   3  -2   1   54.31    1.92
  -3   2   1   51.78    1.92
  -3   2   1   58.76    1.95
   3  -2  -1   55.41    1.95
  -3  -2   1   52.07    2.14
  -3  -2   1   48.39    1.97
   3  -2  -1   53.29    1.94
   3  -2  -1   52.54    2.07
   3   2   1   52.85    1.92
  -3   2  -1   51.50    1.94
   3   2   1   53.40    1.93
   3  -2  -1   54.00    1.93
  -3   2  -1   53.18    1.94
  -3  -2   1   53.04    1.96
  -3   2  -1   50.49    1.93
   3   2   1   51.43    1.94
   3   2   1   50.52    1.92
   3  -2  -1   53.53    1.95
   3   2   1   51.89    1.94
   3   2   1   54.97    1.99
   3  -2  -1   54.09    1.94
  -3   2  -1   55.23    1.95
  -4  -2  -1    1.76    0.17
   4  -2   1    2.03    0.10
  -4  -2  -1    1.99    0.15
  -4  -2  -1    2.08    0.11
  -4  -2  -1    1.95    0.18
  -4  -2  -1    2.09    0.18
  -4  -2  -1    1.94    0.12
  -4   2   1    2.17    0.14
  -4   2   1    1.95    0.11
  -4   2   1    2.09    0.14
  -4  -2  -1    1.95    0.13
  -4  -2   1    2.16    0.19
  -4   2  -1    1.96    0.11
  -4  -2   1    2.13    0.13
  -4  -2   1    2.23    0.18
  -4   2  -1    2.32    0.13
  -4  -2   1    2.08    0.14
   4  -2  -1    1.85    0.13
   4  -2  -1    1.99    0.09
  -4   2  -1    2.21    0.14
   4   2   1    1.88    0.11
   4  -2  -1    1.83    0.12
   4   2   1    1.84    0.12
  -4  -2   1    2.17    0.12
  -5  -2  -1    6.81    0.29
  -5  -2  -1    7.16    0.33
  -5   2   1    6.86    0.28
  -5   2   1    6.47    0.29
   5  -2   1    6.83    0.31
  -5  -2  -1    6.68    0.29
  -5  -2  -1    7.02    0.36
  -5  -2  -1    7.46    0.32
  -5  -2  -1    6.11    0.31
  -5   2   1    6.62    0.29
  -5  -2  -1    6.77    0.29
  -5   2   1    6.50    0.32
   5  -2   1    6.40    0.27
  -5   2  -1    6.73    0.29
  -5   2  -1    6.60    0.29
  -5  -2   1    7.14    0.36
  -5  -2   1    7.22    0.30
  -5   2  -1    6.48    0.28
  -5  -2   1    7.10    0.29
  -5   2  -1    6.52    0.31
  -5  -2   1    7.19    0.33
   5  -2  -1    6.90    0.31
  -5  -2   1    6.48    0.32
   5  -2  -1    6.34    0.27
  -6  -2  -1    0.67    0.13
  -6   2   1    0.53    0.07
  -6   2   1    0.55    0.09
  -6   2   1    0.49    0.07
   6  -2   1    0.41    0.06
  -6  -2  -1    0.54    0.06
  -6  -2   1    0.52    0.12
  -6   2  -1    0.52    0.09
  -6   2  -1    0.43    0.07
  -6   2  -1    0.53    0.06
   6  -2  -1    0.39    0.12
  -6  -2   1    0.45    0.06
  -6   2  -1    0.56    0.10
   6  -2  -1    0.48    0.06
  -7   2   1    1.23    0.07
  -7  -2  -1    1.22    0.24
  -7  -2   1    1.58    0.13
  -7   2  -1    1.42    0.08
  -7   2  -1    1.33    0.08
   0   3   1   76.29    2.74
   0   3   1   74.79    2.72
   0   3  -1   76.29    2.74
   0   3   1   75.86    2.74
   0  -3  -1   72.85    2.72
   0   3  -1   74.14    2.72
   0   3  -1   69.28    2.72
   0  -3   1   73.81    2.72
   0   3  -1   75.93    2.74
   1  -3   1  113.14    4.28
  -1   3   1  119.74    4.26
   1  -3   1  122.37    4.30
  -1  -3  -1  112.47    4.29
  -1  -3   1  117.16    4.39
   1   3   1  118.13    4.39
  -1   3  -1  119.57    4.35
   1   3   1  118.21    4.38
   1  -3  -1  121.32    4.39
  -1   3  -1  122.14    4.37
  -1   3  -1  120.88    4.39
  -2  -3  -1   30.61    1.32
  -2  -3  -1   29.76    1.30
   2  -3   1   32.46    1.18
  -2  -3  -1   29.95    1.16
   2   3  -1   31.86    1.17
   2  -3   1   30.55    1.35
   2  -3   1   31.04    1.16
  -2  -3  -1   32.08    1.16
  -2   3   1   32.04    1.18
   2  -3   1   30.34    1.15
   2   3  -1   33.99    1.18
   2   3  -1   30.90    1.15
  -2  -3  -1   31.94    1.18
   2   3  -1   30.63    1.15
  -2   3   1   31.36    1.16
   2  -3   1   31.82    1.15
   2   3  -1   29.99    1.15
  -2  -3  -1   29.66    1.17
  -2   3   1   29.66    1.16
   2  -3   1   31.92    1.16
   2  -3   1   33.08    1.20
   2   3  -1   30.37    1.16
  -2   3   1   31.01    1.18
   2   3   1   32.48    1.17
   2   3   1   30.58    1.15
   2  -3  -1   30.84    1.36
   2  -3  -1   30.45    1.16
  -2  -3   1   29.63    1.28
   2  -3  -1   33.04    1.18
   2   3   1   33.63    1.17
   2  -3  -1   31.96    1.16
  -2  -3   1   30.49    1.20
  -2  -3   1   30.87    1.17
   2  -3  -1   33.35    1.19
  -2   3  -1   32.01    1.16
  -2  -3   1   29.90    1.17
   2  -3  -1   31.70    1.15
   2  -3  -1   30.24    1.15
  -2  -3   1   30.33    1.31
  -2  -3   1   30.59    1.16
  -2   3  -1   30.55    1.16
   2   3   1   28.52    1.14
  -2   3  -1   32.21    1.18
   2   3   1   30.70    1.15
   2   3   1   30.32    1.14
   2   3   1   31.02    1.20
  -2   3  -1   30.60    1.17
   3  -3   1   10.17    0.40
  -3  -3  -1   10.20    0.41
  -3   3   1   10.09    0.41
  -3  -3  -1   10.85    0.46
   3  -3   1   10.58    0.41
  -3   3   1   10.03    0.41
   3  -3   1   10.34    0.41
   3  -3   1   10.47    0.40
  -3   3   1   10.44    0.41
   3   3  -1    9.85    0.40
   3   3  -1   10.02    0.41
  -3   3   1   10.19    0.41
  -3  -3  -1   10.44    0.65
  -3  -3  -1   11.06    0.44
   3   3  -1   10.24    0.39
  -3  -3  -1   10.71    0.44
  -3  -3  -1    9.75    0.41
  -3   3   1   10.41    0.42
   3   3  -1    9.77    0.40
   3  -3   1   11.05    0.47
   3  -3  -1   10.31    0.39
  -3  -3   1   11.27    0.44
  -3   3  -1   10.87    0.42
   3  -3  -1   11.49    0.47
   3  -3  -1    9.73    0.40
  -3   3  -1   10.28    0.41
  -3  -3   1   10.42    0.44
   3  -3  -1    9.97    0.40
  -3  -3   1    9.85    0.60
  -3  -3   1   10.07    0.41
   3  -3  -1   10.53    0.79
  -3   3  -1    9.95    0.40
  -3   3  -1    9.51    0.40
   3  -3  -1   10.14    0.40
   3   3   1    9.28    0.40
   3   3   1   10.02    0.39
   3   3   1    9.87    0.40
  -3  -3   1   11.11    0.46
  -3   3  -1    9.96    0.41
   3   3   1    9.85    0.41
  -3  -3   1   10.84    0.43
   3   3   1    9.37    0.46
  -3   3  -1   10.71    0.41
  -3  -3   1   10.53    0.41
  -4   3   1    2.09    0.15
  -4   3   1    1.75    0.11
  -4   3   1    1.42    0.09
   4   3  -1    1.88    0.08
  -4  -3  -1    1.64    0.17
   4  -3   1    1.62    0.09
  -4   3   1    1.63    0.10
  -4   3   1    1.46    0.10
  -4   3   1    1.90    0.14
   4  -3  -1    1.37    0.08
  -4   3  -1    1.70    0.10
  -4   3  -1    1.69    0.09
  -4   3  -1    1.38    0.09
  -4  -3   1    1.53    0.13
  -4   3  -1    1.78    0.10
   4  -3  -1    1.51    0.09
   5  -3   1   10.23    0.44
  -5   3   1   10.42    0.41
   5   3  -1    9.47    0.49
   5   3  -1   10.05    0.39
  -5  -3  -1   10.16    0.41
  -5   3   1   10.12    0.41
   5  -3   1   10.07    0.40
   5  -3   1   10.23    0.40
  -5   3   1    9.88    0.41
  -5   3   1   10.26    0.41
  -5  -3  -1   10.26    0.48
  -5  -3  -1   10.09    0.41
  -5   3   1   10.22    0.45
  -5  -3  -1   10.92    0.46
  -5   3  -1   10.26    0.44
  -5   3  -1    9.53    0.41
  -5   3  -1   10.38    0.41
  -5  -3   1   10.62    0.46
   5   3   1   10.02    0.50
   5   3   1    9.79    0.39
  -5  -3   1    9.80    0.44
  -5  -3   1   10.72    0.49
  -5   3  -1   10.35    0.41
   5  -3  -1   10.25    0.40
  -5  -3   1   10.55    0.42
  -5  -3   1    9.91    0.41
  -5   3  -1   10.11    0.41
   5  -3  -1   10.12    0.40
   5  -3  -1   10.33    0.44
  -6  -3  -1    1.63    0.11
  -6   3   1    1.71    0.13
  -6   3   1    1.58    0.10
  -6   3   1    1.53    0.09
   6  -3   1    1.43    0.10
  -6  -3  -1    1.79    0.15
   6  -3   1    1.29    0.18
   6  -3   1    1.47    0.09
  -6  -3  -1    1.72    0.15
  -6  -3   1    1.52    0.11
  -6  -3   1    1.83    0.15
   6  -3  -1    1.50    0.08
   6  -3  -1    1.63    0.09
   6  -3  -1    1.16    0.24
  -6   3  -1    1.47    0.11
  -6  -3   1    1.79    0.15
  -6   3  -1    1.58    0.13
  -6   3  -1    1.65    0.10
  -6   3  -1    1.53    0.10
   0   4   1   17.67    0.69
   0  -4   1   18.97    0.69
   0   4   1   18.30    0.68
   0   4  -1   18.12    0.68
   0   4  -1   19.64    0.73
   0  -4   1   18.32    0.75
   0  -4  -1   19.74    0.69
   0   4  -1   17.93    0.72
   0   4  -1   16.20    0.91
   0  -4  -1   18.27    0.73
   0   4  -1   17.53    0.67
   0  -4   1   17.07    0.73
   0   4   1   18.09    0.67
   0  -4   1   17.93    0.68
   0  -4   1   18.08    0.67
   0  -4   1   17.15    0.90
   0  -4   1   16.79    0.67
   0  -4  -1   18.51    0.67
   0  -4   1   18.09    0.67
   0   4  -1   17.97    0.69
   0   4  -1   16.96    0.69
   0  -4  -1   18.53    0.71
   0   4  -1   17.91    0.69
   0   4  -1   18.70    0.67
   0  -4  -1   17.82    0.67
   0   4   1   17.49    0.69
   0  -4  -1   17.02    0.91
   0  -4  -1   16.76    0.67
   0   4   1   18.78    0.72
   0   4   1   19.38    0.67
   0  -4   1   18.07    0.71
   0  -4  -1   18.25    0.75
   0  -4   1   18.99    0.69
   1   4  -1    8.97    0.36
  -1   4   1    8.98    0.37
   1  -4   1    9.59    0.60
  -1   4   1    8.62    0.40
  -1   4   1    9.34    0.37
  -1  -4  -1    9.67    0.59
  -1  -4  -1    8.99    0.39
   1  -4   1    9.37    0.37
   1  -4   1    9.94    0.37
   1   4  -1    9.44    0.36
  -1  -4  -1    8.86    0.43
  -1   4   1    9.16    0.38
   1   4  -1    9.36    0.41
  -1   4   1    9.58    0.36
  -1   4   1    9.18    0.37
   1  -4   1    9.22    0.37
  -1   4   1    9.14    0.38
  -1  -4  -1    9.90    0.38
  -1   4   1    9.57    0.42
  -1  -4  -1    9.91    0.38
   1  -4   1    9.22    0.36
   1  -4   1   10.50    0.36
   1   4  -1    8.98    0.37
   1  -4   1    8.79    0.44
   1   4  -1    9.48    0.41
   1  -4   1    9.20    0.42
   1  -4   1    9.28    0.40
  -1   4  -1    9.34    0.41
   1   4   1    9.24    0.40
  -1  -4   1    9.06    0.42
  -1   4  -1    9.07    0.37
  -1  -4   1    9.24    0.37
  -1   4  -1    9.13    0.35
   1  -4  -1    9.51    0.35
   1   4   1    9.25    0.35
   1  -4  -1    9.02    0.59
  -1   4  -1    9.27    0.37
  -1   4  -1    8.78    0.37
  -1  -4   1    8.86    0.38
   1  -4  -1    8.91    0.39
   1   4   1    8.76    0.36
   1   4   1    9.63    0.35
   1  -4  -1    9.21    0.35
   1   4   1    9.56    0.41
   1  -4  -1    9.07    0.44
  -1  -4   1    9.41    0.57
  -1   4  -1    8.59    0.40
  -1   4  -1    9.54    0.37
  -1  -4   1    9.21    0.34
  -1   4  -1    9.34    0.37
   1  -4  -1    8.94    0.42
   1  -4  -1    9.32    0.37
  -1   4  -1    9.39    0.38
   1   4   1    8.90    0.36
   1  -4  -1    9.60    0.37
  -2   4   1   77.25    2.90
  -2   4   1   81.51    2.92
  -2  -4  -1   77.28    3.15
   2  -4   1   81.06    2.91
   2   4  -1   74.55    2.89
   2  -4   1   81.61    2.91
   2  -4   1   79.41    2.95
  -2  -4  -1   78.68    2.98
   2   4  -1   76.36    2.90
  -2  -4  -1   77.23    2.91
  -2   4   1   81.99    2.91
   2   4  -1   79.71    2.94
  -2  -4  -1   81.58    2.99
   2   4  -1   77.68    2.90
  -2   4   1   73.60    2.90
   2  -4   1   78.11    2.89
  -2  -4  -1   80.29    2.91
  -2  -4  -1   80.79    2.91
  -2  -4  -1   78.33    2.90
   2  -4   1   77.72    2.91
   2  -4   1   81.38    3.24
   2  -4   1   84.10    2.92
   2  -4  -1   78.17    2.87
  -2   4  -1   75.22    2.88
   2  -4  -1   78.98    2.93
  -2  -4   1   79.93    2.88
   2  -4  -1   79.84    2.87
   2   4   1   77.70    2.88
   2  -4  -1   79.80    2.89
  -2  -4   1   77.89    2.93
  -2   4  -1   81.68    2.89
  -2  -4   1   80.94    2.89
  -2  -4   1   76.52    2.94
   2  -4  -1   84.27    2.90
  -2  -4   1   77.42    2.89
   2   4   1   77.48    2.87
   2  -4  -1   73.49    2.91
   2   4   1   73.38    2.87
  -2   4  -1   80.36    2.89
   2   4   1   75.75    2.92
   2   4   1   76.44    2.88
   2  -4  -1   82.61    3.25
  -2  -4   1   80.85    2.92
   2  -4  -1   78.48    2.89
   3   4  -1   18.34    0.70
   3  -4   1   17.06    0.65
  -3  -4  -1   19.49    0.72
   3  -4   1   16.53    0.69
   3   4  -1   17.38    0.66
  -3  -4  -1   17.55    0.67
   3  -4   1   17.63    0.67
  -3  -4  -1   17.15    0.66
   3  -4   1   16.59    0.69
  -3   4   1   17.55    0.66
  -3   4   1   17.58    0.67
   3  -4   1   17.32    0.67
  -3   4   1   17.13    0.67
   3  -4   1   17.21    0.66
  -3   4   1   16.97    0.66
   3   4  -1   14.95    0.66
  -3   4   1   16.32    0.65
  -3  -4  -1   16.64    0.69
   3  -4   1   17.33    0.65
   3   4  -1   17.07    0.64
   3  -4   1   16.88    0.65
  -3   4  -1   16.45    0.65
  -3   4  -1   17.14    0.66
  -3  -4   1   18.87    0.71
   3   4   1   17.46    0.64
  -3  -4   1   17.00    0.66
   3  -4  -1   17.31    0.64
   3   4   1   16.97    0.64
   3  -4  -1   17.43    0.65
  -3   4  -1   16.65    0.66
  -3  -4   1   17.79    0.66
   3  -4  -1   16.55    0.69
  -3   4  -1   16.90    0.65
   3  -4  -1   17.01    0.65
   3  -4  -1   16.43    0.67
   3  -4  -1   17.10    0.66
   3   4   1   16.64    0.65
   3   4   1   16.71    0.66
  -3  -4   1   17.00    0.66
  -3  -4   1   16.73    0.69
  -4   4   1   54.23    2.09
  -4   4   1   55.99    2.04
   4  -4   1   54.76    2.04
   4  -4   1   63.39    2.07
  -4   4   1   54.08    2.05
  -4   4   1   53.52    2.04
  -4  -4  -1   53.25    2.05
   4   4  -1   61.56    2.13
  -4  -4  -1   53.85    2.13
   4  -4   1   58.72    2.07
  -4  -4  -1   53.37    2.04
   4   4  -1   53.84    2.03
  -4  -4  -1   52.64    2.08
  -4   4   1   57.00    2.06
   4   4  -1   52.85    2.03
  -4  -4  -1   54.63    2.05
  -4   4   1   54.55    2.05
   4  -4   1   53.94    2.04
  -4  -4  -1   55.88    2.10
   4   4   1   51.58    1.99
   4   4   1   53.32    1.99
   4  -4  -1   57.72    2.03
  -4   4  -1   53.13    2.01
  -4   4  -1   53.67    2.00
  -4  -4   1   56.46    2.06
  -4   4  -1   54.89    2.00
  -4  -4   1   54.61    2.03
  -4   4  -1   56.11    2.02
  -4   4  -1   51.65    1.99
  -4  -4   1   51.94    2.04
   4  -4  -1   53.51    1.99
  -4  -4   1   55.24    2.01
  -4   4  -1   54.48    2.05
   4  -4  -1   53.77    1.99
  -4  -4   1   54.41    2.09
   5  -4   1    0.59    0.06
  -5   4   1    0.47    0.06
   5  -4   1    0.56    0.07
   5  -4   1    0.43    0.10
  -5   4   1    0.52    0.07
  -5  -4  -1    0.68    0.13
   5  -4   1    0.67    0.10
  -5   4   1    0.60    0.09
   5   4  -1    0.55    0.06
  -5  -4  -1    0.62    0.08
  -5  -4  -1    0.79    0.13
   5  -4  -1    0.63    0.05
   5   4   1    0.65    0.08
  -5   4  -1    0.66    0.09
   5   4   1    0.59    0.05
  -5  -4   1    0.65    0.08
   5  -4  -1    0.51    0.12
  -5  -4   1    0.70    0.12
  -5   4  -1    0.62    0.08
  -5   4  -1    0.50    0.08
  -5  -4   1    0.63    0.11
  -5   4  -1    0.63    0.06
  -5  -4   1    0.67    0.12
   5  -4  -1    0.67    0.06
  -6   4   1    0.64    0.06
  -6  -4  -1    0.69    0.11
  -6  -4  -1    0.51    0.10
   6  -4   1    0.48    0.05
  -6  -4  -1    0.61    0.07
   6  -4   1    0.64    0.06
  -6   4   1    0.54    0.09
   6  -4  -1    0.53    0.06
  -6   4  -1    0.57    0.09
  -6  -4   1    0.63    0.10
  -6   4  -1    0.51    0.06
  -6  -4   1    0.61    0.07
  -6   4  -1    0.61    0.06
   6  -4  -1    0.59    0.05
  -6  -4   1    0.70    0.11
   0   5   1    0.23    0.06
   0   5  -1    0.21    0.04
   0  -5   1    0.18    0.05
   0  -5   1    0.19    0.04
   0   5  -1    0.21    0.03
   0  -5   1    0.16    0.04
   0  -5  -1    0.22    0.06
   0   5  -1    0.17    0.07
   0   5   1    0.21    0.03
   0  -5  -1    0.22    0.08
   0  -5  -1    0.18    0.05
   0  -5  -1    0.21    0.03
   0   5   1    0.26    0.07
   0   5  -1    0.24    0.06
   0   5  -1    0.26    0.05
   0  -5   1    0.17    0.04
   0  -5  -1    0.20    0.04
   0  -5   1    0.26    0.21
   0  -5  -1    0.18    0.03
   0  -5   1    0.19    0.06
   0   5   1    0.30    0.06
   0  -5  -1    0.20    0.05
   0   5   1    0.27    0.05
   0   5  -1    0.53    0.26
   0   5   1    0.22    0.04
   0  -5  -1    0.36    0.25
   0   5  -1    0.17    0.04
   0   5  -1    0.21    0.07
   0  -5  -1    0.21    0.05
   0  -5  -1    0.11    0.05
   0   5   1    0.21    0.06
   0   5   1    0.34    0.26
   1   5  -1    5.15    0.22
   1  -5   1    5.58    0.24
  -1   5   1    5.38    0.24
   1  -5   1    4.96    0.31
   1   5  -1    5.14    0.23
  -1   5   1    5.27    0.23
   1   5  -1    5.30    0.22
  -1  -5  -1    4.79    0.26
   1  -5   1    5.09    0.22
   1  -5   1    5.41    0.24
  -1   5   1    5.19    0.23
  -1   5   1    4.75    0.31
  -1  -5  -1    5.44    0.24
   1  -5   1    5.22    0.22
  -1  -5  -1    5.26    0.23
   1   5  -1    6.17    0.27
  -1   5   1    5.58    0.22
   1  -5   1    5.68    0.22
   1  -5   1    4.97    0.23
   1  -5   1    5.23    0.23
  -1   5   1    5.38    0.24
  -1   5   1    5.39    0.23
  -1  -5  -1    5.39    0.24
  -1   5   1    5.37    0.24
   1   5  -1    4.53    0.28
  -1  -5  -1    5.29    0.22
   1  -5   1    5.11    0.25
   1   5  -1    5.80    0.22
  -1  -5  -1    6.07    0.25
   1  -5  -1    5.53    0.23
   1  -5  -1    4.97    0.32
  -1  -5   1    5.17    0.24
  -1   5  -1    4.93    0.23
  -1  -5   1    5.09    0.22
   1  -5  -1    5.47    0.22
  -1   5  -1    5.22    0.23
   1  -5  -1    5.72    0.24
   1  -5  -1    5.47    0.21
  -1   5  -1    4.98    0.26
   1   5   1    5.85    0.22
  -1  -5   1    5.31    0.29
  -1  -5   1    4.73    0.25
   1   5   1    5.15    0.24
   1   5   1    5.17    0.23
   1  -5  -1    5.11    0.22
   1   5   1    5.64    0.26
  -1   5  -1    5.62    0.26
  -1  -5   1    5.45    0.23
  -1   5  -1    5.25    0.22
   1   5   1    5.44    0.22
  -1  -5   1    4.79    0.26
   1  -5  -1    5.78    0.24
  -1   5  -1    5.13    0.24
   1  -5  -1    4.81    0.26
  -1  -5   1    6.05    0.25
  -1   5  -1    5.35    0.22
  -1   5  -1    5.21    0.24
   1   5   1    5.48    0.22
   1  -5  -1    5.95    0.29
   2   5  -1    2.52    0.13
  -2   5   1    2.10    0.14
  -2   5   1    2.50    0.15
  -2  -5  -1    2.31    0.17
   2  -5   1    2.66    0.14
   2   5  -1    2.52    0.12
  -2   5   1    2.58    0.14
  -2  -5  -1    3.02    0.19
   2  -5   1    2.82    0.17
   2  -5   1    2.55    0.12
   2  -5   1    2.49    0.14
   2  -5   1    2.43    0.13
  -2  -5  -1    2.63    0.19
   2  -5   1    2.84    0.15
  -2   5   1    2.47    0.13
   2  -5   1    2.55    0.12
  -2   5   1    2.77    0.14
   2   5  -1    2.79    0.12
   2   5  -1    2.35    0.13
   2   5  -1    2.30    0.14
  -2  -5  -1    2.84    0.15
  -2   5  -1    2.40    0.13
  -2  -5   1    2.53    0.14
   2  -5  -1    2.55    0.12
   2   5   1    2.61    0.13
   2   5   1    2.42    0.14
  -2  -5   1    2.57    0.15
  -2   5  -1    2.22    0.15
  -2  -5   1    2.64    0.15
   2   5   1    2.35    0.14
   2  -5  -1    2.30    0.13
   2   5   1    2.53    0.12
  -2  -5   1    2.23    0.18
   2  -5  -1    2.40    0.14
   2  -5  -1    2.89    0.14
   2  -5  -1    2.93    0.15
  -2   5  -1    2.42    0.15
  -2   5  -1    2.75    0.17
   2   5   1    2.67    0.12
  -2   5  -1    2.48    0.14
  -2   5  -1    2.46    0.13
   2  -5  -1    2.64    0.18
   2  -5  -1    2.48    0.12
   3   5  -1   22.89    0.87
   3  -5   1   25.38    0.94
   3  -5   1   22.53    0.87
  -3   5   1   23.39    0.87
   3  -5   1   21.98    0.89
  -3   5   1   21.52    0.89
  -3  -5  -1   23.79    0.89
   3   5  -1   23.66    0.87
  -3  -5  -1   24.79    0.91
   3  -5   1   23.90    0.87
   3  -5   1   22.19    0.90
   3  -5   1   22.28    0.90
  -3   5   1   22.86    0.88
   3   5  -1   23.47    0.87
  -3   5   1   23.90    0.89
  -3  -5  -1   22.52    1.03
   3   5   1   23.30    0.86
   3  -5  -1   21.62    0.90
   3  -5  -1   24.36    0.92
  -3   5  -1   24.31    0.89
  -3   5  -1   22.91    0.90
  -3   5  -1   24.56    0.88
  -3  -5   1   21.34    0.89
   3   5   1   21.01    0.88
  -3   5  -1   23.69    0.89
   3  -5  -1   23.64    0.87
   3  -5  -1   22.93    0.87
   3   5   1   23.93    0.87
   3  -5  -1   22.16    0.89
   3   5   1   22.13    0.87
  -3  -5   1   25.10    1.01
   3  -5  -1   22.60    0.89
  -4  -5  -1    4.70    0.21
   4   5  -1    4.59    0.21
  -4   5   1    4.87    0.20
  -4   5   1    4.52    0.23
   4  -5   1    4.51    0.20
  -4  -5  -1    4.72    0.22
  -4  -5  -1    4.76    0.28
   4  -5   1    4.70    0.20
  -4  -5  -1    4.89    0.22
   4  -5   1    5.05    0.23
   4   5  -1    4.56    0.20
   4   5  -1    5.43    0.33
   4  -5   1    4.52    0.25
  -4   5   1    4.69    0.26
   4  -5   1    4.77    0.25
  -4  -5  -1    5.16    0.27
  -4   5   1    4.41    0.20
   4  -5  -1    4.62    0.20
   4  -5  -1    4.39    0.25
  -4   5  -1    4.36    0.20
  -4  -5   1    4.79    0.22
   4  -5  -1    4.62    0.21
  -4   5  -1    4.81    0.26
  -4  -5   1    4.83    0.22
  -4   5  -1    4.89    0.20
  -4   5  -1    4.89    0.24
   4   5   1    4.58    0.20
  -4  -5   1    5.31    0.28
   4  -5  -1    4.70    0.20
   4   5   1    4.44    0.21
   4   5   1    4.74    0.32
  -4  -5   1    4.88    0.28
   5  -5   1    2.06    0.11
   5   5  -1    1.92    0.10
  -5   5   1    1.94    0.11
   5  -5   1    2.08    0.10
  -5   5   1    1.79    0.10
  -5  -5  -1    1.92    0.16
   5   5  -1    2.00    0.11
  -5  -5  -1    1.93    0.17
   5   5  -1    1.79    0.41
   5  -5   1    2.03    0.10
   5  -5   1    1.83    0.18
  -5   5   1    2.14    0.14
  -5  -5  -1    1.92    0.12
   5   5   1    2.04    0.10
   5  -5  -1    2.12    0.10
   5  -5  -1    2.12    0.10
  -5  -5   1    2.12    0.12
  -5  -5   1    1.88    0.17
  -5   5  -1    2.07    0.12
  -5  -5   1    1.97    0.16
   5   5   1    2.03    0.12
  -5   5  -1    1.93    0.11
   5  -5  -1    2.03    0.19
  -5   5  -1    2.21    0.14
   5  -5  -1    2.05    0.11
  -6  -5  -1    1.46    0.12
  -6  -5  -1    1.58    0.12
  -6  -5  -1    1.52    0.09
   6  -5   1    1.54    0.08
  -6   5   1    1.42    0.08
  -6   5   1    1.43    0.11
   6  -5  -1    1.39    0.07
  -6   5  -1    1.51    0.08
  -6  -5   1    1.44    0.09
  -6  -5   1    1.51    0.12
  -6   5  -1    1.41    0.12
  -6  -5   1    1.41    0.12
   0   6  -1    0.32    0.07
   0   6   1    0.25    0.13
   0   6   1    0.45    0.10
   0   6  -1    0.26    0.05
   0  -6   1    0.40    0.05
   0   6   1    0.30    0.05
   0  -6   1    0.43    0.08
   0   6   1    0.31    0.07
   0  -6  -1    0.43    0.09
   0   6  -1    0.47    0.11
   0  -6   1    0.34    0.11
   0   6  -1    0.36    0.13
   0  -6   1    0.27    0.06
   0  -6  -1    0.21    0.04
   0   6   1    0.41    0.05
   0   6   1    0.29    0.06
   0   6   1    0.38    0.05
   0   6  -1    0.23    0.06
   0   6   1    0.29    0.06
   0  -6  -1    0.36    0.10
   0   6   1    0.32    0.11
   0   6  -1    0.32    0.05
   0   6  -1    0.39    0.05
   0  -6  -1    0.41    0.09
   0   6  -1    0.28    0.05
   0   6   1    0.26    0.04
   1   6  -1    5.44    0.26
   1  -6   1    5.58    0.29
  -1  -6  -1    5.82    0.27
   1   6  -1    6.18    0.24
   1  -6   1    5.76    0.24
   1   6  -1    6.53    0.29
  -1   6   1    5.77    0.26
   1   6  -1    6.04    0.31
  -1  -6  -1    5.86    0.29
  -1   6   1    6.20    0.25
  -1   6   1    5.83    0.28
   1  -6   1    5.75    0.23
   1   6  -1    5.60    0.27
  -1  -6  -1    5.71    0.26
  -1   6   1    5.72    0.28
  -1  -6  -1    5.41    0.24
   1   6  -1    6.13    0.25
   1  -6   1    5.68    0.28
  -1   6   1    6.62    0.30
   1  -6   1    6.16    0.27
   1  -6   1    5.44    0.26
   1   6  -1    6.36    0.33
   1  -6  -1    5.53    0.33
  -1   6  -1    5.82    0.27
   1  -6  -1    6.16    0.28
   1   6   1    6.18    0.25
   1  -6  -1    6.08    0.28
  -1  -6   1    5.79    0.30
  -1   6  -1    5.99    0.25
   1   6   1    6.27    0.24
   1  -6  -1    5.53    0.24
   1  -6  -1    5.87    0.24
  -1  -6   1    5.58    0.24
  -1   6  -1    5.84    0.26
   1  -6  -1    5.66    0.27
   1   6   1    5.49    0.27
  -1   6  -1    5.79    0.27
   1   6   1    6.75    0.33
  -1   6  -1    5.91    0.26
   1  -6  -1    5.81    0.29
   1  -6  -1    5.96    0.27
   1   6   1    5.90    0.27
  -1  -6   1    6.01    0.25
  -2   6   1    6.89    0.30
   2   6  -1    7.55    0.29
  -2  -6  -1    6.73    0.30
  -2  -6  -1    7.01    0.30
  -2   6   1    7.06    0.30
   2  -6   1    7.00    0.31
  -2   6   1    7.33    0.31
  -2  -6  -1    6.74    0.34
   2  -6   1    7.18    0.29
   2  -6   1    7.04    0.29
   2  -6   1    7.73    0.35
   2   6  -1    7.42    0.29
   2  -6   1    6.92    0.32
   2  -6   1    7.33    0.28
   2   6  -1    6.27    0.31
   2  -6   1    6.68    0.31
  -2   6   1    6.98    0.28
   2   6  -1    8.11    0.39
   2   6  -1    7.04    0.29
  -2   6   1    6.72    0.33
  -2  -6  -1    7.31    0.33
   2  -6   1    7.01    0.31
   2   6   1    6.98    0.29
  -2   6  -1    6.94    0.29
  -2   6  -1    6.70    0.30
   2  -6  -1    7.49    0.34
   2   6   1    6.45    0.32
  -2   6  -1    7.15    0.31
   2  -6  -1    6.87    0.32
   2  -6  -1    7.20    0.29
   2  -6  -1    6.79    0.32
   2  -6  -1    7.24    0.28
  -2  -6   1    7.47    0.33
   2  -6  -1    7.01    0.29
   2  -6  -1    7.09    0.31
  -2   6  -1    7.52    0.30
   2   6   1    7.21    0.29
   2   6   1    7.41    0.29
  -2  -6   1    7.15    0.30
  -2  -6   1    6.74    0.31
  -2  -6   1    7.22    0.34
   2  -6  -1    7.13    0.32
   2   6   1    6.67    0.31
   2  -6  -1    7.35    0.33
   2   6   1    7.04    0.38
   3  -6   1   27.50    1.04
   3  -6   1   27.07    1.01
   3   6  -1   26.57    1.00
   3  -6   1   25.51    1.03
   3  -6   1   26.06    1.00
  -3  -6  -1   26.24    1.02
  -3   6   1   26.86    1.01
   3   6  -1   27.57    1.00
  -3   6   1   26.18    1.01
  -3  -6  -1   26.14    1.01
  -3   6   1   29.49    1.04
   3  -6   1   26.23    1.02
   3  -6   1   28.21    1.06
  -3   6   1   27.43    1.01
   3   6  -1   25.76    1.09
   3   6  -1   26.09    1.00
  -3  -6  -1   25.80    1.05
   3  -6   1   27.70    1.00
   3   6   1   25.92    1.08
   3  -6  -1   25.80    1.03
  -3   6  -1   27.11    1.01
   3  -6  -1   27.52    1.03
  -3  -6   1   25.44    1.05
  -3   6  -1   25.96    1.00
  -3   6  -1   25.27    1.00
   3  -6  -1   27.74    1.00
  -3  -6   1   25.69    1.01
   3   6   1   26.40    1.00
  -3  -6   1   25.95    1.01
   3  -6  -1   28.34    1.05
   3   6   1   26.77    1.00
   3  -6  -1   28.30    1.08
   3  -6  -1   26.86    0.99
   3   6   1   26.81    1.00
   3  -6  -1   27.10    1.00
   4  -6   1    1.07    0.08
   4   6  -1    0.99    0.10
   4  -6   1    1.01    0.08
   4   6  -1    1.30    0.22
  -4   6   1    1.29    0.09
   4  -6   1    0.80    0.16
  -4   6   1    0.98    0.11
   4   6  -1    1.23    0.07
  -4  -6  -1    1.23    0.14
   4  -6   1    0.94    0.15
   4   6  -1    1.10    0.07
   4  -6   1    0.99    0.07
  -4  -6  -1    1.10    0.10
  -4  -6  -1    1.34    0.13
  -4   6   1    1.10    0.10
   4  -6  -1    1.03    0.08
   4   6   1    1.04    0.10
   4   6   1    1.26    0.07
  -4   6  -1    1.14    0.09
   4  -6  -1    1.02    0.08
   4   6   1    1.27    0.08
  -4  -6   1    1.28    0.11
   4  -6  -1    1.07    0.17
   4  -6  -1    1.08    0.07
  -4  -6   1    1.43    0.25
  -4   6  -1    1.00    0.11
  -4  -6   1    1.38    0.15
  -4   6  -1    1.16    0.09
  -4  -6   1    1.05    0.14
   5  -6   1    3.70    0.16
   5  -6   1    4.12    0.16
  -5  -6  -1    4.03    0.17
  -5   6   1    3.87    0.20
  -5   6   1    3.80    0.16
   5   6  -1    3.97    0.16
  -5  -6  -1    3.89    0.20
  -5  -6  -1    3.77    0.21
  -5   6   1    3.92    0.20
   5   6  -1    3.62    0.16
   5  -6   1    4.01    0.16
  -5   6  -1    3.77    0.16
  -5   6  -1    3.79    0.20
  -5  -6   1    3.64    0.21
  -5  -6   1    4.07    0.21
  -5  -6   1    3.83    0.17
   5   6   1    3.88    0.16
   5  -6  -1    3.67    0.16
   5  -6  -1    3.96    0.16
   5  -6  -1    4.06    0.16
   5   6   1    3.48    0.16
   0   7  -1    0.71    0.11
   0   7   1    0.88    0.11
   0   7  -1    0.44    0.09
   0  -7   1    0.71    0.09
   0  -7   1    0.53    0.06
   0   7  -1    0.54    0.10
   0   7   1    0.65    0.07
   0   7   1    0.56    0.09
   0   7   1    0.79    0.08
   0   7  -1    0.55    0.07
   0  -7  -1    0.79    0.09
   0  -7  -1    0.73    0.06
   0  -7  -1    0.83    0.12
   0   7  -1    0.65    0.08
  -1   7   1    1.15    0.14
  -1   7   1    1.56    0.09
   1   7  -1    1.54    0.10
  -1   7   1    1.50    0.10
   1  -7   1    1.17    0.11
   1   7  -1    1.64    0.09
  -1  -7  -1    1.37    0.11
  -1  -7  -1    1.31    0.11
   1  -7   1    1.51    0.11
  -1   7   1    1.20    0.09
  -1   7   1    1.14    0.20
   1   7  -1    2.00    0.41
   1   7   1    1.07    0.10
  -1   7  -1    1.15    0.15
  -1  -7   1    1.50    0.11
   1   7   1    1.31    0.25
  -1   7  -1    1.28    0.10
  -1   7  -1    0.96    0.19
  -1   7  -1    1.47    0.10
   1  -7  -1    1.29    0.11
   1   7   1    1.49    0.09
  -1  -7   1    1.14    0.10
   1   7   1    1.70    0.43
   1  -7  -1    1.35    0.11
   1   7   1    1.50    0.09
  -1   7  -1    1.36    0.09
   2   7  -1    6.45    0.40
   2   7  -1    7.09    0.27
  -2  -7  -1    6.13    0.28
   2  -7   1    6.23    0.26
   2   7  -1    7.01    0.27
  -2  -7  -1    6.53    0.29
  -2   7   1    7.23    0.28
  -2   7   1    6.24    0.29
   2  -7   1    6.24    0.32
   2  -7   1    6.36    0.27
   2  -7   1    7.16    0.32
  -2   7   1    6.22    0.28
   2  -7   1    6.20    0.28
  -2   7   1    6.78    0.28
   2   7  -1    7.05    0.27
   2   7   1    6.74    0.28
   2  -7  -1    6.40    0.27
  -2   7  -1    6.72    0.28
   2  -7  -1    5.96    0.32
   2   7   1    7.42    0.27
  -2   7  -1    6.27    0.28
   2   7   1    7.81    0.40
  -2  -7   1    6.62    0.29
  -2   7  -1    6.39    0.29
   2  -7  -1    7.23    0.33
   2   7   1    7.24    0.28
   2  -7  -1    6.07    0.29
  -2   7  -1    7.31    0.29
   2  -7  -1    6.34    0.27
  -2  -7   1    6.72    0.31
  -3  -7  -1    0.81    0.10
  -3   7   1    0.74    0.10
  -3  -7  -1    0.97    0.13
  -3  -7   1    0.83    0.09
   3   7   1    1.06    0.25
   3   7   1    0.65    0.08
  -3  -7   1    0.76    0.08
   4   7  -1    1.25    0.07
   4   7  -1    1.23    0.08
  -4   7   1    1.26    0.08
   4   7  -1    1.32    0.10
   4  -7   1    1.20    0.07
   4  -7   1    0.99    0.09
  -4  -7  -1    1.27    0.12
  -4  -7  -1    1.18    0.08
  -4   7   1    1.19    0.07
  -4   7   1    1.16    0.10
   4  -7   1    1.17    0.08
  -4  -7  -1    1.11    0.12
   4   7  -1    1.29    0.09
  -4   7  -1    1.16    0.10
   4   7   1    1.22    0.08
  -4  -7   1    1.19    0.13
   4  -7  -1    1.04    0.08
   4   7   1    1.24    0.07
  -4  -7   1    1.27    0.08
  -4   7  -1    1.16    0.07
  -4  -7   1    1.04    0.12
   4   7   1    1.15    0.10
  -4   7  -1    1.21    0.08
   4  -7  -1    1.19    0.07
   4  -7  -1    1.18    0.08
  -4  -7   1    1.27    0.09
   4   7   1    1.20    0.09
   0  -8   1    3.38    0.14
   0  -8   1    3.44    0.17
   0   8  -1    3.22    0.16
   0   8   1    3.27    0.16
   0  -8   1    3.18    0.18
   0   8   1    2.90    0.16
   0   8  -1    3.42    0.16
   0  -8  -1    3.19    0.14
   0   8   1    3.17    0.15
   0   8  -1    3.34    0.15
   0  -8  -1    3.22    0.16
   0  -8  -1    3.10    0.18
  -1  -8  -1    1.04    0.09
   1  -8   1    1.04    0.09
   1  -8   1    1.04    0.09
   1  -8   1    0.93    0.07
   1   8  -1    0.90    0.07
   1   8  -1    0.76    0.09
  -1   8   1    0.96    0.09
  -1  -8  -1    0.83    0.09
  -1   8   1    1.00    0.07
  -1   8   1    1.07    0.08
   1   8  -1    0.90    0.09
  -1   8   1    0.80    0.08
  -1  -8   1    0.83    0.09
   1   8   1    0.71    0.10
  -1   8  -1    0.95    0.07
   1  -8  -1    0.95    0.07
  -1   8  -1    0.96    0.09
   1  -8  -1    0.84    0.09
  -1   8  -1    1.02    0.08
  -1   8  -1    0.97    0.09
   1   8   1    0.96    0.07
   1   8   1    0.94    0.09
  -1  -8   1    1.00    0.09
   1  -8  -1    1.08    0.10
   2   8  -1    0.61    0.07
   2   8  -1    0.70    0.07
   2   8  -1    0.71    0.06
   2  -8   1    0.71    0.10
  -2  -8  -1    0.74    0.08
  -2   8   1    0.68    0.08
   2   8  -1    0.49    0.10
  -2   8   1    0.58    0.06
  -2   8   1    0.59    0.06
   2  -8   1    0.52    0.07
   2  -8   1    0.61    0.05
   2  -8  -1    0.58    0.05
   2   8   1    0.73    0.06
   2  -8  -1    0.48    0.07
  -2   8  -1    0.53    0.06
   2   8   1    0.68    0.07
   2   8   1    0.51    0.09
  -2  -8   1    0.68    0.08
  -2   8  -1    0.56    0.06
  -2   8  -1    0.60    0.09
  -3   8   1    1.10    0.12
   3  -8   1    0.86    0.06
  -3  -8  -1    0.85    0.12
  -3  -8  -1    0.97    0.08
   3   8  -1    0.91    0.06
  -3   8   1    0.87    0.06
  -3   8   1    0.95    0.07
   3   8  -1    0.93    0.07
   3  -8   1    1.00    0.08
   3   8  -1    0.91    0.08
   3   8   1    0.95    0.06
   3  -8  -1    0.91    0.06
   3   8   1    0.90    0.07
  -3   8  -1    0.80    0.06
  -3   8  -1    0.81    0.07
   3  -8  -1    0.90    0.09
  -3  -8   1    0.84    0.08
  -3  -8   1    0.81    0.11
   0  -9  -1    0.24    0.06
   0  -9  -1    0.27    0.07
   0   9   1    0.30    0.06
   0  -9   1    0.28    0.05
   0   9  -1    0.16    0.05
   0   9  -1    0.29    0.07
   0   9  -1    0.28    0.06
   0  -9   1    0.32    0.08
   0   9   1    0.23    0.04
   0   9   1    0.21    0.05
   0   0   2  379.16   13.84
   0   0  -2  371.05   13.83
   1   0  -2 1000.00   36.51
   2   0   2    8.53    0.41
   2   0   2    8.58    0.31
   2   0   2    8.62    0.31
  -2   0   2    7.94    0.32
   2   0  -2    8.07    0.44
   2   0  -2    8.00    0.31
   2   0   2    8.79    0.35
   3   0   2   10.60    0.56
   3   0   2   10.04    0.45
   3   0  -2   10.20    0.45
  -3   0  -2   10.96    0.42
   3   0  -2   10.47    0.57
  -3   0   2   10.16    0.41
  -4   0   2   12.90    0.49
  -4   0   2   14.36    0.65
  -4   0  -2   13.64    0.52
  -4   0  -2   12.17    0.50
   4   0   2   12.20    0.49
   4   0  -2   12.95    0.50
  -4   0   2   13.48    0.56
  -4   0  -2   12.30    0.49
  -4   0   2   12.88    0.50
  -4   0  -2   12.87    0.50
   4   0   2   11.16    0.58
  -4   0  -2   13.29    0.56
  -4   0   2   12.69    0.51
  -4   0  -2   12.42    0.52
  -5   0   2   14.56    0.58
  -5   0  -2   15.05    0.62
  -5   0   2   14.43    0.61
  -5   0   2   14.81    0.58
  -5   0  -2   15.18    0.61
  -5   0  -2   13.92    0.60
  -5   0  -2   14.55    0.58
  -5   0  -2   15.11    0.65
  -5   0   2   15.14    0.65
  -5   0  -2   15.29    0.57
  -6   0   2    4.31    0.30
  -6   0   2    4.30    0.24
  -6   0   2    4.60    0.21
  -6   0  -2    4.93    0.29
  -6   0  -2    4.64    0.20
  -6   0   2    4.56    0.19
  -6   0  -2    4.50    0.21
  -7   0   2    1.44    0.09
  -7   0  -2    1.54    0.09
   0   1  -2   79.55    3.37
   0  -1  -2   80.16    3.42
   0  -1   2   82.62    3.35
   0   1   2   80.83    3.46
  -1  -1  -2  270.04   10.56
   1   1  -2  277.54   10.54
   1  -1   2  289.54   10.63
  -1  -1   2  267.88   10.24
   1  -1  -2  269.06   10.37
   1  -1  -2  277.80   10.46
  -1   1  -2  280.36   10.41
   1   1   2  266.54   10.40
  -2   1   2   32.97    1.16
   2  -1   2   30.48    1.16
   2  -1   2   31.76    1.16
  -2  -1  -2   30.17    1.30
   2  -1   2   32.64    1.17
   2  -1   2   31.18    1.16
  -2  -1  -2   31.72    1.18
  -2   1   2   31.15    1.16
   2   1  -2   32.61    1.28
   2   1   2   31.75    1.16
  -2   1  -2   33.60    1.16
   2  -1  -2   30.58    1.23
   2  -1  -2   32.19    1.16
   2  -1  -2   32.77    1.17
   2   1   2   30.77    1.19
  -2  -1   2   31.09    1.26
   2   1   2   31.17    1.16
   2  -1  -2   30.87    1.16
  -2   1  -2   31.71    1.19
   3  -1   2   82.67    2.96
   3   1  -2   78.55    2.99
   3  -1   2   80.23    2.96
   3  -1   2   84.41    2.95
  -3   1   2   82.13    2.97
   3   1  -2   83.02    3.18
   3  -1   2   80.13    3.03
   3  -1   2   79.01    2.96
  -3   1   2   74.61    2.99
   3  -1   2   85.68    3.19
   3   1   2   78.76    2.96
   3  -1  -2   81.83    2.90
   3  -1  -2   78.19    2.91
   3   1   2   82.81    3.14
  -3   1  -2   79.56    2.93
  -3   1  -2   80.50    2.93
  -3  -1   2   78.43    2.93
   3  -1  -2   85.35    3.16
   3   1   2   78.03    2.90
  -3   1  -2   76.91    2.98
  -3  -1   2   74.72    2.94
  -4  -1  -2   27.96    1.07
  -4   1   2   27.86    1.07
  -4  -1  -2   29.06    1.13
  -4  -1  -2   27.61    1.10
  -4   1   2   29.01    1.06
  -4  -1  -2   28.45    1.07
   4   1  -2   27.11    1.08
  -4  -1  -2   27.84    1.09
   4  -1   2   29.80    1.05
   4  -1   2   29.09    1.07
  -4  -1  -2   27.99    1.07
  -4   1   2   28.28    1.10
  -4   1   2   28.98    1.13
  -4  -1  -2   29.95    1.10
  -4   1  -2   27.15    1.07
  -4   1  -2   28.51    1.13
   4   1   2   26.32    1.15
  -4  -1   2   28.64    1.08
  -4   1  -2   28.50    1.06
  -4   1  -2   28.67    1.07
  -4  -1   2   28.13    1.06
  -4  -1   2   28.28    1.11
  -4  -1   2   28.06    1.07
  -4  -1   2   28.88    1.13
  -4   1  -2   28.42    1.09
   4  -1  -2   28.94    1.05
   4  -1  -2   28.63    1.07
  -4   1  -2   29.40    1.09
  -4  -1   2   28.75    1.07
   4  -1  -2   28.99    1.06
  -5  -1  -2    1.96    0.14
  -5  -1  -2    1.91    0.17
   5  -1   2    1.72    0.10
  -5   1   2    1.72    0.11
  -5  -1  -2    1.91    0.13
  -5  -1  -2    1.74    0.11
  -5  -1  -2    1.63    0.12
  -5  -1  -2    1.71    0.15
   5  -1   2    1.47    0.14
  -5   1   2    1.81    0.13
  -5   1   2    1.82    0.11
  -5   1  -2    1.78    0.14
  -5   1  -2    1.69    0.11
  -5  -1   2    1.77    0.11
  -5  -1   2    2.09    0.17
  -5  -1   2    1.90    0.20
  -5  -1   2    1.83    0.11
  -5   1  -2    1.70    0.12
  -5   1  -2    1.88    0.12
  -5  -1   2    1.76    0.14
  -6   1   2    1.50    0.12
  -6   1   2    1.37    0.09
  -6   1   2    1.06    0.12
  -6  -1  -2    1.33    0.15
  -6  -1   2    1.35    0.12
  -6  -1   2    1.19    0.22
  -6  -1   2    1.69    0.27
  -6  -1   2    1.28    0.10
  -6   1  -2    1.24    0.13
  -6   1  -2    1.32    0.17
  -6   1  -2    1.41    0.09
  -6  -1   2    1.48    0.13
  -7   1   2    0.23    0.04
  -7  -1  -2    0.27    0.05
  -7   1  -2    0.17    0.04
  -7   1  -2    0.19    0.04
   0  -2  -2  102.44    4.62
   0   2  -2  106.03    4.67
   0  -2  -2  105.37    4.80
   0  -2   2  109.96    4.66
   1   2  -2   16.44    0.64
   1   2  -2   15.99    0.63
   1   2  -2   16.36    0.62
  -1   2   2   17.14    0.63
   1  -2   2   16.82    0.63
  -1  -2  -2   16.44    0.64
  -1  -2  -2   17.29    0.64
   1  -2   2   17.00    0.64
   1   2  -2   16.12    0.73
  -1  -2  -2   16.97    0.65
   1  -2   2   15.99    0.73
   1   2  -2   16.72    0.62
  -1   2   2   17.11    0.64
  -1  -2  -2   17.13    0.63
  -1  -2  -2   15.84    0.72
  -1  -2  -2   16.44    0.64
  -1   2   2   17.52    0.65
   1   2  -2   16.85    0.64
   1  -2   2   17.02    0.63
   1  -2   2   16.94    0.65
  -1  -2  -2   18.18    0.63
  -1   2   2   16.69    0.63
   1  -2   2   16.97    0.63
   1   2   2   16.20    0.66
   1   2   2   16.82    0.64
  -1  -2   2   16.52    0.62
  -1  -2   2   16.66    0.63
  -1  -2   2   15.68    0.64
  -1  -2   2   19.13    0.64
  -1  -2   2   16.74    0.64
   1   2   2   16.37    0.63
  -1  -2   2   16.18    0.62
  -1   2  -2   19.00    0.63
   1   2   2   16.66    0.63
   1   2   2   16.06    0.62
   1  -2  -2   16.32    0.64
  -1  -2   2   16.13    0.70
  -1   2  -2   17.45    0.64
   1  -2  -2   16.95    0.62
   1   2   2   16.84    0.64
  -1   2  -2   17.11    0.63
  -1   2  -2   16.80    0.64
  -1  -2   2   15.40    0.71
   1  -2  -2   17.01    0.65
   1  -2  -2   16.92    0.74
  -1   2  -2   17.58    0.64
   1  -2  -2   16.66    0.66
   1  -2  -2   17.19    0.63
   1  -2  -2   16.49    0.63
  -1   2  -2   17.20    0.75
  -2   2   2  150.24    5.49
  -2   2  -2  164.87    6.00
   3   2  -2   13.35    0.53
  -3  -2  -2   13.19    0.69
  -3  -2  -2   14.41    0.54
   3   2  -2   13.67    0.50
   3  -2   2   13.38    0.51
   3  -2   2   13.87    0.50
   3   2  -2   13.21    0.49
  -3   2   2   12.57    0.51
   3  -2   2   13.72    0.50
   3  -2   2   13.47    0.62
   3   2  -2   13.24    0.49
   3  -2   2   13.19    0.53
  -3   2   2   13.45    0.54
   3  -2   2   13.19    0.52
  -3   2   2   12.66    0.51
   3   2  -2   12.79    0.49
  -3  -2  -2   13.88    0.57
  -3   2   2   13.20    0.51
   3   2  -2   13.07    0.50
   3  -2  -2   13.61    0.53
   3   2   2   13.36    0.51
   3   2   2   13.08    0.52
  -3  -2   2   13.36    0.56
  -3   2  -2   13.51    0.53
   3  -2  -2   13.54    0.53
   3  -2  -2   13.71    0.52
  -3   2  -2   15.11    0.56
   3   2   2   13.23    0.52
   3  -2  -2   14.31    0.66
   3  -2  -2   13.26    0.54
   3   2   2   13.42    0.52
  -3   2  -2   14.49    0.54
   3   2   2   13.77    0.58
   3  -2  -2   13.63    0.53
  -3   2  -2   15.21    0.55
  -3   2  -2   13.47    0.53
  -3  -2   2   14.30    0.55
  -4  -2  -2    2.50    0.18
  -4  -2  -2    2.13    0.16
  -4  -2  -2    2.31    0.14
   4  -2   2    2.23    0.11
  -4   2   2    2.23    0.15
  -4  -2  -2    2.29    0.12
   4  -2   2    2.35    0.13
  -4  -2  -2    2.23    0.17
  -4  -2  -2    2.43    0.15
  -4   2   2    2.27    0.16
  -4   2   2    2.26    0.12
  -4  -2  -2    2.38    0.13
   4   2  -2    2.30    0.15
  -4   2  -2    2.25    0.13
  -4   2  -2    2.37    0.15
   4   2   2    2.08    0.12
   4  -2  -2    2.21    0.13
   4  -2  -2    2.03    0.12
  -4  -2   2    2.22    0.18
   4   2   2    1.95    0.12
  -4  -2   2    2.31    0.12
  -4   2  -2    2.09    0.14
  -4   2  -2    2.44    0.18
  -4  -2   2    2.54    0.19
  -4   2  -2    2.23    0.12
   4  -2  -2    2.18    0.10
  -4  -2   2    2.41    0.18
  -4   2  -2    2.16    0.15
  -4  -2   2    2.16    0.15
  -4  -2   2    2.37    0.13
  -5   2   2    9.46    0.40
  -5   2   2    9.21    0.47
  -5  -2  -2   10.52    0.43
  -5  -2  -2    9.61    0.46
  -5   2   2    9.86    0.39
  -5   2   2    9.74    0.40
  -5  -2  -2    9.59    0.40
  -5  -2  -2    9.54    0.40
  -5  -2  -2    9.82    0.44
   5  -2   2    9.55    0.38
  -5  -2  -2    9.74    0.39
  -5  -2   2    9.65    0.44
   5  -2  -2    9.73    0.38
  -5   2  -2    9.94    0.39
  -5   2  -2    9.64    0.40
  -5  -2   2    9.82    0.39
  -5  -2   2   10.01    0.47
  -5  -2   2    9.82    0.40
  -5   2  -2    9.83    0.40
  -5   2  -2    9.63    0.42
  -5  -2   2    9.48    0.43
  -6  -2  -2    3.17    0.21
  -6  -2  -2    2.82    0.18
  -6   2   2    3.01    0.18
   6  -2   2    2.86    0.14
  -6   2   2    2.99    0.15
  -6   2   2    3.04    0.15
  -6  -2  -2    2.88    0.15
  -6   2  -2    2.93    0.15
  -6  -2   2    3.39    0.32
  -6   2  -2    2.94    0.15
  -6   2  -2    2.83    0.16
  -6  -2   2    2.84    0.18
  -6   2  -2    3.08    0.18
   6  -2  -2    2.88    0.14
  -6  -2   2    3.19    0.22
  -7   2   2    0.21    0.04
  -7  -2  -2    0.15    0.10
  -7   2  -2    0.24    0.05
  -7   2  -2    0.21    0.04
   0  -3   2   44.37    1.76
   0   3  -2   40.25    1.69
   0  -3   2   40.00    1.55
   0  -3  -2   39.21    1.51
   0  -3   2   40.11    1.54
   0  -3  -2   39.56    1.69
   0  -3   2   39.91    1.51
   0   3   2   42.12    1.54
   0  -3   2   40.39    1.51
   0  -3  -2   39.71    1.54
   0  -3  -2   40.47    1.52
   0  -3   2   41.95    1.50
   0   3  -2   40.74    1.51
   0   3  -2   42.67    1.53
   0  -3  -2   40.41    1.51
   0  -3  -2   42.43    1.50
   0   3  -2   39.44    1.51
   0   3   2   41.14    1.51
   0   3   2   40.32    1.51
   0   3  -2   41.90    1.50
   0  -3   2   40.46    1.50
   0   3   2   41.77    1.50
   0   3  -2   40.99    1.51
   0  -3  -2   41.75    1.56
   0   3   2   41.67    1.53
   0  -3   2   42.74    1.51
   0   3  -2   40.33    1.52
   0  -3   2   41.52    1.52
  -1  -3  -2   10.67    0.43
  -1   3   2    9.89    0.41
   1  -3   2   10.79    0.41
  -1  -3  -2   10.40    0.43
   1   3  -2    9.39    0.55
  -1  -3  -2   10.68    0.43
  -1   3   2   10.33    0.40
   1   3  -2   10.51    0.41
  -1   3   2   10.77    0.42
   1   3  -2   12.10    0.44
   1   3  -2   10.36    0.42
  -1   3   2   11.43    0.44
  -1   3   2   11.11    0.42
  -1   3   2   10.82    0.43
   1  -3   2   11.19    0.42
   1   3  -2   10.66    0.43
  -1  -3  -2   10.80    0.45
  -1  -3  -2    9.36    0.54
  -1  -3  -2   11.78    0.42
   1   3  -2   10.13    0.41
   1  -3   2   11.85    0.42
   1  -3   2   11.17    0.45
  -1  -3  -2   12.02    0.42
   1  -3   2   11.09    0.43
   1  -3  -2   11.19    0.44
  -1  -3   2   10.45    0.41
  -1  -3   2   10.76    0.45
  -1  -3   2   10.81    0.44
  -1   3  -2   12.93    0.44
  -1   3  -2   12.74    0.46
   1  -3  -2   11.28    0.43
  -1  -3   2   11.23    0.46
   1   3   2   10.74    0.43
   1  -3  -2   10.99    0.45
   1   3   2   11.35    0.45
   1   3   2   11.56    0.48
  -1  -3   2   10.13    0.41
  -1   3  -2   10.34    0.44
   1   3   2    9.97    0.42
  -1  -3   2   11.03    0.53
   1  -3  -2   11.54    0.43
   1   3   2   11.20    0.43
  -1  -3   2   11.87    0.43
   1   3   2   10.95    0.44
  -1   3  -2   11.03    0.43
  -2   3   2    1.35    0.11
  -2   3   2    1.15    0.10
   2   3  -2    1.31    0.07
  -2  -3  -2    1.37    0.12
   2  -3   2    1.16    0.17
  -2  -3  -2    1.18    0.09
  -2   3   2    1.40    0.09
   2  -3   2    1.19    0.09
   2  -3   2    1.18    0.07
  -2  -3  -2    1.08    0.15
  -2  -3  -2    1.29    0.17
   2  -3   2    1.21    0.08
  -2  -3  -2    1.17    0.08
   2  -3   2    1.30    0.12
   2   3  -2    1.09    0.16
   2   3  -2    1.16    0.06
   2   3  -2    1.27    0.07
   2  -3   2    1.25    0.08
  -2  -3   2    1.39    0.17
   2   3   2    1.26    0.09
  -2  -3   2    1.41    0.11
   2  -3  -2    1.12    0.18
   2  -3  -2    1.41    0.08
   2  -3  -2    1.24    0.07
  -2  -3   2    1.11    0.10
   2  -3  -2    1.52    0.13
   2  -3  -2    1.27    0.10
  -2  -3   2    1.11    0.09
  -2  -3   2    1.16    0.14
  -2   3  -2    1.40    0.10
  -2  -3   2    1.11    0.08
  -2   3  -2    1.09    0.10
  -2   3  -2    1.28    0.08
   2  -3  -2    1.21    0.07
   2  -3  -2    1.44    0.09
  -2   3  -2    1.40    0.09
   2   3   2    1.18    0.06
   2   3   2    1.50    0.11
   2  -3  -2    1.21    0.11
   2   3   2    1.16    0.07
   3  -3   2    7.26    0.28
   3  -3   2    7.04    0.28
  -3   3   2    6.99    0.28
  -3  -3  -2    6.94    0.30
  -3  -3  -2    7.19    0.30
  -3   3   2    7.06    0.30
   3   3  -2    6.93    0.27
   3   3  -2    6.73    0.27
  -3   3   2    6.92    0.29
  -3  -3  -2    7.01    0.33
  -3  -3  -2    6.77    0.32
  -3   3   2    6.97    0.29
   3  -3   2    6.99    0.28
  -3  -3  -2    7.67    0.32
   3   3  -2    6.54    0.29
  -3   3   2    6.43    0.28
   3  -3   2    7.27    0.52
   3  -3   2    7.12    0.28
   3  -3   2    7.06    0.29
   3  -3  -2    7.09    0.28
   3  -3  -2    7.16    0.29
  -3   3  -2    6.74    0.29
   3   3   2    7.12    0.27
  -3  -3   2    6.96    0.47
  -3   3  -2    6.39    0.28
  -3  -3   2    7.16    0.32
   3  -3  -2    6.75    0.29
   3   3   2    6.77    0.29
  -3   3  -2    6.88    0.29
  -3   3  -2    7.82    0.31
   3   3   2    6.93    0.28
  -3   3  -2    7.19    0.30
  -3  -3   2    7.27    0.34
  -3  -3   2    7.18    0.30
  -3  -3   2    7.16    0.30
  -3   3  -2    6.59    0.29
   3   3   2    6.64    0.35
   3   3   2    6.48    0.29
  -3  -3   2    7.13    0.29
   3  -3  -2    7.30    0.27
  -4   3   2   25.35    0.98
  -4  -3  -2   24.82    1.03
   4  -3   2   27.94    1.08
   4   3  -2   25.77    0.98
  -4   3   2   26.08    1.00
  -4  -3  -2   26.25    1.04
  -4   3   2   27.03    1.00
  -4  -3  -2   26.26    1.00
  -4   3   2   26.51    1.04
   4  -3   2   26.47    0.99
   4   3  -2   26.56    1.03
   4  -3   2   26.18    0.99
  -4   3   2   27.04    0.99
  -4  -3  -2   27.18    1.04
  -4   3  -2   25.71    1.02
   4   3   2   25.17    0.99
   4  -3  -2   25.41    0.99
  -4  -3   2   26.74    1.00
   4   3   2   25.12    0.99
  -4  -3   2   26.71    0.99
   4  -3  -2   25.98    0.97
  -4   3  -2   25.39    0.99
  -4   3  -2   25.00    0.97
  -4   3  -2   25.93    0.99
   4  -3  -2   28.26    1.05
  -4   3  -2   28.17    1.00
   4   3   2   25.66    0.97
  -4  -3   2   27.51    1.04
   4  -3  -2   25.86    0.98
  -4   3  -2   27.61    0.99
  -4  -3   2   24.80    1.02
  -5  -3  -2   17.25    0.67
  -5   3   2   17.06    0.66
   5   3  -2   15.66    0.72
  -5   3   2   16.92    0.70
  -5   3   2   17.35    0.66
  -5  -3  -2   17.40    0.66
  -5  -3  -2   17.75    0.74
  -5   3   2   17.09    0.66
   5  -3   2   17.07    0.66
  -5  -3  -2   18.07    0.71
   5  -3   2   17.37    0.65
  -5  -3  -2   17.55    0.66
   5   3  -2   16.88    0.64
  -5   3   2   16.97    0.66
   5  -3   2   16.88    0.69
  -5   3  -2   17.54    0.67
  -5   3  -2   17.68    0.68
   5   3   2   17.31    0.66
   5  -3  -2   17.60    0.66
  -5  -3   2   17.22    0.71
  -5   3  -2   17.40    0.68
  -5   3  -2   17.55    0.71
  -5  -3   2   17.55    0.75
   5  -3  -2   17.64    0.71
  -5  -3   2   16.88    0.72
  -5   3  -2   17.83    0.68
  -5  -3   2   18.32    0.69
   5  -3  -2   17.56    0.67
   6  -3   2    5.17    0.21
  -6   3   2    5.31    0.22
   6  -3   2    5.06    0.22
  -6  -3  -2    5.02    0.26
  -6   3   2    5.24    0.22
  -6  -3  -2    5.15    0.23
  -6  -3  -2    5.01    0.28
  -6   3   2    5.21    0.25
  -6  -3   2    5.22    0.26
   6  -3  -2    5.23    0.21
  -6  -3   2    5.01    0.23
   6  -3  -2    5.16    0.21
  -6   3  -2    4.88    0.22
  -6   3  -2    5.13    0.22
  -6   3  -2    5.25    0.22
  -6  -3   2    5.03    0.28
  -6   3  -2    4.94    0.25
   0  -4  -2  167.92    6.42
   0  -4   2  170.47    6.43
   0  -4   2  178.17    6.45
   0   4   2  183.20    6.43
   0  -4  -2  172.98    6.46
   0   4  -2  178.17    6.72
   0   4   2  172.74    6.41
   0   4  -2  176.09    6.42
   1  -4   2   33.11    1.22
  -1  -4  -2   33.53    1.23
   1  -4   2   33.97    1.28
   1  -4   2   33.27    1.30
   1  -4   2   32.45    1.21
  -1   4   2   34.30    1.27
   1  -4   2   32.85    1.21
   1  -4   2   34.80    1.25
   1  -4   2   32.27    1.22
  -1  -4  -2   32.72    1.24
  -1   4   2   32.33    1.22
  -1  -4  -2   32.82    1.22
  -1  -4  -2   32.20    1.48
  -1   4   2   32.29    1.21
   1   4  -2   31.78    1.21
   1   4  -2   31.85    1.22
  -1   4   2   33.03    1.22
   1   4  -2   31.97    1.21
   1   4  -2   31.96    1.23
  -1   4   2   31.89    1.25
   1   4  -2   33.79    1.26
  -1  -4  -2   32.73    1.29
  -1   4   2   32.60    1.22
   1  -4   2   32.31    1.48
   1   4  -2   33.29    1.51
   1  -4   2   32.84    1.22
  -1   4   2   33.46    1.20
   1   4  -2   30.03    1.22
   1  -4  -2   33.25    1.30
  -1   4  -2   34.19    1.26
  -1   4  -2   33.20    1.22
   1   4   2   31.82    1.21
  -1  -4   2   30.59    1.43
  -1  -4   2   33.23    1.22
  -1   4  -2   34.12    1.22
   1  -4  -2   32.91    1.50
   1  -4  -2   33.77    1.20
  -1  -4   2   31.51    1.38
  -1   4  -2   32.47    1.20
  -1   4  -2   31.67    1.25
   1   4   2   30.13    1.20
   1  -4  -2   33.17    1.22
  -1   4  -2   32.73    1.22
   1   4   2   33.53    1.26
   1   4   2   31.47    1.21
   1  -4  -2   34.63    1.25
  -1  -4   2   30.88    1.19
   1  -4  -2   32.28    1.26
   1  -4  -2   29.78    1.24
  -1  -4   2   32.54    1.23
   1  -4  -2   33.44    1.22
  -1   4  -2   32.32    1.22
  -1  -4   2   33.02    1.27
  -1   4  -2   33.39    1.22
   1   4   2   31.92    1.20
   1   4   2   34.04    1.25
   1  -4  -2   32.75    1.20
   2  -4   2    1.80    0.10
  -2   4   2    1.96    0.12
   2  -4   2    2.19    0.12
   2  -4   2    1.86    0.16
   2  -4   2    1.80    0.31
  -2  -4  -2    2.00    0.26
   2   4  -2    2.01    0.10
   2   4  -2    1.85    0.10
   2   4  -2    2.27    0.10
  -2  -4  -2    2.42    0.12
   2  -4   2    2.00    0.11
   2  -4   2    2.11    0.11
  -2   4   2    2.13    0.13
   2  -4  -2    1.77    0.09
   2  -4  -2    2.05    0.12
   2  -4  -2    2.03    0.16
  -2  -4   2    2.07    0.20
  -2   4  -2    2.19    0.13
  -2   4  -2    2.12    0.12
   2   4   2    2.04    0.11
   2  -4  -2    1.76    0.11
  -2   4  -2    1.73    0.11
   2  -4  -2    1.94    0.10
   2   4   2    2.09    0.11
   2   4   2    2.10    0.11
  -2  -4   2    1.76    0.13
   2  -4  -2    2.14    0.11
   3  -4   2    6.13    0.27
  -3   4   2    7.04    0.29
  -3   4   2    6.22    0.27
   3   4  -2    6.65    0.28
   3  -4   2    6.49    0.26
   3   4  -2    6.86    0.32
  -3  -4  -2    6.70    0.28
  -3  -4  -2    7.49    0.34
   3  -4   2    6.25    0.27
   3  -4   2    6.38    0.28
   3  -4   2    5.90    0.30
  -3  -4  -2    6.57    0.28
  -3   4   2    6.38    0.29
  -3   4   2    6.28    0.28
   3  -4   2    6.43    0.31
   3  -4   2    6.40    0.27
  -3   4   2    6.62    0.27
  -3  -4  -2    6.70    0.31
   3  -4   2    6.27    0.28
   3   4  -2    6.48    0.26
   3   4   2    6.59    0.25
   3   4   2    5.44    0.28
  -3   4  -2    6.05    0.26
   3  -4  -2    6.12    0.26
  -3  -4   2    6.22    0.27
  -3  -4   2    7.08    0.33
   3   4   2    6.04    0.27
  -3  -4   2    6.71    0.35
  -3  -4   2    6.64    0.28
  -3   4  -2    6.35    0.27
   3  -4  -2    6.28    0.27
  -3   4  -2    6.71    0.29
   3  -4  -2    6.25    0.30
   3  -4  -2    6.17    0.27
  -3  -4   2    6.31    0.27
  -3   4  -2    5.50    0.26
   3  -4  -2    6.50    0.26
   3  -4  -2    6.39    0.25
  -3   4  -2    6.11    0.26
  -4  -4  -2   17.30    0.67
  -4   4   2   17.15    0.67
  -4  -4  -2   17.15    0.66
   4   4  -2   15.94    0.64
  -4   4   2   17.49    0.66
   4  -4   2   17.19    0.65
  -4  -4  -2   16.95    0.66
   4  -4   2   17.64    0.68
  -4   4   2   16.66    0.70
  -4  -4  -2   17.69    0.74
  -4   4   2   16.10    0.66
  -4   4   2   17.45    0.67
   4   4  -2   16.93    0.65
   4   4  -2   18.73    0.73
   4  -4   2   16.99    0.65
  -4   4   2   16.54    0.65
  -4  -4   2   17.83    0.67
   4  -4  -2   17.37    0.65
  -4   4  -2   17.69    0.67
  -4   4  -2   18.37    0.67
   4  -4  -2   16.46    0.71
  -4   4  -2   16.23    0.70
  -4   4  -2   16.55    0.65
   4   4   2   16.47    0.64
  -4   4  -2   16.34    0.66
   4   4   2   16.95    0.64
   4  -4  -2   16.98    0.68
  -4   4  -2   17.18    0.66
  -4  -4   2   17.37    0.68
   4  -4  -2   16.59    0.65
  -4  -4   2   17.06    0.74
  -4  -4   2   16.55    0.70
  -4  -4   2   18.43    0.72
   5   4  -2    2.19    0.11
  -5   4   2    2.14    0.12
  -5  -4  -2    2.31    0.19
   5  -4   2    2.66    0.29
  -5  -4  -2    2.18    0.13
  -5   4   2    2.29    0.12
   5   4  -2    2.51    0.27
  -5  -4  -2    2.50    0.17
   5  -4   2    2.19    0.12
  -5   4   2    2.29    0.16
   5  -4   2    2.29    0.12
   5  -4   2    2.37    0.18
  -5  -4   2    2.27    0.13
   5  -4  -2    2.09    0.11
  -5   4  -2    2.11    0.15
   5  -4  -2    2.15    0.11
  -5   4  -2    2.08    0.12
   5  -4  -2    2.19    0.27
  -5  -4   2    2.09    0.15
  -5  -4   2    2.38    0.19
  -5   4  -2    2.16    0.13
   5   4   2    2.09    0.11
  -5   4  -2    2.09    0.13
   5   4   2    2.06    0.10
  -5  -4   2    2.49    0.17
  -6  -4  -2    0.62    0.11
   6  -4   2    0.60    0.06
  -6  -4  -2    0.70    0.07
  -6  -4  -2    0.65    0.10
   6  -4   2    0.70    0.08
  -6   4   2    0.57    0.09
  -6   4   2    0.71    0.06
  -6   4  -2    0.55    0.06
  -6   4  -2    0.61    0.06
   6  -4  -2    0.65    0.05
  -6  -4   2    0.71    0.11
  -6  -4   2    0.66    0.10
  -6   4  -2    0.50    0.16
  -6  -4   2    0.74    0.07
   0   5   2    0.84    0.07
   0   5   2    1.04    0.08
   0  -5   2    1.04    0.33
   0   5   2    0.89    0.10
   0   5  -2    1.48    0.31
   0  -5  -2    0.95    0.06
   0  -5   2    0.80    0.08
   0  -5  -2    1.06    0.44
   0   5  -2    1.04    0.13
   0  -5   2    0.97    0.07
   0  -5   2    0.97    0.07
   0   5   2    0.94    0.06
   0   5  -2    0.88    0.08
   0   5  -2    1.03    0.08
   0   5   2    0.94    0.06
   0  -5  -2    0.98    0.08
   0   5  -2    1.07    0.11
   0   5   2    0.88    0.08
   0  -5   2    0.97    0.09
   0  -5  -2    0.97    0.11
   0  -5   2    0.95    0.11
   0   5  -2    0.91    0.08
   0   5  -2    0.96    0.11
   0  -5  -2    0.93    0.07
   0   5  -2    0.92    0.06
   0   5  -2    1.01    0.06
   0  -5  -2    1.09    0.10
   0   5   2    1.08    0.09
   0  -5   2    0.89    0.10
   0  -5  -2    0.99    0.09
   0  -5  -2    0.89    0.09
   0   5   2    1.01    0.10
   0  -5   2    0.99    0.08
   1  -5   2   23.73    0.90
  -1  -5  -2   22.83    0.88
  -1   5   2   23.19    0.90
   1  -5   2   23.80    0.91
  -1  -5  -2   23.72    0.90
   1  -5   2   24.75    0.89
   1  -5   2   23.27    0.89
  -1   5   2   23.99    0.89
  -1  -5  -2   23.09    0.93
   1  -5   2   27.40    1.01
   1   5  -2   22.77    0.90
  -1   5   2   23.76    0.91
   1   5  -2   23.99    0.89
  -1   5   2   24.67    0.91
   1  -5   2   23.82    0.91
  -1   5   2   24.58    0.90
  -1  -5  -2   23.64    0.91
   1  -5   2   23.93    0.91
  -1  -5  -2   22.97    0.90
   1  -5   2   24.51    0.90
   1   5  -2   23.87    0.93
   1   5  -2   22.48    0.88
   1   5  -2   23.18    0.90
   1  -5   2   23.09    0.91
   1   5  -2   24.64    0.89
  -1   5   2   23.26    0.90
  -1  -5   2   21.89    0.89
  -1   5  -2   22.52    0.90
  -1  -5   2   26.35    0.91
   1  -5  -2   22.97    0.87
  -1  -5   2   21.42    0.93
   1  -5  -2   22.33    0.89
  -1  -5   2   22.90    0.87
   1   5   2   23.16    0.89
   1  -5  -2   25.40    0.89
   1  -5  -2   24.11    0.88
  -1   5  -2   24.02    0.89
   1  -5  -2   23.18    0.89
  -1   5  -2   23.39    0.89
   1  -5  -2   23.38    0.89
  -1   5  -2   21.72    0.86
   1   5   2   23.64    0.89
   1  -5  -2   22.81    0.92
  -1   5  -2   23.25    0.89
  -1   5  -2   23.85    0.87
   1   5   2   21.94    0.86
  -1  -5   2   23.24    0.89
  -1  -5   2   23.11    0.88
   1  -5  -2   24.44    0.87
   1   5   2   24.13    0.87
   1   5   2   22.86    0.87
  -1   5  -2   23.05    0.89
   2   5  -2   13.39    0.54
  -2   5   2   12.71    0.50
   2  -5   2   13.57    0.49
   2  -5   2   12.07    0.50
   2  -5   2   12.34    0.49
  -2  -5  -2   12.65    0.53
  -2   5   2   12.41    0.51
   2   5  -2   12.79    0.48
   2   5  -2   12.32    0.48
   2   5  -2   11.88    0.49
   2   5  -2   12.41    0.49
   2  -5   2   12.28    0.51
  -2   5   2   12.51    0.50
   2  -5   2   12.85    0.50
   2  -5   2   12.42    0.50
  -2   5   2   12.02    0.48
   2  -5   2   12.76    0.48
  -2  -5  -2   12.55    0.54
   2  -5   2   12.88    0.50
  -2  -5  -2   12.72    0.50
   2  -5  -2   12.69    0.53
   2  -5  -2   12.70    0.50
  -2  -5   2   14.45    0.56
   2  -5  -2   12.64    0.47
   2  -5  -2   11.80    0.50
   2   5   2   12.41    0.47
  -2   5  -2   12.10    0.54
  -2  -5   2   12.06    0.52
   2   5   2   12.25    0.49
  -2   5  -2   11.61    0.48
   2   5   2   12.65    0.48
   2   5   2   12.02    0.49
  -2   5  -2   12.31    0.48
   2  -5  -2   11.57    0.48
   2  -5  -2   12.67    0.50
  -2  -5   2   11.82    0.53
   2  -5  -2   12.95    0.47
  -2   5  -2   11.60    0.49
   2  -5  -2   12.39    0.50
  -2   5  -2   12.47    0.50
   2   5   2   12.01    0.48
  -2   5  -2   13.12    0.50
  -2  -5   2   12.69    0.49
   3  -5   2    0.59    0.06
   3   5  -2    0.87    0.09
  -3   5   2    0.66    0.11
   3   5  -2    0.79    0.06
  -3   5   2    0.79    0.07
   3  -5   2    0.60    0.07
  -3   5   2    0.78    0.07
   3  -5   2    0.62    0.14
  -3   5   2    0.51    0.08
  -3   5  -2    0.78    0.07
   3  -5  -2    0.66    0.06
  -3   5  -2    0.70    0.07
   3  -5  -2    0.53    0.06
   3   5   2    0.73    0.09
   3  -5  -2    0.70    0.13
  -3   5  -2    0.78    0.08
  -3  -5   2    0.71    0.10
   3  -5  -2    0.84    0.11
   3   5   2    0.45    0.11
  -4   5   2   11.32    0.46
  -4  -5  -2   10.22    0.42
  -4   5   2   10.15    0.41
  -4  -5  -2   10.52    0.46
   4  -5   2    9.99    0.45
  -4  -5  -2   10.20    0.41
   4   5  -2    9.84    0.41
   4  -5   2   10.24    0.42
   4  -5   2   10.48    0.45
   4   5  -2   10.36    0.41
  -4  -5  -2   10.37    0.42
   4  -5   2   10.54    0.41
   4  -5   2   10.68    0.41
   4   5  -2   10.51    0.51
  -4  -5  -2   10.37    0.49
  -4   5   2   10.71    0.47
  -4   5   2   10.60    0.41
  -4   5  -2   10.73    0.45
   4  -5  -2   10.50    0.40
  -4  -5   2   10.08    0.41
  -4   5  -2   10.11    0.41
   4  -5  -2   10.02    0.41
   4   5   2   10.22    0.40
  -4  -5   2   10.17    0.49
  -4   5  -2   10.35    0.42
   4   5   2    9.90    0.40
   4  -5  -2   10.12    0.45
  -4   5  -2   10.81    0.41
   4   5   2   10.23    0.51
  -4   5  -2   10.71    0.47
  -4  -5   2   10.39    0.47
  -4  -5   2   10.14    0.42
   4  -5  -2   10.52    0.40
   5  -5   2    0.50    0.07
   5  -5   2    0.44    0.05
  -5  -5  -2    0.38    0.10
   5   5  -2    0.31    0.06
   5   5  -2    0.38    0.06
  -5   5   2    0.42    0.05
  -5   5   2    0.35    0.08
   5  -5   2    0.31    0.10
  -5  -5  -2    0.57    0.12
   5  -5   2    0.32    0.05
  -5  -5  -2    0.46    0.08
   5   5  -2    0.79    0.39
  -5   5   2    0.42    0.07
   5  -5  -2    0.41    0.05
  -5  -5   2    0.42    0.12
   5  -5  -2    0.36    0.05
  -5   5  -2    0.41    0.08
   5  -5  -2    0.37    0.05
  -5  -5   2    0.40    0.10
   5   5   2    0.39    0.06
   5   5   2    0.42    0.07
  -5   5  -2    0.35    0.05
  -5   5  -2    0.45    0.07
  -5  -5   2    0.48    0.08
  -6   5   2    1.33    0.10
  -6   5   2    1.33    0.07
  -6  -5  -2    1.28    0.11
  -6  -5  -2    1.24    0.08
  -6  -5  -2    1.29    0.13
   6  -5   2    1.19    0.07
   6  -5  -2    1.26    0.07
  -6  -5   2    1.21    0.11
  -6  -5   2    1.22    0.08
  -6  -5   2    1.39    0.11
  -6   5  -2    1.28    0.07
   0   6  -2    4.84    0.27
   0   6  -2    4.92    0.21
   0   6   2    4.85    0.23
   0   6  -2    5.23    0.24
   0  -6   2    5.14    0.24
   0  -6   2    4.67    0.29
   0   6   2    4.58    0.27
   0  -6   2    5.02    0.24
   0  -6  -2    5.08    0.21
   0   6  -2    4.99    0.21
   0   6  -2    5.07    0.24
   0   6   2    5.05    0.22
   0  -6   2    4.81    0.24
   0   6   2    4.93    0.24
   0   6  -2    5.09    0.21
   0   6   2    4.59    0.29
   0  -6  -2    5.06    0.24
   0  -6  -2    5.07    0.28
   0   6  -2    5.20    0.36
   0  -6  -2    5.19    0.24
   0   6   2    5.11    0.21
   0   6   2    5.02    0.20
   0   6   2    5.22    0.24
   0  -6   2    5.20    0.21
   0   6   2    5.09    0.22
   0   6  -2    4.82    0.22
   1   6  -2    3.63    0.15
  -1  -6  -2    3.63    0.19
  -1   6   2    3.34    0.16
  -1   6   2    3.49    0.19
   1   6  -2    3.27    0.17
   1   6  -2    3.43    0.16
   1  -6   2    3.14    0.20
  -1  -6  -2    3.25    0.19
  -1  -6  -2    3.10    0.15
   1  -6   2    3.69    0.18
   1   6  -2    3.25    0.18
  -1  -6  -2    3.20    0.17
   1  -6   2    2.97    0.15
   1  -6   2    2.74    0.24
   1  -6   2    3.29    0.14
   1  -6   2    3.09    0.17
   1  -6  -2    3.71    0.20
   1   6   2    3.76    0.25
   1  -6  -2    3.52    0.18
   1  -6  -2    3.78    0.19
   1  -6  -2    3.09    0.19
   1   6   2    3.14    0.18
   1   6   2    3.54    0.16
   1   6   2    3.73    0.15
   1  -6  -2    3.27    0.15
  -1   6  -2    3.63    0.19
  -1   6  -2    3.40    0.19
   1   6   2    3.53    0.19
   1  -6  -2    3.19    0.15
  -1   6  -2    3.32    0.19
  -1   6  -2    3.27    0.17
  -1  -6   2    3.08    0.20
  -1  -6   2    3.21    0.16
  -1  -6   2    4.05    0.30
   1  -6  -2    3.25    0.19
  -1  -6   2    3.39    0.17
  -2   6   2   15.36    0.58
   2  -6   2   15.47    0.61
   2   6  -2   16.11    0.67
  -2   6   2   14.65    0.59
  -2   6   2   15.41    0.60
   2  -6   2   15.00    0.61
   2  -6   2   15.72    0.61
  -2  -6  -2   15.26    0.60
   2  -6   2   15.07    0.61
  -2  -6  -2   14.14    0.63
   2  -6   2   15.83    0.58
  -2  -6  -2   14.31    0.62
   2   6  -2   15.03    0.59
   2   6  -2   15.74    0.59
   2  -6   2   14.90    0.64
   2  -6   2   14.86    0.58
   2   6  -2   15.70    0.66
   2   6  -2   15.25    0.58
  -2  -6  -2   15.71    0.61
   2  -6   2   15.42    0.59
  -2   6   2   15.63    0.60
  -2   6   2   15.56    0.62
   2  -6  -2   15.07    0.61
  -2   6  -2   15.34    0.60
   2   6   2   15.46    0.58
   2  -6  -2   15.34    0.58
  -2  -6   2   15.36    0.59
  -2  -6   2   15.21    0.60
   2  -6  -2   14.68    0.63
   2   6   2   15.05    0.58
   2  -6  -2   15.32    0.62
  -2  -6   2   14.91    0.63
   2   6   2   14.95    0.61
  -2   6  -2   15.33    0.58
   2  -6  -2   15.39    0.60
  -2   6  -2   15.31    0.59
  -2  -6   2   15.26    0.59
   2  -6  -2   15.29    0.58
   2   6   2   15.74    0.66
  -2  -6   2   14.16    0.62
   2  -6  -2   15.73    0.58
   2  -6  -2   15.44    0.61
   2   6   2   15.16    0.58
  -2   6  -2   14.58    0.60
   2   6   2   15.14    0.61
  -3   6   2    1.83    0.09
   3  -6   2    1.59    0.10
   3  -6   2    1.47    0.10
   3  -6   2    1.52    0.12
   3  -6   2    1.31    0.09
  -3   6   2    1.34    0.10
   3  -6   2    1.47    0.14
  -3   6  -2    2.04    0.11
   3  -6  -2    1.69    0.13
   3  -6  -2    1.50    0.10
   3   6   2    2.00    0.10
  -3  -6   2    2.04    0.12
   3  -6  -2    1.52    0.10
  -3  -6   2    2.04    0.12
  -4   6   2    4.50    0.24
   4  -6   2    4.66    0.25
   4   6  -2    4.62    0.20
  -4  -6  -2    4.64    0.28
  -4   6   2    4.73    0.21
   4   6  -2    4.54    0.33
   4   6  -2    4.66    0.20
  -4   6   2    4.36    0.20
   4  -6   2    4.81    0.26
   4  -6   2    4.91    0.20
  -4   6   2    4.39    0.20
  -4  -6  -2    4.98    0.28
  -4  -6  -2    4.30    0.20
   4   6  -2    4.64    0.21
  -4  -6  -2    5.22    0.25
   4  -6   2    4.83    0.20
   4  -6   2    4.99    0.20
  -4  -6  -2    4.40    0.26
   4  -6  -2    4.73    0.19
  -4   6  -2    4.71    0.21
  -4   6  -2    4.44    0.20
  -4   6  -2    4.48    0.24
   4  -6  -2    4.78    0.20
   4   6   2    4.48    0.21
   4  -6  -2    4.67    0.20
   4  -6  -2    4.67    0.26
   4   6   2    4.72    0.19
   4   6   2    4.65    0.20
  -4  -6   2    4.47    0.28
  -4  -6   2    5.22    0.25
  -4   6  -2    4.33    0.19
  -4  -6   2    4.19    0.26
  -4  -6   2    4.65    0.22
  -5  -6  -2    1.31    0.12
  -5  -6  -2    1.34    0.12
   5  -6   2    1.09    0.07
  -5   6   2    1.29    0.10
   5  -6   2    0.96    0.07
   5   6  -2    1.21    0.07
   5   6  -2    1.07    0.07
   5  -6   2    0.98    0.07
  -5  -6  -2    1.13    0.08
   5  -6  -2    1.08    0.07
   5   6   2    1.21    0.07
  -5   6  -2    1.15    0.11
  -5  -6   2    1.17    0.12
  -5  -6   2    1.10    0.08
   5  -6  -2    1.06    0.07
   5  -6  -2    1.01    0.07
  -5  -6   2    1.26    0.12
  -5   6  -2    1.01    0.07
   5   6   2    1.17    0.07
   0   7   2    4.66    0.22
   0  -7  -2    4.79    0.22
   0   7  -2    4.55    0.22
   0   7   2    4.47    0.24
   0   7  -2    4.65    0.25
   0   7   2    4.84    0.20
   0   7   2    4.47    0.21
   0  -7   2    4.30    0.24
   0   7   2    4.86    0.21
   0   7  -2    4.70    0.22
   0  -7   2    4.75    0.22
   0  -7  -2    4.33    0.24
   0  -7  -2    4.89    0.25
   0   7  -2    4.51    0.20
   0  -7   2    4.49    0.20
   0   7  -2    4.62    0.21
   0  -7  -2    4.77    0.19
   1  -7   2   17.32    0.70
  -1  -7  -2   16.98    0.69
  -1   7   2   17.30    0.66
   1  -7   2   17.17    0.66
  -1  -7  -2   16.94    0.66
  -1   7   2   17.36    0.66
   1   7  -2   16.60    0.64
  -1   7   2   17.24    0.66
   1  -7   2   17.29    0.64
   1   7  -2   17.07    0.65
   1   7  -2   16.39    0.86
   1   7  -2   15.50    0.72
  -1   7   2   16.45    0.64
   1   7  -2   16.96    0.64
   1   7   2   17.01    0.65
   1  -7  -2   16.94    0.67
   1   7   2   17.02    0.65
  -1   7  -2   16.86    0.67
   1   7   2   19.63    0.78
  -1   7  -2   17.04    0.66
  -1  -7   2   17.35    0.70
   1  -7  -2   17.05    0.65
  -1   7  -2   17.36    0.67
   1   7   2   16.08    0.84
   1   7   2   16.54    0.65
   1  -7  -2   17.74    0.71
  -1  -7   2   16.69    0.67
   1   7   2   16.39    0.67
  -1   7  -2   17.64    0.65
   2   7  -2    0.57    0.06
  -2   7   2    0.22    0.08
  -2   7   2    0.42    0.07
   2  -7   2    0.32    0.06
  -2  -7  -2    0.42    0.08
   2  -7   2    0.41    0.07
  -2   7  -2    0.66    0.09
   2   7   2    0.65    0.06
  -2   7  -2    0.72    0.12
   2   7   2    0.52    0.17
   2   7   2    0.74    0.07
  -2  -7   2    0.54    0.08
   3  -7   2   13.57    0.50
   3   7  -2   13.29    0.51
  -3   7   2   13.62    0.52
  -3   7   2   12.54    0.51
  -3  -7  -2   12.14    0.54
   3  -7   2   13.90    0.51
   3  -7   2   13.89    0.55
   3  -7   2   12.81    0.52
  -3  -7  -2   13.11    0.52
  -3   7   2   13.24    0.51
  -3  -7  -2   13.02    0.51
   3   7  -2   13.52    0.51
   3  -7   2   12.94    0.51
   3   7  -2   13.28    0.63
   3   7  -2   13.70    0.51
  -3   7   2   13.01    0.56
  -3  -7   2   12.51    0.51
  -3   7  -2   12.89    0.52
  -3  -7   2   12.23    0.54
   3   7   2   12.65    0.50
   3  -7  -2   13.13    0.50
   3  -7  -2   13.65    0.54
   3  -7  -2   13.76    0.50
   3   7   2   12.94    0.50
   3   7   2   13.00    0.50
  -3   7  -2   13.05    0.51
   3   7   2   13.20    0.51
  -3  -7   2   13.10    0.51
   3   7   2   12.89    0.64
   3  -7  -2   13.40    0.50
   4  -7   2    0.76    0.08
  -4  -7  -2    1.01    0.12
   4  -7   2    1.02    0.07
  -4   7   2    0.96    0.06
   4   7  -2    1.08    0.10
   4   7  -2    0.94    0.06
   4   7  -2    0.99    0.07
  -4  -7  -2    0.87    0.07
  -4   7   2    0.90    0.07
  -4  -7  -2    1.05    0.12
  -4   7   2    1.00    0.10
   4  -7  -2    0.98    0.08
  -4  -7   2    0.91    0.12
   4   7   2    1.06    0.06
  -4   7  -2    0.99    0.06
   4   7   2    0.97    0.08
  -4  -7   2    0.91    0.08
   4  -7  -2    0.81    0.08
  -4  -7   2    0.96    0.09
  -4   7  -2    0.94    0.10
   4  -7  -2    1.00    0.06
   4   7   2    0.82    0.10
  -4  -7   2    0.91    0.11
  -4   7  -2    0.97    0.07
   4   7   2    0.87    0.07
   0   8  -2    3.52    0.16
   0   8   2    3.47    0.17
   0   8  -2    3.32    0.17
   0  -8  -2    3.37    0.17
   0   8  -2    3.36    0.17
   0   8   2    3.31    0.15
   0  -8  -2    3.58    0.19
   0   8   2    3.56    0.17
   0  -8  -2    3.25    0.15
   0  -8   2    3.26    0.19
   0  -8   2    3.29    0.17
   0  -8   2    3.54    0.15
   1   8  -2    0.09    0.05
   1  -8   2    0.11    0.05
  -1   8   2    0.09    0.03
  -1  -8  -2    0.12    0.05
  -1  -8  -2    0.06    0.04
  -1   8   2    0.09    0.05
  -1   8   2    0.14    0.06
   1   8  -2    0.11    0.04
   1   8  -2    0.10    0.06
   1  -8   2    0.09    0.03
   1  -8   2    0.13    0.04
  -1   8   2    0.08    0.03
   1  -8  -2    0.14    0.06
  -1  -8   2    0.21    0.06
   1   8   2    0.11    0.04
   1   8   2    0.10    0.05
   1   8   2    0.14    0.06
  -1   8  -2    0.22    0.06
   1  -8  -2    0.08    0.03
  -1  -8   2    0.11    0.04
  -1   8  -2    0.13    0.04
   1  -8  -2    0.10    0.04
  -1   8  -2    0.12    0.04
  -1   8  -2    0.14    0.05
   2  -8   2    3.50    0.17
  -2   8   2    3.22    0.16
   2   8  -2    3.46    0.17
   2   8  -2    3.07    0.17
   2   8  -2    3.28    0.15
  -2  -8  -2    3.37    0.16
   2  -8   2    3.43    0.15
  -2   8   2    3.44    0.15
   2  -8   2    3.54    0.18
   2   8  -2    3.34    0.15
  -2   8   2    3.41    0.16
   2  -8  -2    3.43    0.18
  -2   8  -2    3.20    0.16
   2  -8  -2    3.40    0.14
  -2  -8   2    3.34    0.16
   2   8   2    3.48    0.16
   2   8   2    3.38    0.15
  -2   8  -2    3.54    0.16
   2   8   2    2.97    0.17
   2   8   2    3.31    0.15
  -2   8  -2    3.24    0.16
   3   8  -2    0.32    0.05
  -3  -8  -2    0.40    0.06
   3   8  -2    0.36    0.05
   3   8  -2    0.33    0.06
   3  -8   2    0.28    0.04
   3  -8   2    0.34    0.08
  -3  -8  -2    0.23    0.06
  -3   8   2    0.35    0.07
  -3   8   2    0.27    0.04
  -3   8   2    0.33    0.05
   3  -8  -2    0.31    0.04
  -3  -8   2    0.27    0.08
  -3  -8   2    0.35    0.07
   3   8   2    0.33    0.06
  -3   8  -2    0.39    0.05
   3  -8  -2    0.28    0.09
   3   8   2    0.34    0.06
  -3   8  -2    0.39    0.09
  -3   8  -2    0.27    0.04
   3   8   2    0.40    0.05
   0   9   2    0.90    0.08
   0  -9   2    0.86    0.08
   0   9  -2    1.07    0.09
   0   9  -2    0.92    0.08
   0  -9  -2    0.83    0.09
   0   9   2    0.95    0.07
   0  -9  -2    0.84    0.08
   0   9  -2    0.89    0.07
   0   9   2    0.93    0.09
   0   0   3    0.18    0.02
   1   0  -3  149.98    5.67
  -1   0   3  148.17    5.70
   1   0   3  147.39    5.70
  -1   0  -3  141.37    5.66
  -3   0   3    9.03    0.37
   3   0   3    8.67    0.33
   3   0  -3    8.83    0.37
   3   0   3    9.23    0.51
   3   0   3    8.43    0.34
  -3   0  -3    9.31    0.37
  -3   0   3    8.67    0.35
   3   0  -3    7.96    0.34
   3   0  -3   10.11    0.53
   3   0   3    8.78    0.40
  -4   0   3   11.13    0.48
  -4   0   3   10.72    0.42
  -4   0   3   10.42    0.43
  -4   0  -3   11.04    0.48
  -4   0  -3   11.37    0.45
  -4   0  -3    9.94    0.42
  -4   0   3   10.64    0.42
  -4   0   3   10.64    0.45
  -4   0  -3   10.97    0.42
  -4   0   3   10.55    0.43
  -4   0  -3   10.46    0.42
   4   0  -3   10.67    0.42
   4   0   3   10.34    0.41
  -4   0  -3   10.29    0.46
  -4   0  -3   10.48    0.44
  -5   0  -3    2.73    0.14
  -5   0  -3    2.93    0.18
  -5   0  -3    2.60    0.18
  -5   0   3    2.78    0.14
  -5   0  -3    2.98    0.21
  -5   0   3    3.01    0.17
  -5   0  -3    2.38    0.20
  -5   0   3    2.74    0.17
  -5   0   3    2.81    0.21
  -5   0  -3    2.84    0.21
  -6   0  -3    1.15    0.08
  -6   0  -3    1.41    0.21
  -6   0   3    1.14    0.11
  -6   0   3    1.13    0.08
  -6   0   3    1.49    0.27
  -6   0  -3    1.46    0.12
  -6   0   3    1.07    0.10
  -7   0  -3    1.03    0.07
  -7   0   3    1.04    0.08
   0   1  -3  224.21    8.46
   0   1   3  218.11    8.55
   0  -1   3  216.58    8.41
   0  -1  -3  215.10    8.49
   1   1  -3   40.97    1.52
  -1   1   3   44.08    1.53
  -1  -1  -3   38.46    1.53
  -1  -1  -3   43.34    1.52
  -1   1   3   40.62    1.51
   1   1   3   39.74    1.61
  -1   1  -3   46.05    1.62
  -1   1  -3   47.13    1.63
  -2  -1  -3   45.17    1.66
   2  -1   3   42.03    1.64
   2  -1   3   44.16    1.65
  -2   1   3   44.06    1.64
   2   1  -3   47.15    1.77
   2  -1   3   46.95    1.66
  -2   1   3   43.30    1.65
   2  -1   3   44.37    1.76
   2  -1   3   47.26    1.64
  -2   1  -3   42.27    1.66
   2   1   3   42.53    1.69
  -2   1  -3   50.29    1.66
   2  -1  -3   45.45    1.66
  -2   1  -3   44.93    1.66
   2   1   3   44.02    1.65
   2  -1  -3   45.42    1.66
  -2   1  -3   46.82    1.67
   3   1  -3   47.53    1.75
   3   1  -3   47.17    1.77
  -3   1   3   45.19    1.77
   3  -1   3   48.88    1.83
   3   1  -3   51.28    1.99
   3  -1   3   40.51    1.77
   3  -1   3   45.63    1.76
   3  -1   3   52.13    1.75
  -3   1   3   47.06    1.79
   3  -1   3   47.24    1.76
   3  -1   3   46.43    1.75
   3  -1   3   51.97    1.98
   3   1  -3   45.99    1.77
  -3  -1  -3   50.29    1.79
  -3  -1  -3   51.01    1.83
  -3  -1   3   47.87    1.77
  -3  -1   3   46.46    1.79
   3   1   3   47.61    1.75
   3  -1  -3   45.79    1.74
   3  -1  -3   46.32    1.76
  -3   1  -3   49.69    1.78
   3  -1  -3   50.11    1.99
  -3   1  -3   47.86    1.81
   3  -1  -3   47.16    1.75
   3   1   3   48.40    1.82
   3  -1  -3   48.27    1.75
  -4  -1  -3   12.15    0.55
  -4   1   3   10.99    0.43
  -4  -1  -3   11.57    0.47
  -4  -1  -3   10.40    0.44
  -4  -1  -3   11.43    0.50
  -4  -1  -3   11.32    0.48
   4   1  -3   10.17    0.45
  -4  -1  -3   11.07    0.44
   4  -1   3   11.89    0.43
   4  -1   3   11.16    0.44
  -4  -1  -3   10.86    0.44
  -4   1   3   11.28    0.50
  -4   1   3   10.63    0.44
  -4   1   3   11.16    0.47
   4  -1  -3   11.24    0.43
  -4  -1   3   10.63    0.42
  -4  -1   3   10.49    0.44
  -4   1  -3   11.37    0.44
  -4  -1   3   11.07    0.43
  -4  -1   3   11.21    0.49
  -4   1  -3   11.38    0.46
  -4  -1   3   10.64    0.48
  -4  -1   3   10.93    0.44
  -4   1  -3   10.62    0.43
  -4   1  -3   10.84    0.43
   4  -1  -3   11.01    0.43
  -4  -1   3   10.85    0.46
  -4   1  -3   11.09    0.49
  -4   1  -3   10.41    0.45
  -5   1   3   23.56    0.96
   5  -1   3   22.53    0.94
  -5  -1  -3   24.42    0.93
  -5  -1  -3   25.54    0.96
  -5  -1  -3   24.60    0.96
   5  -1   3   24.17    0.91
  -5  -1  -3   23.78    0.93
  -5  -1  -3   24.09    1.00
  -5   1   3   25.14    1.00
  -5  -1  -3   23.17    0.92
  -5   1   3   27.69    0.94
  -5  -1  -3   26.86    1.01
  -5   1   3   24.03    0.93
   5  -1   3   23.51    0.94
  -5   1  -3   24.60    0.91
  -5   1  -3   23.76    0.94
  -5  -1   3   24.60    0.95
  -5   1  -3   24.22    0.93
  -5  -1   3   24.11    0.91
  -5   1  -3   23.75    0.90
   5   1   3   21.99    0.92
   5  -1  -3   23.24    0.88
  -5   1  -3   24.35    0.98
  -5   1  -3   23.88    0.91
  -5  -1   3   24.23    0.98
  -6   1   3    2.14    0.15
  -6  -1  -3    1.77    0.16
  -6  -1  -3    2.25    0.18
  -6  -1  -3    2.55    0.14
  -6   1   3    2.20    0.11
  -6  -1   3    2.35    0.14
  -6  -1   3    2.07    0.15
  -6  -1   3    1.94    0.14
  -6   1  -3    2.12    0.11
  -6  -1   3    1.97    0.14
  -7  -1  -3    0.24    0.05
  -7   1   3    0.23    0.09
  -7   1   3    0.23    0.04
  -7   1  -3    0.19    0.04
  -7   1  -3    0.17    0.04
   0  -2  -3  162.15    6.94
   0   2  -3  163.34    6.84
   0  -2   3  163.67    6.78
   0  -2  -3  166.06    6.83
   1   2  -3  270.17   10.47
   1  -2   3  264.94   10.50
  -1  -2  -3  254.33   10.48
   1  -2  -3  281.67   10.78
  -1   2  -3  272.86   10.72
  -1  -2   3  254.45   10.69
   1  -2  -3  261.05   10.80
  -2  -2  -3   94.63    3.62
  -2  -2  -3   98.93    3.64
   2  -2   3   99.66    3.62
  -2   2   3  101.22    3.62
   2  -2  -3  101.81    3.89
  -2   2  -3  110.29    3.87
   3  -2   3   24.50    1.03
  -3  -2  -3   25.57    0.94
  -3  -2  -3   24.52    0.96
   3  -2   3   23.69    0.89
   3   2  -3   23.23    0.89
  -3  -2  -3   23.40    1.10
  -3   2   3   23.28    0.94
   3  -2   3   24.15    0.93
   3   2  -3   24.43    0.89
   3  -2   3   24.63    0.91
   3   2  -3   24.70    0.89
   3   2  -3   24.60    0.90
   3  -2   3   23.98    0.91
  -3  -2  -3   26.20    0.96
  -3   2   3   25.23    0.92
  -3   2   3   23.60    0.91
   3  -2   3   25.46    0.90
   3   2  -3   23.15    0.91
  -3   2   3   22.56    0.91
   3  -2  -3   24.71    0.91
   3  -2  -3   21.31    0.91
   3  -2  -3   24.17    0.89
  -3   2  -3   24.52    0.92
   3  -2  -3   24.53    0.91
  -3  -2   3   23.73    0.92
  -3   2  -3   24.01    0.90
   3   2   3   24.89    0.90
  -3  -2   3   24.14    0.94
   3  -2  -3   21.87    0.90
  -3   2  -3   24.57    0.91
   3   2   3   26.04    0.98
   3  -2  -3   24.35    0.91
  -3   2  -3   23.99    0.91
  -3   2  -3   23.81    0.91
   3  -2  -3   25.10    1.04
   3  -2  -3   24.95    1.05
   3   2   3   24.26    0.88
   3   2   3   23.10    0.90
  -3  -2   3   24.03    0.91
  -4  -2  -3   12.52    0.51
  -4  -2  -3   13.37    0.55
   4  -2   3   12.40    0.49
  -4  -2  -3   12.35    0.48
  -4  -2  -3   11.25    0.48
  -4   2   3   12.40    0.49
   4   2  -3   11.69    0.50
  -4   2   3   12.19    0.49
  -4  -2  -3   12.01    0.48
  -4   2   3   11.78    0.47
   4  -2   3   13.11    0.47
  -4  -2  -3   11.76    0.52
  -4   2   3   11.51    0.48
   4  -2  -3   12.31    0.47
  -4  -2   3   12.14    0.49
  -4  -2   3   12.63    0.52
  -4   2  -3   12.12    0.48
  -4  -2   3   12.42    0.48
  -4  -2   3   12.74    0.54
  -4   2  -3   12.24    0.49
  -4   2  -3   12.84    0.49
   4   2   3   11.83    0.48
  -4   2  -3   12.53    0.49
   4  -2  -3   12.17    0.50
   4  -2  -3   12.07    0.49
  -4   2  -3   11.98    0.50
   4   2   3   12.27    0.46
  -4  -2   3   12.88    0.55
  -4   2  -3   12.28    0.51
  -5   2   3    3.20    0.20
  -5  -2  -3    3.61    0.21
  -5   2   3    3.38    0.17
  -5  -2  -3    3.56    0.23
  -5  -2  -3    3.41    0.16
   5  -2   3    3.26    0.19
  -5  -2  -3    3.42    0.17
   5  -2   3    3.24    0.15
  -5  -2  -3    3.62    0.22
  -5   2   3    3.51    0.16
   5   2  -3    3.07    0.38
   5  -2   3    3.46    0.20
  -5  -2  -3    3.33    0.17
  -5   2  -3    3.19    0.19
  -5  -2   3    3.87    0.22
  -5  -2   3    3.96    0.24
   5  -2  -3    3.30    0.15
  -5  -2   3    3.75    0.18
  -5  -2   3    3.18    0.20
  -5  -2   3    3.36    0.17
  -5   2  -3    3.47    0.18
  -5   2  -3    3.25    0.17
  -5   2  -3    3.57    0.17
  -6  -2  -3    6.28    0.33
   6  -2   3    6.42    0.26
  -6   2   3    6.46    0.26
  -6  -2  -3    5.30    0.37
  -6   2   3    5.87    0.29
  -6  -2  -3    5.99    0.26
  -6  -2  -3    6.27    0.27
  -6   2   3    6.34    0.27
  -6  -2  -3    7.11    0.34
  -6  -2   3    5.81    0.29
  -6   2  -3    5.84    0.26
  -6  -2   3    6.10    0.33
  -6   2  -3    6.00    0.27
  -6  -2   3    6.09    0.32
  -6  -2   3    6.60    0.34
  -6   2  -3    6.86    0.27
  -7  -2  -3    1.47    0.16
  -7   2   3    1.59    0.14
  -7   2   3    1.46    0.08
  -7   2  -3    1.64    0.09
  -7   2  -3    1.61    0.08
  -7  -2   3    1.61    0.13
   0   3   3    4.06    0.16
   0   3   3    4.09    0.20
   0  -3  -3    3.45    0.28
   0   3  -3    3.87    0.17
   0   3  -3    3.89    0.16
   0  -3   3    3.93    0.17
   0  -3   3    4.18    0.20
   0  -3  -3    3.95    0.17
   0   3  -3    3.99    0.18
   0  -3   3    3.43    0.27
   0   3  -3    4.43    0.18
   0   3   3    3.96    0.19
   0   3  -3    3.54    0.29
   0  -3  -3    4.03    0.17
   0   3  -3    3.80    0.17
   0  -3  -3    3.82    0.16
   0   3  -3    4.00    0.19
   0   3   3    4.05    0.17
   0  -3   3    4.06    0.16
   0  -3   3    4.12    0.17
   0  -3  -3    4.08    0.18
   0  -3   3    4.15    0.18
   0  -3  -3    4.21    0.20
   0  -3   3    3.97    0.16
   0  -3   3    3.89    0.20
   0   3   3    3.98    0.17
  -1  -3  -3  137.22    5.08
   1   3  -3  133.49    5.08
  -1   3   3  142.00    5.05
   1  -3   3  140.36    5.10
  -1   3   3  140.98    5.09
   1   3   3  138.49    5.01
   1  -3  -3  135.73    5.02
  -1   3  -3  141.02    5.02
  -1   3  -3  130.12    5.00
  -1  -3   3  135.90    5.02
  -1   3  -3  139.99    4.99
  -2   3   3   23.40    0.87
   2  -3   3   24.12    0.91
  -2   3   3   21.71    0.88
   2   3  -3   22.38    0.85
   2   3  -3   22.91    0.88
   2  -3   3   22.17    0.86
   2  -3   3   23.57    0.88
   2  -3   3   23.90    1.06
   2   3  -3   21.99    0.85
  -2  -3  -3   23.19    1.02
   2  -3   3   23.10    0.86
  -2  -3  -3   23.68    0.92
   2   3  -3   24.71    1.05
  -2  -3  -3   23.25    0.88
   2   3  -3   21.51    0.88
   2  -3   3   23.11    0.86
  -2  -3  -3   21.01    0.87
  -2  -3  -3   23.06    0.86
  -2  -3  -3   23.32    1.04
   2  -3   3   23.41    0.86
  -2   3   3   23.24    0.89
  -2   3   3   23.96    0.86
   2   3  -3   23.40    0.88
   2   3  -3   22.18    0.85
  -2  -3  -3   22.80    0.87
  -2   3   3   22.92    0.87
   2   3   3   24.19    0.93
  -2  -3   3   22.14    0.99
  -2   3  -3   24.16    0.86
   2   3   3   20.22    0.87
   2  -3  -3   21.73    0.87
   2  -3  -3   22.87    0.85
   2   3   3   23.01    0.89
  -2  -3   3   23.31    0.90
   2   3   3   22.98    0.86
   2   3   3   22.85    0.85
   2  -3  -3   23.63    0.90
   2   3   3   23.67    0.88
  -2  -3   3   22.01    0.87
   2  -3  -3   24.54    0.89
   2  -3  -3   23.73    0.93
  -2   3  -3   23.68    0.89
  -2   3  -3   22.93    1.08
   2   3   3   22.61    0.86
  -2   3  -3   22.78    0.87
  -2  -3   3   22.21    1.01
   2  -3  -3   22.66    0.87
  -2   3  -3   25.40    0.88
  -2  -3   3   20.76    0.88
  -2  -3   3   23.18    0.88
   2  -3  -3   24.54    1.09
  -3  -3  -3   14.51    0.56
  -3  -3  -3   13.69    0.54
   3  -3   3   14.13    0.52
   3  -3   3   13.85    0.54
   3   3  -3   12.64    0.53
   3  -3   3   14.39    0.73
   3  -3   3   12.97    0.53
  -3  -3  -3   13.34    0.54
  -3   3   3   13.57    0.54
   3   3  -3   13.68    0.51
   3   3  -3   13.08    0.55
  -3  -3  -3   13.86    0.58
  -3   3   3   14.09    0.53
  -3   3   3   14.60    0.54
  -3   3   3   13.82    0.53
  -3   3   3   13.79    0.52
   3  -3   3   13.37    0.52
  -3  -3   3   13.99    0.58
   3   3   3   12.86    0.53
   3  -3  -3   13.56    0.52
   3   3   3   12.62    0.51
   3  -3  -3   15.26    0.77
   3  -3  -3   13.78    0.53
   3  -3  -3   14.06    0.51
  -3  -3   3   12.54    0.53
  -3  -3   3   12.82    0.72
  -3  -3   3   13.74    0.54
   3  -3  -3   13.44    0.53
   3   3   3   14.31    0.51
  -3  -3   3   13.84    0.53
  -3  -3   3   15.28    0.57
  -3   3  -3   14.30    0.55
  -3   3  -3   13.61    0.53
   3   3   3   13.40    0.53
  -3   3  -3   14.23    0.54
   3   3   3   12.91    0.63
  -3   3  -3   13.93    0.53
   3   3   3   12.12    0.54
  -3   3  -3   13.24    0.52
   4  -3   3    2.32    0.13
   4   3  -3    3.08    0.20
   4  -3   3    2.16    0.12
  -4   3   3    2.61    0.18
  -4   3   3    2.45    0.13
   4   3  -3    2.25    0.11
  -4   3   3    2.41    0.13
  -4  -3  -3    2.87    0.14
  -4   3   3    2.60    0.13
  -4   3   3    2.83    0.17
   4  -3   3    2.53    0.16
  -4   3   3    2.58    0.12
   4   3   3    2.44    0.14
  -4   3  -3    2.79    0.14
  -4   3  -3    2.21    0.13
   4  -3  -3    2.49    0.12
  -4  -3   3    2.93    0.15
   4  -3  -3    2.37    0.14
  -4  -3   3    3.06    0.21
  -4   3  -3    2.63    0.14
  -4  -3   3    2.63    0.16
   4   3   3    2.46    0.11
   4  -3  -3    2.47    0.12
   4  -3  -3    2.44    0.15
  -4   3  -3    2.55    0.14
  -4   3  -3    2.40    0.13
   4   3   3    2.27    0.13
  -5   3   3    9.13    0.35
  -5  -3  -3    8.57    0.35
   5   3  -3    8.88    0.43
   5  -3   3    8.31    0.38
   5   3  -3    7.47    0.45
   5  -3   3    9.02    0.38
  -5   3   3    8.32    0.39
  -5  -3  -3    8.97    0.35
  -5   3   3    8.31    0.35
  -5  -3  -3    8.85    0.36
  -5  -3  -3    8.97    0.42
  -5   3   3    8.24    0.35
  -5   3   3    8.24    0.36
   5  -3   3    8.57    0.34
  -5  -3  -3    9.47    0.41
   5   3  -3    8.11    0.33
   5   3   3    8.40    0.33
  -5   3  -3    8.06    0.38
   5  -3  -3    9.25    0.38
  -5  -3   3    8.91    0.40
  -5   3  -3    8.75    0.36
   5  -3  -3    8.75    0.39
   5  -3  -3    8.64    0.34
  -5   3  -3    8.25    0.35
  -5  -3   3    8.87    0.42
  -5  -3   3    8.65    0.36
  -5  -3   3    8.17    0.39
  -5   3  -3    8.43    0.35
  -5   3  -3    8.79    0.35
  -6   3   3    0.63    0.09
  -6   3   3    0.70    0.07
   6  -3   3    0.61    0.08
  -6  -3  -3    0.79    0.11
  -6  -3  -3    0.72    0.08
   6  -3   3    0.58    0.06
  -6  -3   3    0.60    0.11
   6  -3  -3    0.51    0.06
  -6   3  -3    0.57    0.06
   6  -3  -3    0.49    0.05
  -6  -3   3    0.70    0.11
  -6   3  -3    0.61    0.06
  -6   3  -3    0.57    0.11
  -6  -3   3    0.61    0.08
  -6   3  -3    0.68    0.08
  -6  -3   3    0.62    0.12
   0   4  -3   12.69    0.72
   0  -4   3   10.65    0.51
   0  -4   3   11.97    0.45
   0   4  -3   10.27    0.48
   0   4   3   11.60    0.46
   0   4   3   12.03    0.46
   0   4  -3   11.64    0.51
   0  -4  -3   12.66    0.50
   0  -4  -3   10.37    0.50
   0  -4  -3   11.92    0.46
   0   4  -3   12.70    0.45
   0  -4  -3   13.20    0.72
   0  -4   3   12.98    0.69
   0  -4   3   11.05    0.52
   0   4  -3   13.14    0.45
   0   4   3   12.25    0.45
   0   4  -3   12.51    0.50
   0   4   3   11.96    0.45
   0   4  -3   11.45    0.46
   0  -4  -3   10.90    0.49
   0  -4  -3   10.88    0.52
   0  -4   3   12.51    0.47
   0   4   3   11.68    0.46
   0   4  -3   11.31    0.46
   0   4   3   10.90    0.49
   0  -4  -3   10.84    0.45
   0  -4   3   11.50    0.45
   0  -4  -3   11.96    0.44
   0   4  -3   12.61    0.46
   0  -4   3   11.50    0.45
   0  -4   3   11.65    0.49
   0  -4  -3   11.40    0.46
   0   4   3   11.53    0.51
   0  -4   3   12.14    0.45
   0   4  -3   12.53    0.48
   0  -4  -3   12.45    0.44
  -1   4   3   66.84    2.37
   1  -4   3   64.74    2.39
  -1   4   3   65.27    2.39
  -1   4   3   64.18    2.42
  -1  -4  -3   62.51    2.39
   1   4  -3   61.60    2.37
   1  -4   3   64.44    2.47
   1  -4   3   66.91    2.42
  -1   4   3   64.12    2.39
   1  -4   3   67.57    2.45
  -1   4   3   66.74    2.44
   1   4  -3   65.47    2.42
   1   4  -3   65.18    2.71
   1   4  -3   63.57    2.38
  -1  -4  -3   64.89    2.42
   1  -4   3   64.95    2.68
  -1  -4  -3   62.87    2.39
   1   4  -3   64.60    2.40
   1  -4   3   66.00    2.39
  -1   4   3   64.59    2.39
   1  -4   3   62.64    2.39
   1  -4   3   65.68    2.38
  -1   4   3   61.31    2.38
   1   4  -3   63.51    2.39
   1  -4   3   64.48    2.39
  -1  -4  -3   65.39    2.46
  -1  -4  -3   74.05    2.42
   1   4  -3   62.93    2.38
   1  -4   3   66.61    2.38
   1   4   3   68.41    2.43
   1   4   3   63.36    2.37
   1   4   3   61.01    2.37
  -1  -4   3   64.68    2.39
  -1  -4   3   65.81    2.42
   1  -4  -3   65.23    2.70
  -1  -4   3   64.98    2.41
   1  -4  -3   61.56    2.39
  -1   4  -3   63.95    2.39
  -1  -4   3   65.49    2.44
  -1  -4   3   59.41    2.83
   1  -4  -3   63.20    2.37
   1   4   3   63.30    2.39
   1   4   3   62.91    2.39
   1   4   3   67.71    2.42
  -1   4  -3   66.33    2.37
  -1   4  -3   67.94    2.43
  -1   4  -3   68.41    2.40
  -1  -4   3   62.00    2.55
  -1   4  -3   64.09    2.39
  -1   4  -3   62.76    2.37
  -1  -4   3   62.35    2.37
  -1   4  -3   67.36    2.40
  -1   4  -3   67.94    2.39
   1  -4  -3   65.73    2.39
   1  -4  -3   66.48    2.37
   1  -4  -3   68.10    2.42
   1  -4  -3   66.32    2.44
  -1  -4   3   62.95    2.37
   1  -4  -3   66.77    2.39
   2   4  -3    7.26    0.30
  -2  -4  -3    7.85    0.33
   2  -4   3    7.50    0.30
   2  -4   3    7.12    0.30
   2   4  -3    7.99    0.34
  -2  -4  -3    7.37    0.31
  -2  -4  -3    7.70    0.31
   2  -4   3    7.85    0.31
  -2   4   3    7.81    0.32
   2  -4   3    7.65    0.30
   2   4  -3    7.94    0.33
  -2   4   3    7.31    0.31
   2  -4   3    7.38    0.30
  -2   4   3    7.76    0.32
   2  -4   3    6.83    0.33
   2   4  -3    7.37    0.30
  -2   4   3    7.12    0.30
  -2  -4  -3    7.57    0.36
  -2  -4  -3    8.22    0.32
   2   4  -3    7.65    0.29
   2  -4   3    6.93    0.30
   2  -4   3    7.08    0.34
  -2  -4   3    7.30    0.31
   2  -4  -3    7.95    0.31
  -2  -4   3    8.03    0.35
   2   4   3    7.23    0.30
  -2  -4   3    7.07    0.57
  -2  -4   3    7.11    0.31
  -2   4  -3    6.90    0.31
   2   4   3    7.03    0.39
   2  -4  -3    7.36    0.30
   2   4   3    7.64    0.29
   2  -4  -3    7.20    0.33
   2  -4  -3    7.88    0.30
   2   4   3    7.48    0.31
   2  -4  -3    7.83    0.32
  -2   4  -3    7.61    0.31
   2   4   3    7.82    0.31
  -2  -4   3    8.02    0.36
   2  -4  -3    7.91    0.29
  -2   4  -3    7.32    0.32
   2  -4  -3    7.21    0.35
  -2  -4   3    7.56    0.32
  -3  -4  -3    2.71    0.19
  -3  -4  -3    2.77    0.15
  -3   4   3    2.53    0.13
   3  -4   3    2.58    0.18
  -3   4   3    2.88    0.14
   3  -4   3    2.65    0.15
   3  -4   3    2.59    0.13
  -3  -4  -3    2.67    0.15
  -3  -4  -3    2.77    0.16
   3  -4   3    2.50    0.13
   3  -4   3    2.35    0.14
  -3   4   3    2.68    0.16
  -3   4   3    2.55    0.14
   3   4  -3    2.46    0.12
   3   4  -3    2.61    0.18
  -3   4   3    2.66    0.15
   3   4   3    2.52    0.14
   3  -4  -3    2.71    0.12
   3  -4  -3    2.81    0.15
   3  -4  -3    2.58    0.13
  -3   4  -3    2.67    0.14
   3   4   3    2.64    0.12
  -3  -4   3    2.70    0.15
   3   4   3    2.38    0.14
   3  -4  -3    2.75    0.15
  -3  -4   3    2.51    0.14
  -3  -4   3    2.73    0.15
  -3   4  -3    2.74    0.14
  -3   4  -3    2.57    0.13
   3  -4  -3    2.55    0.12
  -3  -4   3    2.96    0.21
   3   4   3    2.52    0.14
  -3   4  -3    2.82    0.17
  -3  -4   3    2.63    0.18
  -3   4  -3    2.42    0.14
   3  -4  -3    2.57    0.17
   4  -4   3    0.09    0.06
   4  -4   3    0.05    0.09
  -4   4   3    0.32    0.06
  -4   4   3    0.23    0.05
  -4   4   3    0.31    0.06
  -4  -4  -3    0.19    0.05
   4   4  -3    0.33    0.12
   4  -4  -3    0.12    0.10
   4   4   3    0.15    0.03
  -4   4  -3    0.04    0.04
   4  -4  -3   -0.04    0.08
   4  -4  -3    0.08    0.03
   4  -4  -3    0.36    0.16
  -4   4  -3    0.09    0.05
   4  -4  -3    0.05    0.03
  -4  -4   3    0.12    0.07
  -4  -4   3    0.09    0.05
  -4  -4   3    0.16    0.05
  -5   4   3    6.12    0.31
  -5  -4  -3    6.06    0.34
  -5   4   3    5.83    0.30
  -5  -4  -3    6.71    0.32
   5  -4   3    6.72    0.31
  -5  -4  -3    6.32    0.27
  -5   4   3    6.04    0.27
   5  -4   3    6.40    0.26
  -5  -4  -3    7.11    0.32
   5  -4   3    6.30    0.26
   5   4  -3    5.98    0.25
   5   4  -3    5.92    0.26
   5   4  -3    7.00    0.38
  -5   4   3    6.56    0.26
  -5  -4   3    5.80    0.30
  -5  -4   3    6.49    0.27
   5   4   3    5.97    0.24
  -5  -4   3    6.34    0.31
  -5  -4   3    6.06    0.34
   5  -4  -3    6.30    0.25
   5   4   3    6.05    0.25
  -5   4  -3    5.86    0.29
  -5   4  -3    6.16    0.26
  -5   4  -3    6.01    0.27
  -5   4  -3    6.28    0.27
   5  -4  -3    6.16    0.25
  -6  -4  -3    0.14    0.06
  -6  -4  -3    0.16    0.05
  -6  -4  -3    0.23    0.07
  -6   4   3    0.22    0.07
   6  -4   3    0.16    0.03
  -6   4   3    0.13    0.03
   6  -4  -3    0.16    0.03
  -6   4  -3    0.17    0.09
  -6   4  -3    0.18    0.04
  -6  -4   3    0.17    0.06
  -6  -4   3    0.12    0.04
  -6  -4   3    0.15    0.07
  -6   4  -3    0.17    0.04
   0  -5   3    2.15    0.12
   0  -5   3    2.04    0.14
   0   5   3    1.92    0.13
   0   5   3    2.36    0.13
   0  -5   3    2.15    0.11
   0   5   3    2.13    0.10
   0  -5   3    2.29    0.12
   0   5   3    2.14    0.14
   0  -5  -3    2.36    0.14
   0   5  -3    2.19    0.17
   0   5  -3    2.42    0.11
   0   5   3    2.22    0.10
   0  -5  -3    1.87    0.14
   0   5  -3    2.40    0.26
   0   5   3    2.08    0.28
   0   5  -3    2.35    0.15
   0   5  -3    2.05    0.12
   0  -5  -3    2.03    0.10
   0   5   3    2.29    0.13
   0  -5  -3    2.43    0.13
   0  -5   3    2.29    0.13
   0   5   3    2.25    0.11
   0   5  -3    2.05    0.14
   0  -5  -3    2.23    0.11
   0  -5  -3    2.49    0.13
   0   5  -3    2.37    0.11
   0  -5   3    2.28    0.14
   0  -5   3    2.32    0.11
   0   5  -3    2.43    0.12
   1   5  -3    0.38    0.06
  -1   5   3    0.31    0.05
   1   5  -3    0.42    0.05
   1  -5   3    0.28    0.07
  -1   5   3    0.36    0.06
   1   5  -3    0.31    0.06
  -1   5   3    0.30    0.07
   1  -5   3    0.40    0.07
  -1   5   3    0.26    0.06
   1  -5   3    0.31    0.06
  -1  -5  -3    0.36    0.08
  -1  -5  -3    0.41    0.07
  -1  -5  -3    0.23    0.04
  -1   5   3    0.35    0.07
  -1  -5  -3    0.36    0.06
   1   5  -3    0.55    0.11
  -1   5   3    0.41    0.07
   1   5   3    0.38    0.04
  -1   5  -3    0.27    0.06
  -1   5  -3    0.37    0.06
   1  -5  -3    0.30    0.07
   1   5   3    0.42    0.07
   1  -5  -3    0.35    0.08
  -1  -5   3    0.45    0.08
  -1   5  -3    0.36    0.07
  -1   5  -3    0.38    0.07
   1   5   3    0.33    0.06
   1  -5  -3    0.44    0.06
   1  -5  -3    0.26    0.04
   1  -5  -3    0.31    0.07
   2   5  -3   20.95    0.81
   2  -5   3   22.03    0.80
   2  -5   3   20.77    0.82
  -2   5   3   22.13    0.83
   2  -5   3   22.66    0.82
   2   5  -3   20.26    0.80
   2   5  -3   20.30    0.82
   2  -5   3   21.12    0.83
  -2  -5  -3   20.42    0.85
  -2  -5  -3   21.44    0.83
  -2   5   3   21.33    0.82
   2   5  -3   22.12    0.85
   2   5  -3   21.57    0.80
  -2   5   3   21.25    0.80
   2   5  -3   21.12    0.81
   2  -5   3   22.49    0.82
   2  -5   3   21.08    0.80
  -2   5   3   20.83    0.82
  -2  -5  -3   22.68    0.82
  -2  -5  -3   20.27    0.84
  -2   5  -3   20.35    0.80
   2   5   3   20.64    0.80
  -2   5  -3   20.78    0.79
   2   5   3   20.43    0.78
  -2   5  -3   22.20    0.81
   2   5   3   20.70    0.80
  -2  -5   3   21.41    0.84
  -2   5  -3   21.36    0.79
  -2  -5   3   17.66    0.83
   2  -5  -3   21.50    0.78
  -2  -5   3   20.91    0.80
   2  -5  -3   21.68    0.81
   2  -5  -3   21.44    0.81
   2  -5  -3   19.70    0.83
   2  -5  -3   21.71    0.78
   2   5   3   20.84    0.78
   2   5   3   20.42    0.78
  -2   5  -3   21.69    0.78
  -2  -5   3   19.27    0.82
  -3   5   3    0.24    0.06
   3  -5   3    0.28    0.06
  -3  -5  -3    0.26    0.08
   3  -5   3    0.17    0.05
   3  -5   3    0.20    0.04
   3  -5   3    0.37    0.14
  -3  -5  -3    0.22    0.05
   3  -5   3    0.23    0.06
   3   5  -3    0.42    0.19
   3   5  -3    0.29    0.05
   3  -5  -3    0.32    0.05
   3  -5  -3    0.33    0.07
  -3  -5   3    0.26    0.06
   3  -5  -3    0.50    0.09
   3   5   3    0.43    0.05
   3   5   3    0.34    0.05
  -3   5  -3    0.43    0.06
  -3  -5   3    0.51    0.07
   3  -5  -3    0.29    0.09
   3   5   3    0.34    0.07
   3   5   3    0.41    0.08
   3  -5  -3    0.34    0.05
  -3  -5   3    0.43    0.08
  -3   5  -3    0.39    0.07
  -3  -5   3    0.35    0.10
  -3   5  -3    0.44    0.06
   3  -5  -3    0.33    0.06
  -4   5   3    2.86    0.17
  -4  -5  -3    2.99    0.21
  -4   5   3    2.85    0.14
  -4   5   3    3.05    0.14
  -4  -5  -3    3.05    0.15
  -4  -5  -3    3.07    0.16
   4  -5   3    2.92    0.19
   4  -5   3    2.94    0.15
   4   5  -3    3.57    0.28
   4   5  -3    3.35    0.27
   4   5  -3    3.01    0.14
   4  -5   3    3.03    0.15
  -4   5   3    2.81    0.21
   4   5  -3    2.85    0.14
   4  -5   3    2.96    0.14
  -4  -5  -3    3.10    0.16
  -4  -5   3    2.99    0.16
  -4  -5   3    3.32    0.21
  -4   5  -3    2.98    0.15
  -4  -5   3    2.79    0.21
   4   5   3    2.95    0.14
   4  -5  -3    2.96    0.14
   4  -5  -3    2.89    0.14
  -4   5  -3    2.75    0.24
   4   5   3    2.88    0.14
   4  -5  -3    3.23    0.20
  -4   5  -3    2.88    0.15
  -4  -5   3    3.24    0.16
  -4   5  -3    3.04    0.14
   4  -5  -3    3.01    0.14
  -5  -5  -3    1.07    0.11
   5  -5   3    0.89    0.08
   5  -5   3    0.90    0.07
   5   5  -3    1.25    0.26
  -5  -5  -3    1.02    0.13
  -5  -5  -3    0.94    0.09
  -5   5   3    0.97    0.08
   5  -5   3    0.94    0.07
   5   5  -3    0.98    0.07
   5  -5   3    1.16    0.15
  -5   5   3    0.97    0.07
  -5   5   3    1.11    0.10
  -5  -5  -3    0.97    0.12
   5   5  -3    0.87    0.07
  -5   5  -3    0.95    0.09
   5  -5  -3    0.95    0.06
  -5  -5   3    0.98    0.09
  -5  -5   3    0.96    0.13
   5   5   3    0.88    0.07
  -5  -5   3    0.90    0.13
  -5   5  -3    0.89    0.07
   5  -5  -3    0.96    0.07
   5   5   3    1.05    0.07
   5  -5  -3    0.97    0.08
  -5   5  -3    1.01    0.10
  -6  -5  -3    1.98    0.19
  -6   5   3    1.86    0.09
  -6  -5  -3    1.82    0.10
   6  -5   3    1.91    0.09
  -6  -5  -3    1.90    0.13
  -6   5   3    1.77    0.12
  -6  -5   3    1.90    0.10
  -6  -5   3    1.98    0.13
  -6   5  -3    1.99    0.09
  -6  -5   3    1.73    0.14
   6  -5  -3    1.81    0.09
   0   6  -3    5.04    0.23
   0  -6   3    4.37    0.22
   0   6  -3    4.44    0.21
   0  -6  -3    4.77    0.24
   0  -6   3    5.12    0.25
   0   6  -3    4.76    0.21
   0  -6   3    4.68    0.20
   0   6   3    4.87    0.19
   0  -6   3    4.62    0.23
   0   6  -3    4.49    0.20
   0   6   3    4.63    0.21
   0   6  -3    4.59    0.23
   0   6  -3    4.25    0.26
   0   6   3    4.53    0.24
   0   6   3    4.59    0.23
   0   6  -3    4.62    0.19
   0   6  -3    4.61    0.36
   0  -6  -3    4.74    0.24
   0   6   3    4.69    0.21
   0   6   3    4.86    0.20
   0  -6  -3    4.62    0.20
   0   6   3    4.72    0.23
   0  -6  -3    4.90    0.24
   0   6   3    4.29    0.29
   0  -6  -3    4.58    0.22
   0   6   3    4.62    0.23
   1   6  -3   14.50    0.61
   1   6  -3   14.04    0.54
  -1   6   3   15.70    0.60
   1  -6   3   12.93    0.55
   1   6  -3   12.93    0.56
  -1  -6  -3   14.02    0.57
   1  -6   3   13.39    0.54
   1   6  -3   14.10    0.54
   1  -6   3   13.43    0.55
  -1   6   3   13.38    0.56
   1  -6   3   13.97    0.53
  -1   6   3   13.48    0.57
  -1  -6  -3   14.35    0.59
  -1  -6  -3   15.88    0.62
  -1  -6  -3   13.12    0.53
  -1  -6  -3   13.56    0.55
   1   6  -3   14.47    0.57
   1  -6   3   14.77    0.55
   1   6  -3   15.67    0.62
   1  -6   3   13.43    0.56
  -1   6   3   14.24    0.55
   1  -6  -3   13.99    0.54
   1  -6  -3   13.12    0.51
  -1  -6   3   14.21    0.58
  -1  -6   3   12.96    0.52
   1  -6  -3   14.14    0.58
  -1   6  -3   14.08    0.54
   1   6   3   13.36    0.55
  -1  -6   3   12.01    0.66
   1   6   3   13.15    0.55
   1  -6  -3   14.21    0.51
  -1   6  -3   13.37    0.55
   1  -6  -3   13.79    0.56
   1   6   3   13.44    0.58
   1   6   3   14.27    0.52
   1  -6  -3   13.94    0.54
   1  -6  -3   12.83    0.56
   1   6   3   13.48    0.55
  -1  -6   3   13.35    0.55
   1   6   3   13.64    0.52
  -2  -6  -3    3.51    0.20
   2  -6   3    3.64    0.21
  -2   6   3    3.61    0.16
   2  -6   3    3.54    0.19
   2   6  -3    3.85    0.16
   2  -6   3    3.51    0.17
  -2  -6  -3    3.70    0.19
  -2   6   3    3.49    0.21
   2  -6   3    3.52    0.20
   2   6  -3    4.11    0.26
   2   6  -3    3.55    0.17
   2   6  -3    4.33    0.29
  -2  -6  -3    3.68    0.23
   2  -6   3    3.68    0.16
   2   6  -3    3.73    0.17
  -2   6   3    3.60    0.18
  -2   6   3    3.69    0.18
   2  -6   3    3.52    0.16
   2  -6   3    3.51    0.20
   2  -6   3    3.27    0.21
  -2   6   3    3.68    0.17
  -2  -6  -3    3.63    0.18
   2  -6  -3    3.73    0.17
   2   6   3    3.69    0.17
  -2   6  -3    3.86    0.17
  -2  -6   3    3.41    0.18
  -2   6  -3    3.66    0.18
  -2   6  -3    3.66    0.18
   2   6   3    4.21    0.28
   2  -6  -3    3.79    0.16
  -2  -6   3    3.82    0.23
   2  -6  -3    3.26    0.22
   2  -6  -3    3.77    0.21
   2   6   3    3.97    0.16
   2  -6  -3    3.09    0.20
   2  -6  -3    3.44    0.20
  -2  -6   3    3.59    0.18
  -2   6  -3    3.54    0.18
  -2  -6   3    3.54    0.21
   2  -6  -3    3.75    0.22
   2   6   3    3.70    0.21
   2   6   3    3.49    0.20
   2  -6  -3    3.59    0.16
  -2  -6   3    3.71    0.18
   2   6   3    4.05    0.17
   3  -6   3   11.47    0.43
   3  -6   3   11.19    0.43
   3   6  -3   11.05    0.43
  -3   6   3   11.26    0.44
   3  -6   3   11.24    0.48
   3   6  -3   11.15    0.43
   3  -6   3   10.47    0.51
  -3  -6  -3   10.42    0.48
  -3   6   3   10.56    0.44
   3  -6   3   10.99    0.45
  -3  -6  -3   11.01    0.44
   3   6  -3   11.30    0.43
   3  -6   3   11.22    0.43
   3  -6   3   10.14    0.46
   3   6  -3   11.12    0.53
   3   6  -3   11.23    0.54
  -3  -6  -3   11.18    0.44
   3  -6  -3    9.42    0.58
   3  -6  -3   10.90    0.42
  -3  -6   3   10.52    0.43
  -3   6  -3   10.91    0.43
  -3   6  -3   10.45    0.42
  -3  -6   3   11.06    0.46
   3   6   3   10.97    0.42
   3   6   3   10.42    0.52
   3   6   3   10.65    0.42
   3   6   3   10.76    0.42
  -3  -6   3   10.63    0.48
   3  -6  -3   11.35    0.42
   3  -6  -3   11.08    0.42
   3  -6  -3   10.27    0.47
   3  -6  -3   11.28    0.47
  -4   6   3    1.84    0.11
   4  -6   3    1.69    0.10
  -4  -6  -3    2.15    0.14
   4   6  -3    1.65    0.12
   4  -6   3    1.71    0.10
   4   6  -3    1.86    0.10
  -4  -6  -3    1.80    0.16
  -4  -6  -3    1.75    0.11
   4  -6   3    1.93    0.15
   4  -6   3    1.73    0.10
   4  -6   3    1.41    0.17
   4   6  -3    1.63    0.25
  -4  -6  -3    1.53    0.13
  -4   6   3    1.88    0.14
  -4  -6  -3    2.09    0.17
  -4   6   3    1.80    0.09
  -4   6   3    1.47    0.09
   4   6  -3    1.67    0.10
  -4   6  -3    1.50    0.09
   4  -6  -3    1.58    0.19
   4  -6  -3    1.78    0.09
  -4   6  -3    1.87    0.14
  -4  -6   3    1.65    0.12
   4   6   3    1.84    0.09
   4   6   3    1.58    0.11
   4   6   3    1.81    0.10
  -4  -6   3    1.71    0.19
   4  -6  -3    1.84    0.10
  -4   6  -3    1.83    0.11
  -4  -6   3    1.88    0.16
   4   6   3    1.46    0.11
  -4   6  -3    1.73    0.10
   4  -6  -3    1.67    0.09
  -4  -6   3    1.68    0.12
  -5   6   3    0.35    0.06
  -5   6   3    0.38    0.08
  -5  -6  -3    0.42    0.10
   5  -6   3    0.42    0.05
   5   6  -3    0.46    0.05
  -5   6   3    0.36    0.07
  -5  -6  -3    0.42    0.06
   5  -6   3    0.29    0.05
   5   6  -3    0.40    0.06
  -5  -6  -3    0.49    0.10
   5   6   3    0.44    0.06
   5   6   3    0.51    0.05
  -5  -6   3    0.55    0.10
   5  -6  -3    0.36    0.05
   5  -6  -3    0.46    0.06
  -5   6  -3    0.45    0.09
  -5   6  -3    0.35    0.10
  -5  -6   3    0.54    0.06
   5  -6  -3    0.42    0.05
   0   7   3   15.13    0.66
   0   7  -3   16.04    0.64
   0  -7   3   16.44    0.68
   0   7  -3   16.66    0.64
   0   7   3   16.55    0.62
   0  -7  -3   16.36    0.66
   0   7   3   16.23    0.66
   0   7   3   16.80    0.62
   0  -7   3   16.30    0.64
   0   7  -3   15.75    0.62
   0  -7  -3   16.13    0.61
   0   7   3   16.31    0.64
   0   7   3   17.96    0.70
   0   7   3   16.89    0.64
   0   7  -3   16.06    0.63
   0  -7   3   15.68    0.62
   0  -7  -3   15.66    0.64
   0  -7  -3   16.69    0.67
   1   7  -3    2.75    0.13
  -1   7   3    2.30    0.13
   1  -7   3    2.72    0.15
  -1   7   3    2.67    0.14
   1   7  -3    2.85    0.14
   1  -7   3    2.17    0.16
  -1   7   3    2.67    0.13
   1   7  -3    2.75    0.59
  -1  -7  -3    2.34    0.15
   1  -7   3    2.40    0.13
   1   7  -3    2.47    0.13
   1   7  -3    3.34    0.43
  -1   7   3    2.42    0.14
  -1  -7  -3    2.89    0.15
  -1   7  -3    2.54    0.14
  -1  -7   3    2.17    0.15
  -1   7  -3    2.24    0.14
  -1   7  -3    2.55    0.14
   1  -7  -3    2.41    0.12
  -1   7  -3    2.86    0.13
   1   7   3    2.60    0.14
   1   7   3    2.85    0.32
   1   7   3    3.01    0.14
   1  -7  -3    2.47    0.16
   1   7   3    2.87    0.13
   1   7   3    2.50    0.24
  -1  -7   3    2.46    0.15
   1  -7  -3    2.50    0.14
   2   7  -3    6.38    0.27
  -2   7   3    6.65    0.28
   2  -7   3    6.43    0.29
   2  -7   3    6.36    0.26
  -2  -7  -3    6.46    0.28
   2   7  -3    6.68    0.27
   2  -7   3    6.55    0.32
  -2  -7  -3    6.31    0.28
  -2   7   3    6.32    0.28
  -2   7   3    6.41    0.28
   2   7  -3    7.12    0.40
  -2  -7  -3    6.89    0.37
   2  -7   3    6.28    0.27
   2   7  -3    6.50    0.27
   2   7   3    5.53    0.33
   2   7   3    6.54    0.28
   2  -7  -3    5.99    0.25
  -2   7  -3    6.68    0.28
   2   7   3    6.32    0.27
  -2   7  -3    6.34    0.28
  -2   7  -3    6.56    0.31
  -2  -7   3    6.64    0.28
   2  -7  -3    6.62    0.32
   2  -7  -3    6.54    0.31
  -2  -7   3    6.21    0.33
   2  -7  -3    6.61    0.26
   2   7   3    6.68    0.27
   2   7   3    6.79    0.26
  -3   7   3    0.60    0.09
  -3  -7  -3    0.83    0.09
   3  -7   3    0.76    0.12
  -3   7   3    0.61    0.09
   3   7  -3    0.84    0.07
  -3   7   3    0.73    0.07
  -3  -7  -3    0.79    0.08
  -3   7   3    0.85    0.07
   3   7  -3    0.86    0.08
   3   7  -3    0.64    0.26
   3   7  -3    0.71    0.07
  -3  -7   3    0.78    0.09
  -3  -7   3    0.83    0.13
   3  -7  -3    0.68    0.08
   3  -7  -3    0.53    0.07
  -3   7  -3    0.70    0.07
   3  -7  -3    0.46    0.06
  -3  -7   3    0.43    0.08
   3  -7  -3    0.54    0.05
  -3   7  -3    0.76    0.07
   3   7   3    0.73    0.08
  -4  -7  -3    0.90    0.13
  -4  -7  -3    0.76    0.11
  -4   7   3    0.84    0.05
  -4   7   3    0.88    0.09
   4   7  -3    0.93    0.14
   4   7  -3    0.83    0.06
  -4  -7  -3    0.82    0.11
  -4  -7  -3    0.68    0.07
  -4   7   3    0.83    0.07
   4  -7   3    0.79    0.06
   4   7  -3    0.87    0.07
   4   7   3    0.83    0.10
   4  -7  -3    0.78    0.12
  -4   7  -3    0.90    0.06
  -4  -7   3    0.86    0.09
   4   7   3    0.81    0.07
  -4   7  -3    0.87    0.07
   4  -7  -3    0.82    0.06
   4   7   3    0.73    0.11
  -4  -7   3    0.80    0.08
  -4   7  -3    0.88    0.09
  -4  -7   3    0.83    0.11
   4   7   3    0.83    0.06
  -4  -7   3    0.77    0.11
   0   8  -3    1.35    0.10
   0   8   3    1.34    0.08
   0   8   3    1.44    0.09
   0  -8   3    1.16    0.10
   0  -8   3    1.26    0.08
   0  -8  -3    1.26    0.10
   0   8  -3    1.23    0.08
   0  -8  -3    1.38    0.10
   0   8   3    1.28    0.10
   0   8  -3    1.27    0.10
   0  -8   3    1.33    0.11
   0  -8  -3    1.04    0.07
   1   8  -3    2.08    0.11
  -1   8   3    2.01    0.12
  -1   8   3    2.16    0.11
   1   8  -3    1.90    0.16
   1  -8   3    2.03    0.10
  -1   8   3    2.08    0.12
  -1  -8  -3    2.10    0.13
  -1   8   3    2.08    0.10
  -1  -8  -3    2.14    0.12
   1  -8   3    2.05    0.12
   1  -8   3    2.24    0.14
   1   8  -3    2.15    0.12
   1  -8  -3    1.75    0.12
   1   8   3    1.88    0.10
  -1   8  -3    1.87    0.11
  -1  -8   3    2.16    0.13
   1  -8  -3    2.07    0.10
   1   8   3    1.86    0.12
  -1   8  -3    1.95    0.12
  -1  -8   3    1.95    0.12
   1  -8  -3    2.03    0.13
  -1   8  -3    1.97    0.10
  -1   8  -3    1.94    0.12
  -2   8   3    0.08    0.05
   2   8  -3    0.17    0.06
   2  -8   3    0.13    0.06
   2   8  -3    0.00    0.06
   2  -8   3    0.11    0.03
   2   8  -3    0.12    0.04
  -2   8   3    0.11    0.04
  -2   8  -3    0.20    0.05
   2   8   3    0.29    0.06
   2   8   3    0.23    0.07
   2  -8  -3    0.15    0.03
   2   8   3    0.31    0.06
   2   8   3    0.29    0.05
  -2  -8   3    0.15    0.05
   2  -8  -3    0.21    0.06
  -2   8  -3    0.27    0.10
   3  -8   3    0.26    0.08
  -3   8   3    0.20    0.04
   3   8  -3    0.30    0.05
  -3  -8  -3    0.30    0.11
  -3  -8  -3    0.22    0.05
  -3   8   3    0.22    0.07
   3   8  -3    0.28    0.05
  -3  -8  -3    0.27    0.06
   3   8  -3    0.27    0.06
   3   8   3    0.21    0.04
   3   8   3    0.28    0.05
   3  -8  -3    0.24    0.07
  -3  -8   3    0.17    0.07
  -3   8  -3    0.22    0.05
  -3   8  -3    0.20    0.06
   3  -8  -3    0.16    0.03
  -3   8  -3    0.16    0.04
  -3  -8   3    0.21    0.05
   0  -9   3    0.74    0.08
   0  -9   3    0.65    0.07
   0   9  -3    0.82    0.09
   0   9   3    0.79    0.07
   0  -9  -3    0.72    0.08
   0   9  -3    0.91    0.10
   0   9   3    0.75    0.07
   0  -9  -3    0.62    0.09
   0   9   3    0.56    0.07
   0   0  -4  774.97   29.44
   0   0   4  823.06   29.48
   1   0   4  173.96    6.83
   1   0  -4  174.07    6.79
  -1   0   4  175.91    6.83
  -1   0  -4  173.41    6.79
  -2   0  -4    0.21    0.05
   2   0  -4    0.27    0.04
   2   0   4    0.28    0.03
  -2   0   4    0.35    0.03
  -2   0  -4    0.25    0.03
  -2   0   4    0.23    0.03
   2   0  -4    0.27    0.03
  -2   0   4    0.29    0.03
  -2   0  -4    0.34    0.06
   2   0  -4    0.26    0.03
   2   0   4    0.28    0.04
   3   0   4    0.08    0.07
   3   0   4    0.06    0.08
  -3   0   4    0.15    0.04
  -3   0  -4    0.07    0.04
  -3   0   4    0.06    0.04
   3   0   4    0.08    0.02
   3   0  -4    0.02    0.04
   3   0   4    0.10    0.02
   3   0  -4    0.08    0.04
   3   0  -4    0.11    0.10
   3   0  -4    0.03    0.05
  -4   0  -4   21.69    0.86
  -4   0   4   21.88    0.86
   4   0  -4   21.21    0.80
  -4   0  -4   20.67    0.80
  -4   0   4   20.85    0.83
  -4   0   4   20.80    0.79
  -4   0  -4   20.44    0.80
  -4   0  -4   22.63    0.83
   4   0   4   20.33    0.80
   4   0   4   20.89    0.79
  -4   0   4   21.19    0.81
  -4   0   4   20.92    0.80
  -4   0  -4   20.07    0.83
  -4   0  -4   21.92    0.80
  -5   0   4    0.32    0.07
  -5   0   4    0.36    0.07
  -5   0  -4    0.34    0.11
  -5   0   4    0.20    0.05
  -5   0   4    0.31    0.10
  -5   0  -4    0.25    0.05
  -5   0  -4    0.22    0.08
  -5   0  -4    0.23    0.06
  -5   0  -4    0.20    0.05
  -6   0   4    2.17    0.33
  -6   0   4    2.58    0.12
  -6   0  -4    2.52    0.13
  -6   0   4    2.43    0.16
  -7   0   4    1.87    0.15
  -7   0   4    1.96    0.10
  -7   0  -4    1.92    0.10
   0  -1   4   11.71    0.46
   0   1  -4   11.68    0.46
   0  -1  -4   12.40    0.47
   0  -1  -4   12.40    0.46
   0   1  -4   12.13    0.47
   0   1   4   12.13    0.47
   0  -1  -4   13.01    0.46
   0  -1  -4   12.31    0.46
   0   1  -4   13.55    0.54
   0  -1  -4   12.73    0.53
   0   1   4   12.57    0.46
   0  -1   4   12.30    0.52
   0  -1  -4   11.53    0.46
   0  -1   4   12.30    0.46
   0   1   4   11.62    0.45
   0  -1   4   11.67    0.46
   0  -1   4   11.27    0.47
   0   1  -4   11.97    0.46
   0   1   4   11.82    0.47
   0  -1  -4   12.73    0.48
   0   1   4   12.05    0.46
   0   1   4   11.89    0.46
   0   1  -4   12.37    0.47
   0  -1  -4   11.84    0.47
   1   1  -4  356.32   13.57
   1  -1   4  359.48   13.62
  -1  -1  -4  356.23   13.59
  -1   1  -4  351.05   13.14
   1   1   4  353.50   13.21
   1  -1  -4  324.95   13.48
  -1  -1   4  341.04   12.96
  -2  -1  -4  123.98    5.13
   2   1  -4  134.10    5.19
   2  -1   4  121.28    5.33
   2  -1  -4  123.56    5.34
  -2  -1   4  126.27    5.06
   2  -1  -4  132.81    5.37
   2   1   4  119.69    5.89
   3   1  -4   16.85    0.64
   3  -1   4   18.38    0.72
   3  -1   4   16.74    0.71
   3  -1   4   17.36    0.82
   3  -1   4   17.20    0.65
   3   1  -4   17.61    0.84
   3  -1   4   17.18    0.64
   3  -1   4   18.06    0.64
  -3   1   4   15.81    0.67
  -3   1   4   17.26    0.66
  -3  -1  -4   17.36    0.67
  -3  -1  -4   17.02    0.70
   3   1  -4   15.96    0.65
  -3   1  -4   18.17    0.67
   3  -1  -4   17.52    0.66
   3  -1  -4   17.48    0.65
   3  -1  -4   16.77    0.72
   3  -1  -4   17.75    0.65
  -3  -1   4   15.51    0.67
   3   1   4   16.42    0.64
  -3  -1   4   18.67    0.68
  -3  -1   4   16.52    0.66
   3   1   4   17.03    0.71
   3  -1  -4   16.78    0.71
  -3  -1   4   17.90    0.72
   3   1   4   16.88    0.64
   3  -1  -4   19.15    0.95
   3  -1  -4   17.01    0.64
  -3   1  -4   16.41    0.70
  -4   1   4   10.37    0.46
  -4   1   4    9.71    0.40
  -4  -1  -4    9.73    0.41
  -4   1   4    9.88    0.42
  -4  -1  -4   10.06    0.46
   4  -1   4   10.51    0.39
  -4  -1  -4    9.67    0.40
   4  -1   4   10.22    0.40
  -4  -1  -4   10.17    0.44
   4   1  -4    9.47    0.41
  -4   1   4    9.71    0.43
  -4  -1  -4    9.76    0.40
  -4   1   4   11.75    0.49
  -4   1   4   10.45    0.40
  -4  -1   4   10.23    0.41
  -4  -1   4    9.95    0.39
  -4   1  -4    9.77    0.46
  -4   1  -4   10.11    0.42
  -4   1  -4    9.52    0.42
  -4  -1   4    9.74    0.45
   4  -1  -4    9.80    0.37
  -4   1  -4   10.14    0.40
  -4  -1   4   10.09    0.46
  -4   1  -4   10.18    0.39
  -4  -1   4    9.87    0.40
   4  -1  -4   10.07    0.40
  -4  -1   4    9.33    0.42
   4  -1  -4    9.66    0.40
  -5  -1  -4   23.24    0.86
  -5   1   4   22.29    0.87
  -5  -1  -4   23.86    0.91
  -5   1   4   23.43    0.86
   5  -1   4   22.04    0.87
   5  -1   4   22.14    0.87
  -5  -1  -4   23.26    0.94
  -5   1   4   22.44    0.90
  -5  -1  -4   22.34    0.90
  -5   1   4   23.38    0.94
  -5  -1  -4   23.24    0.87
  -5  -1  -4   21.38    0.87
  -5  -1   4   22.36    0.86
  -5  -1   4   22.98    0.90
  -5   1  -4   23.08    0.86
  -5  -1   4   20.58    0.97
  -5   1  -4   22.67    0.89
  -5  -1   4   24.41    0.86
  -5   1  -4   23.01    0.86
  -5   1  -4   22.88    0.85
   5   1   4   21.54    0.86
  -5  -1   4   23.57    0.93
  -5  -1   4   22.20    0.86
  -5   1  -4   21.10    0.88
  -6  -1  -4   13.03    0.52
  -6   1   4   13.63    0.51
  -6   1   4   13.99    0.54
  -6  -1  -4   13.64    0.58
  -6   1   4   12.88    0.56
  -6  -1  -4   13.93    0.62
  -6  -1  -4   12.13    0.53
  -6  -1   4   13.29    0.55
  -6   1  -4   13.17    0.51
  -6  -1   4   12.87    0.55
  -6  -1   4   13.05    0.59
  -6   1  -4   13.92    0.54
  -6  -1   4   12.54    0.57
  -6  -1   4   12.85    0.52
  -7  -1  -4    0.04    0.03
  -7   1   4    0.03    0.07
  -7   1   4    0.10    0.03
  -7   1  -4    0.05    0.03
  -7   1  -4    0.11    0.04
   0   2  -4   17.99    0.69
   0   2  -4   19.28    0.70
   0   2  -4   17.76    0.68
   0  -2  -4   18.79    0.69
   0  -2  -4   16.76    0.79
   0  -2  -4   18.87    0.69
   0   2   4   18.26    0.69
   0  -2  -4   19.43    0.70
   0  -2   4   18.97    0.69
   0  -2  -4   19.27    0.71
   0   2   4   17.53    0.71
   0   2  -4   18.32    0.68
   0  -2   4   18.24    0.70
   0  -2  -4   19.43    0.70
   0  -2   4   18.33    0.68
   0   2  -4   18.92    0.70
   0   2   4   18.73    0.70
   0  -2   4   18.59    0.68
   0   2   4   18.59    0.69
   0   2  -4   18.99    0.70
   0   2   4   17.77    0.68
   0   2  -4   17.67    0.80
   0  -2   4   16.79    0.78
   0  -2   4   19.14    0.69
   0  -2  -4   18.42    0.68
   0   2   4   18.89    0.68
   0  -2  -4   17.23    0.69
  -1   2   4   54.04    1.97
  -1  -2  -4   55.93    2.01
   1  -2   4   55.37    1.97
   1   2  -4   53.15    1.98
   1   2  -4   51.35    1.98
   1   2  -4   52.29    1.96
   1  -2   4   54.92    1.99
   1  -2   4   52.78    1.97
   1   2  -4   53.43    1.98
  -1   2   4   55.63    1.99
  -1  -2  -4   52.41    1.98
  -1  -2  -4   52.23    1.97
  -1  -2  -4   55.56    1.98
   1  -2  -4   55.99    1.99
   1   2   4   52.34    1.96
   1   2   4   53.80    2.01
   1   2   4   54.27    1.99
  -1   2  -4   55.68    1.98
  -1  -2   4   53.53    1.97
   1   2   4   53.70    1.98
  -1   2  -4   48.35    1.99
  -1  -2   4   51.64    1.98
  -1   2  -4   57.99    1.97
   1  -2  -4   55.02    1.97
   1  -2  -4   53.10    1.97
   1   2   4   53.52    1.97
   2   2  -4   86.29    3.17
   2  -2   4   88.18    3.18
  -2   2   4   80.30    3.25
   2   2  -4   87.17    3.20
   2  -2   4   94.08    3.21
   2  -2  -4   93.05    3.41
   2   2   4   90.73    3.38
   2  -2  -4   89.90    3.38
   2  -2  -4   89.83    3.37
  -2   2  -4  102.77    3.37
   2   2   4   89.35    3.42
   2  -2  -4   91.54    3.37
   2  -2  -4   90.35    3.38
  -3  -2  -4   21.90    1.04
   3  -2   4   22.86    0.98
  -3  -2  -4   21.76    0.87
  -3  -2  -4   22.11    0.84
  -3  -2  -4   23.75    0.86
   3   2  -4   23.09    0.83
  -3   2   4   22.24    0.87
  -3   2   4   22.20    0.84
   3   2  -4   22.43    0.85
   3   2  -4   20.72    0.82
   3  -2   4   23.58    0.86
  -3   2   4   20.74    0.84
   3  -2   4   23.57    0.84
   3  -2   4   22.57    0.85
   3  -2   4   21.50    0.83
  -3   2   4   23.40    0.84
  -3  -2  -4   22.68    0.87
  -3   2   4   20.70    0.84
  -3  -2  -4   22.35    0.89
   3  -2   4   22.44    0.86
   3   2   4   22.51    0.84
   3   2   4   22.26    0.85
   3  -2  -4   22.32    0.91
   3  -2  -4   22.51    0.86
   3  -2  -4   22.59    0.86
  -3   2  -4   21.76    1.00
   3  -2  -4   23.52    1.13
   3  -2  -4   23.31    0.86
  -3  -2   4   23.45    0.86
   3   2   4   21.98    0.85
  -3   2  -4   23.99    0.88
   3   2   4   22.93    0.93
  -3   2  -4   21.51    0.86
  -3  -2   4   22.42    0.86
   3  -2  -4   23.62    0.86
   3  -2  -4   23.17    1.01
  -3   2  -4   22.22    0.85
  -3  -2   4   22.46    0.90
   3   2   4   22.88    0.85
   3  -2  -4   22.31    0.85
  -3   2  -4   25.36    0.92
  -3  -2   4   21.65    0.89
  -4   2   4    3.23    0.19
  -4   2   4    3.31    0.16
  -4  -2  -4    3.41    0.19
  -4   2   4    3.30    0.16
  -4  -2  -4    3.24    0.21
   4  -2   4    3.50    0.15
  -4   2   4    3.51    0.16
   4  -2   4    3.22    0.19
  -4  -2  -4    2.89    0.16
   4   2  -4    3.17    0.19
   4  -2   4    3.39    0.17
  -4  -2  -4    3.21    0.16
   4   2  -4    3.22    0.13
  -4  -2  -4    3.28    0.17
  -4   2   4    3.67    0.19
  -4  -2  -4    3.52    0.21
  -4  -2   4    3.15    0.19
   4   2   4    3.36    0.13
   4  -2  -4    3.25    0.17
  -4   2  -4    3.34    0.19
  -4   2  -4    3.39    0.17
  -4   2  -4    3.26    0.19
   4  -2  -4    3.55    0.18
   4  -2  -4    3.35    0.14
  -4   2  -4    3.15    0.16
  -4   2  -4    3.17    0.16
  -4  -2   4    3.72    0.24
   4   2   4    3.29    0.16
  -4   2  -4    3.41    0.16
  -4  -2   4    3.32    0.21
  -4  -2   4    3.36    0.17
  -4  -2   4    3.26    0.17
   5  -2   4   22.75    0.90
  -5  -2  -4   23.04    0.90
  -5  -2  -4   23.48    0.94
  -5  -2  -4   24.34    0.94
  -5  -2  -4   24.57    0.97
  -5  -2  -4   22.91    0.90
  -5   2   4   23.55    0.89
   5  -2   4   23.22    0.91
   5  -2   4   22.79    0.89
  -5  -2  -4   23.91    0.90
   5  -2   4   24.45    0.92
  -5   2   4   24.14    0.94
  -5   2   4   23.68    0.90
  -5  -2   4   22.53    0.93
  -5  -2   4   23.40    0.93
  -5  -2   4   23.69    0.96
  -5   2  -4   23.55    0.92
  -5  -2   4   24.83    0.89
   5  -2  -4   23.25    0.87
  -5   2  -4   23.40    0.90
  -5   2  -4   23.81    0.90
  -5   2  -4   23.89    0.89
  -5  -2   4   23.45    0.90
   5   2   4   21.74    0.90
  -6   2   4    2.76    0.18
  -6  -2  -4    2.83    0.16
  -6   2   4    3.18    0.16
  -6  -2  -4    3.09    0.15
  -6  -2  -4    2.90    0.16
  -6   2   4    3.35    0.19
  -6  -2  -4    3.23    0.21
  -6  -2  -4    3.59    0.26
  -6   2  -4    2.92    0.15
  -6  -2   4    3.05    0.21
  -6  -2   4    2.70    0.20
  -6  -2   4    3.09    0.18
  -6  -2   4    2.76    0.17
  -6   2  -4    3.10    0.15
  -7   2   4    5.37    0.21
  -7   2   4    5.26    0.24
  -7  -2  -4    5.07    0.25
  -7   2  -4    5.41    0.22
  -7  -2   4    5.07    0.23
  -7   2  -4    5.37    0.21
   0   3  -4    0.12    0.04
   0   3   4    0.04    0.03
   0   3  -4    0.07    0.08
   0  -3   4    0.10    0.09
   0   3   4    0.14    0.08
   0  -3   4    0.08    0.03
   0  -3  -4    0.07    0.04
   0   3  -4    0.17    0.06
   0  -3  -4    0.08    0.02
   0   3   4    0.10    0.04
   0  -3  -4    0.03    0.05
   0  -3   4    0.09    0.03
   0  -3  -4    0.15    0.04
   0   3  -4    0.18    0.06
   0  -3  -4    0.07    0.09
   0   3  -4    0.05    0.02
   0  -3   4    0.12    0.04
   0  -3   4    0.15    0.06
   0  -3  -4    0.14    0.04
   0  -3   4    0.07    0.02
   0   3  -4    0.19    0.08
   0   3  -4    0.10    0.04
   1   3  -4   21.49    0.78
   1   3  -4   21.22    0.81
  -1   3   4   22.01    0.80
  -1   3   4   21.59    0.79
   1  -3   4   21.45    0.79
   1   3  -4   22.05    0.81
  -1  -3  -4   21.18    0.81
  -1  -3  -4   21.71    0.79
  -1   3   4   22.56    0.83
   1  -3   4   21.66    0.79
   1  -3   4   21.71    0.83
  -1  -3  -4   19.96    0.81
   1  -3   4   21.57    0.79
  -1  -3  -4   21.41    0.80
   1   3  -4   21.91    0.81
   1   3  -4   20.19    0.97
   1   3  -4   20.85    0.79
  -1  -3  -4   21.62    0.81
  -1   3   4   21.80    0.81
   1  -3   4   19.32    0.95
   1  -3   4   20.75    0.79
   1  -3   4   22.81    0.81
  -1  -3  -4   18.81    0.94
   1  -3   4   18.37    0.79
  -1   3  -4   22.39    0.83
  -1   3  -4   20.99    0.82
  -1   3  -4   22.35    0.81
  -1  -3   4   20.85    0.83
   1  -3  -4   21.76    0.81
  -1  -3   4   22.73    0.83
   1  -3  -4   22.47    0.82
   1   3   4   21.41    0.80
   1  -3  -4   19.43    0.98
   1  -3  -4   18.42    0.79
  -1   3  -4   21.28    0.79
  -1  -3   4   19.42    0.94
  -1   3  -4   21.63    0.80
   1  -3  -4   22.33    0.83
   1   3   4   22.75    0.83
  -1  -3   4   20.63    0.79
  -1   3  -4   22.33    0.81
  -1  -3   4   19.59    0.89
  -1  -3   4   21.68    0.79
   1  -3  -4   22.25    0.86
   1   3   4   22.21    0.82
   1   3   4   21.86    0.85
   1  -3  -4   22.02    0.81
  -1  -3   4   21.48    0.81
   1   3   4   21.26    0.80
   2   3  -4   29.55    1.08
  -2   3   4   28.39    1.07
  -2   3   4   29.55    1.10
  -2  -3  -4   27.39    1.09
   2   3  -4   26.39    1.05
   2  -3   4   27.52    1.06
   2  -3   4   29.85    1.11
  -2  -3  -4   29.01    1.08
   2  -3   4   28.86    1.07
   2  -3   4   28.49    1.06
   2   3  -4   28.98    1.08
   2   3  -4   29.07    1.27
  -2  -3  -4   27.72    1.24
  -2   3   4   29.56    1.07
   2  -3   4   29.52    1.09
   2  -3   4   29.79    1.06
  -2  -3  -4   28.74    1.13
   2   3  -4   28.50    1.08
   2  -3   4   28.68    1.27
  -2  -3  -4   26.93    1.22
   2   3  -4   27.43    1.05
   2  -3   4   29.07    1.06
  -2  -3  -4   29.01    1.07
  -2   3   4   29.15    1.07
  -2  -3  -4   29.19    1.26
   2   3  -4   28.36    1.05
   2  -3  -4   28.86    1.30
   2   3   4   29.04    1.09
  -2  -3   4   29.05    1.07
   2   3   4   27.70    1.05
   2   3   4   29.69    1.08
   2  -3  -4   28.57    1.05
  -2  -3   4   26.54    1.19
   2   3   4   29.30    1.13
   2   3   4   28.12    1.06
  -2  -3   4   27.19    1.21
   2  -3  -4   29.51    1.09
   2  -3  -4   28.93    1.07
  -2   3  -4   28.91    1.08
  -2   3  -4   27.51    1.07
   2  -3  -4   28.73    1.13
  -2   3  -4   29.45    1.07
   2   3   4   27.94    1.06
   2  -3  -4   29.02    1.05
   2  -3  -4   28.88    1.07
   2  -3  -4   29.60    1.10
  -2  -3   4   27.73    1.07
  -2   3  -4   30.50    1.06
  -2  -3   4   26.98    1.09
   2   3   4   26.38    1.05
   3  -3   4   22.79    0.87
  -3   3   4   23.02    0.87
   3  -3   4   23.39    0.91
  -3   3   4   21.27    0.86
  -3  -3  -4   23.89    0.87
  -3   3   4   23.87    0.86
   3  -3   4   22.44    1.15
  -3   3   4   20.41    0.89
   3   3  -4   23.09    0.89
  -3  -3  -4   23.73    0.87
  -3   3   4   23.87    0.87
   3   3  -4   22.52    0.85
   3  -3   4   24.89    0.88
  -3  -3  -4   22.82    0.90
  -3   3   4   22.59    0.87
   3  -3   4   24.45    0.86
  -3  -3  -4   23.12    0.91
  -3   3   4   23.85    0.90
   3   3  -4   21.18    0.85
  -3   3  -4   21.33    0.86
  -3   3  -4   24.22    0.87
   3  -3  -4   22.14    1.12
  -3  -3   4   21.34    0.87
  -3   3  -4   23.41    0.88
  -3   3  -4   23.42    0.87
   3   3   4   21.42    0.85
   3   3   4   24.30    0.87
  -3  -3   4   23.92    0.87
   3   3   4   23.23    0.87
   3   3   4   23.11    0.85
   3  -3  -4   23.63    0.87
  -3   3  -4   22.68    0.89
  -3   3  -4   21.22    0.86
  -3  -3   4   23.64    0.92
   3  -3  -4   23.52    0.88
  -3  -3   4   23.29    0.87
   3  -3  -4   23.11    0.85
  -4   3   4   58.11    2.20
  -4  -3  -4   59.27    2.28
  -4  -3  -4   57.81    2.21
  -4  -3  -4   61.17    2.25
  -4   3   4   58.23    2.25
  -4  -3  -4   59.42    2.25
  -4   3   4   59.84    2.21
   4  -3   4   64.43    2.23
  -4   3   4   60.54    2.20
  -4   3   4   61.60    2.21
   4  -3   4   60.29    2.20
   4  -3   4   60.10    2.20
  -4  -3  -4   59.22    2.21
   4   3  -4   57.61    2.19
   4  -3  -4   62.06    2.22
  -4   3  -4   58.11    2.24
  -4   3  -4   60.33    2.21
  -4   3  -4   59.08    2.21
   4   3   4   59.78    2.21
  -4  -3   4   57.28    2.25
  -4   3  -4   59.73    2.20
   4   3   4   58.70    2.18
  -4  -3   4   61.79    2.26
  -4  -3   4   59.94    2.21
   4  -3  -4   59.94    2.19
  -4  -3   4   58.89    2.28
   4  -3  -4   59.62    2.19
   4  -3  -4   61.40    2.22
  -4   3  -4   59.99    2.23
   4   3   4   58.47    2.21
  -5  -3  -4   11.67    0.53
  -5  -3  -4   12.15    0.47
   5   3  -4   11.51    0.45
   5  -3   4   11.75    0.46
   5  -3   4   11.08    0.49
  -5  -3  -4   12.86    0.55
  -5   3   4   11.48    0.47
   5   3  -4   10.54    0.70
  -5  -3  -4   12.26    0.47
   5  -3   4   12.21    0.50
  -5   3   4   11.53    0.47
  -5   3   4   12.05    0.46
  -5  -3  -4   12.13    0.51
  -5  -3  -4   11.46    0.47
   5   3  -4   11.47    0.54
  -5   3   4   11.80    0.51
   5  -3  -4   11.98    0.46
  -5  -3   4   11.60    0.51
  -5  -3   4   11.83    0.48
  -5  -3   4   11.87    0.54
  -5   3  -4   11.95    0.48
   5   3   4   11.82    0.45
  -5   3  -4   11.78    0.50
  -5   3  -4   12.31    0.47
  -5  -3   4   11.82    0.53
  -5   3  -4   12.47    0.49
  -5   3  -4   11.71    0.48
  -6   3   4    0.16    0.04
  -6  -3  -4    0.22    0.07
  -6  -3  -4    0.15    0.05
   6  -3   4    0.16    0.04
   6  -3  -4    0.25    0.05
  -6   3  -4    0.15    0.05
  -6  -3   4    0.19    0.05
  -6   3  -4    0.20    0.04
  -6   3  -4    0.15    0.04
   6  -3  -4    0.20    0.04
  -6  -3   4    0.28    0.08
  -6  -3   4    0.19    0.08
   0   4  -4   31.91    1.20
   0  -4  -4   31.35    1.21
   0   4  -4   33.46    1.22
   0  -4   4   31.89    1.19
   0  -4   4   31.77    1.26
   0   4   4   32.53    1.21
   0  -4   4   33.19    1.27
   0  -4   4   31.72    1.45
   0  -4  -4   27.92    1.22
   0   4  -4   33.27    1.22
   0  -4  -4   31.59    1.21
   0  -4   4   31.99    1.19
   0   4   4   32.08    1.19
   0   4   4   34.74    1.26
   0   4  -4   33.62    1.24
   0   4   4   33.13    1.24
   0  -4   4   31.95    1.21
   0  -4  -4   30.71    1.27
   0  -4   4   33.15    1.23
   0  -4  -4   31.40    1.48
   0   4  -4   35.05    1.20
   0   4  -4   34.28    1.24
   0  -4   4   31.92    1.19
   0  -4  -4   32.04    1.25
   0   4  -4   31.31    1.20
   0   4   4   31.43    1.20
   0   4   4   30.70    1.19
   0  -4   4   34.36    1.19
   0   4   4   32.28    1.20
   0   4  -4   32.18    1.19
   0  -4  -4   31.31    1.18
   0   4  -4   30.92    1.50
   0  -4  -4   33.31    1.23
  -1  -4  -4   56.89    2.17
   1  -4   4   59.10    2.16
   1  -4   4   59.97    2.23
   1  -4   4   58.23    2.45
  -1  -4  -4   57.24    2.16
   1  -4   4   57.31    2.17
  -1   4   4   58.02    2.17
   1   4  -4   57.05    2.15
   1  -4   4   59.72    2.16
   1   4  -4   60.42    2.20
  -1   4   4   57.36    2.16
   1   4  -4   58.63    2.50
   1  -4   4   59.10    2.15
  -1  -4  -4   55.97    2.18
   1   4  -4   58.90    2.18
   1  -4   4   60.12    2.15
   1  -4   4   60.56    2.16
  -1  -4  -4   56.50    2.44
  -1   4   4   55.12    2.15
  -1  -4  -4   54.15    2.18
   1  -4   4   57.18    2.16
   1  -4   4   62.68    2.20
  -1   4   4   59.71    2.14
   1  -4   4   59.67    2.25
  -1  -4  -4   59.16    2.17
  -1   4   4   60.02    2.15
   1   4  -4   59.67    2.15
  -1  -4  -4   61.88    2.19
  -1   4   4   59.04    2.16
   1   4  -4   60.13    2.20
   1   4  -4   55.22    2.15
  -1   4   4   59.52    2.16
  -1   4   4   61.18    2.22
  -1   4   4   59.49    2.17
   1   4  -4   58.39    2.16
  -1  -4   4   57.15    2.15
  -1   4  -4   61.11    2.18
  -1   4  -4   56.38    2.18
   1  -4  -4   58.62    2.49
  -1   4  -4   62.52    2.18
  -1   4  -4   60.07    2.18
   1   4   4   55.97    2.15
  -1   4  -4   60.36    2.15
  -1  -4   4   56.10    2.15
  -1  -4   4   58.79    2.43
   1  -4  -4   58.06    2.16
  -1  -4   4   55.62    2.32
   1  -4  -4   60.49    2.15
   1  -4  -4   60.15    2.22
  -1   4  -4   58.90    2.17
   1  -4  -4   55.16    2.20
   1   4   4   58.94    2.17
   1   4   4   62.07    2.20
  -1  -4   4   61.04    2.19
  -1   4  -4   60.04    2.17
   1  -4  -4   62.29    2.21
   1   4   4   61.43    2.22
   1  -4  -4   58.02    2.17
   1  -4  -4   58.60    2.17
  -1  -4   4   59.66    2.17
   1  -4  -4   57.59    2.15
  -1  -4   4   56.53    2.17
  -1   4  -4   56.18    2.15
  -1   4  -4   60.86    2.21
   1   4   4   59.20    2.17
   1   4   4   55.80    2.15
  -2  -4  -4   83.10    3.16
  -2   4   4   87.97    3.20
   2  -4   4   84.47    3.12
  -2   4   4   87.85    3.13
   2   4  -4   84.50    3.11
   2   4  -4   86.37    3.12
   2  -4   4   85.63    3.12
  -2   4   4   79.23    3.12
   2   4  -4   85.33    3.13
   2   4  -4   83.47    3.11
  -2  -4  -4   83.73    3.13
  -2  -4  -4   82.78    3.16
   2   4  -4   86.09    3.12
  -2  -4  -4   88.71    3.13
  -2  -4  -4   84.94    3.13
   2  -4   4   88.03    3.13
  -2  -4  -4   77.06    3.15
  -2   4   4   83.37    3.13
   2  -4   4   86.45    3.12
   2  -4   4   84.91    3.12
   2  -4   4   83.42    3.13
   2   4  -4   85.63    3.15
  -2   4   4   83.50    3.13
   2  -4   4   98.36    3.20
  -2  -4   4   77.86    3.32
  -2  -4   4   82.97    3.11
  -2  -4   4   88.31    3.11
  -2   4  -4   88.58    3.09
   2  -4  -4   82.53    3.09
   2  -4  -4   87.39    3.12
   2   4   4   79.24    3.11
  -2   4  -4   88.07    3.11
  -2  -4   4   84.09    3.11
  -2   4  -4   86.05    3.11
  -2   4  -4   80.98    3.11
   2  -4  -4   87.40    3.12
  -2   4  -4   93.20    3.12
  -2  -4   4   90.11    3.16
   2   4   4   81.16    3.09
   2   4   4   85.16    3.11
   2   4   4   84.12    3.11
   2  -4  -4   83.89    3.09
   2  -4  -4   76.30    3.13
  -3   4   4   13.49    0.53
  -3   4   4   13.69    0.51
  -3   4   4   13.54    0.52
   3   4  -4   13.52    0.51
  -3   4   4   13.56    0.53
   3  -4   4   14.01    0.53
  -3  -4  -4   13.04    0.55
  -3   4   4   12.88    0.55
  -3   4   4   13.56    0.51
   3  -4   4   13.29    0.52
   3   4  -4   13.64    0.56
   3  -4   4   13.28    0.52
   3   4  -4   12.91    0.51
  -3  -4  -4   12.77    0.56
  -3  -4  -4   13.47    0.56
   3  -4   4   13.33    0.51
  -3  -4  -4   12.14    0.56
   3  -4  -4   13.29    0.51
  -3   4  -4   13.98    0.54
   3  -4  -4   13.64    0.54
   3  -4  -4   13.50    0.56
   3  -4  -4   13.20    0.54
  -3   4  -4   12.83    0.53
   3   4   4   12.82    0.53
  -3  -4   4   12.84    0.53
   3  -4  -4   12.97    0.52
  -3  -4   4   14.45    0.62
   3   4   4   13.48    0.53
  -3   4  -4   13.39    0.52
   3   4   4   13.83    0.51
  -3   4  -4   14.58    0.55
   3  -4  -4   13.28    0.51
  -3  -4   4   14.84    0.54
  -3   4  -4   13.21    0.53
   3   4   4   12.90    0.51
  -3  -4   4   13.04    0.54
  -3  -4   4   13.41    0.57
   4   4  -4    1.23    0.08
   4  -4   4    1.21    0.10
  -4  -4  -4    1.66    0.13
  -4  -4  -4    1.71    0.16
  -4  -4  -4    1.62    0.10
   4  -4   4    1.18    0.09
  -4   4   4    1.59    0.13
   4  -4   4    1.39    0.14
  -4   4   4    1.49    0.08
  -4   4   4    1.65    0.10
  -4  -4  -4    1.73    0.16
  -4   4   4    1.43    0.09
  -4  -4  -4    1.55    0.11
   4  -4   4    1.11    0.17
   4  -4   4    1.55    0.13
   4  -4   4    1.23    0.09
  -4   4  -4    1.35    0.10
  -4   4  -4    1.42    0.12
  -4   4  -4    1.48    0.10
   4  -4  -4    1.34    0.08
  -4  -4   4    1.36    0.12
  -4   4  -4    1.20    0.09
   4   4   4    1.30    0.08
   4  -4  -4    1.70    0.15
   4   4   4    1.37    0.08
  -4   4  -4    1.23    0.09
   4  -4  -4    1.36    0.09
   4  -4  -4    1.45    0.08
   4   4   4    1.11    0.13
  -4  -4   4    1.67    0.13
  -4   4  -4    1.60    0.11
  -5  -4  -4    9.60    0.43
   5  -4   4    9.49    0.39
  -5   4   4    9.86    0.38
   5   4  -4    9.54    0.48
  -5   4   4    9.38    0.39
   5  -4   4    9.92    0.43
   5  -4   4   10.09    0.39
   5   4  -4    9.36    0.38
  -5   4   4   10.34    0.43
  -5  -4  -4    9.88    0.39
   5   4  -4    9.44    0.38
  -5   4  -4    9.78    0.39
  -5   4  -4    9.58    0.39
  -5  -4   4    9.55    0.56
  -5   4  -4    9.76    0.38
  -5   4  -4    9.48    0.39
   5  -4  -4    9.73    0.37
  -5   4  -4    9.69    0.42
   5   4   4    9.49    0.37
   5  -4  -4   10.06    0.37
  -5  -4   4    9.60    0.43
   5   4   4    9.10    0.37
  -5  -4   4    9.82    0.40
  -5  -4   4    9.11    0.43
  -6  -4  -4    0.96    0.11
  -6   4   4    0.87    0.06
   6  -4   4    0.79    0.06
  -6   4   4    0.97    0.09
  -6  -4  -4    0.95    0.08
  -6  -4  -4    0.85    0.12
  -6   4  -4    0.94    0.07
  -6  -4   4    0.99    0.12
  -6   4  -4    0.80    0.06
  -6  -4   4    0.87    0.07
   6  -4  -4    0.78    0.06
  -6   4  -4    0.93    0.08
  -6  -4   4    0.88    0.11
   6  -4  -4    0.74    0.08
   0   5   4   11.61    0.48
   0   5  -4   11.76    0.47
   0  -5   4   12.16    0.47
   0   5   4   12.39    0.48
   0  -5   4   11.51    0.48
   0  -5  -4   12.85    0.51
   0  -5  -4   11.69    0.45
   0   5  -4   11.96    0.50
   0  -5  -4   11.69    0.48
   0  -5   4   11.75    0.48
   0   5  -4   12.82    0.46
   0  -5   4   11.80    0.47
   0  -5   4   12.07    0.46
   0   5   4   12.35    0.47
   0   5   4   10.79    0.58
   0  -5  -4   11.72    0.48
   0   5   4   12.55    0.46
   0  -5   4   12.06    0.49
   0  -5  -4   12.03    0.49
   0   5   4   13.01    0.46
   0  -5   4   12.62    0.46
   0   5   4   11.50    0.48
   0   5  -4   12.28    0.49
   0   5  -4   12.87    0.46
   0   5   4   11.92    0.48
   0   5   4   13.09    0.48
   0  -5  -4   12.08    0.46
   0   5  -4   12.02    0.58
   0   5  -4   10.56    0.59
  -1  -5  -4    3.71    0.18
  -1   5   4    3.56    0.18
  -1  -5  -4    3.31    0.17
  -1  -5  -4    3.57    0.17
  -1   5   4    3.63    0.18
   1  -5   4    3.48    0.16
  -1   5   4    3.55    0.16
   1   5  -4    3.71    0.21
  -1  -5  -4    3.34    0.15
  -1  -5  -4    3.61    0.18
   1   5  -4    3.52    0.15
  -1  -5  -4    3.00    0.19
   1  -5   4    3.35    0.16
   1  -5   4    3.73    0.19
   1   5  -4    3.33    0.15
   1  -5   4    3.62    0.18
   1   5  -4    3.38    0.16
   1   5  -4    3.42    0.17
  -1   5   4    3.56    0.17
   1  -5   4    3.64    0.17
  -1   5   4    3.67    0.17
   1  -5   4    3.76    0.15
   1  -5   4    3.61    0.17
  -1   5   4    3.33    0.17
   1   5  -4    3.62    0.20
   1  -5  -4    3.64    0.18
   1   5   4    3.35    0.15
   1   5   4    3.59    0.17
  -1   5  -4    3.57    0.16
  -1   5  -4    3.38    0.17
  -1   5  -4    3.38    0.17
   1  -5  -4    3.56    0.15
   1   5   4    3.46    0.15
  -1  -5   4    3.27    0.23
  -1   5  -4    3.61    0.18
   1  -5  -4    3.13    0.19
   1   5   4    3.66    0.18
   1  -5  -4    3.43    0.19
  -1   5  -4    3.70    0.20
   1  -5  -4    3.70    0.18
  -1  -5   4    3.18    0.17
  -1  -5   4    3.61    0.16
   1   5   4    3.25    0.16
   1  -5  -4    3.65    0.15
  -1  -5   4    3.45    0.18
   1  -5  -4    3.63    0.16
  -1   5  -4    3.25    0.21
   2   5  -4    5.85    0.36
   2   5  -4    5.47    0.23
  -2   5   4    5.41    0.26
   2  -5   4    5.47    0.27
   2   5  -4    5.61    0.23
   2   5  -4    5.31    0.24
   2  -5   4    5.03    0.24
   2  -5   4    5.34    0.25
  -2   5   4    5.71    0.25
   2  -5   4    5.72    0.23
  -2   5   4    5.63    0.24
  -2   5   4    5.42    0.23
  -2  -5  -4    6.02    0.29
   2  -5   4    5.77    0.25
  -2  -5  -4    5.56    0.27
   2  -5   4    5.78    0.23
  -2  -5  -4    5.38    0.25
  -2  -5  -4    5.60    0.26
  -2   5  -4    5.63    0.24
   2   5   4    5.24    0.23
   2   5   4    5.52    0.25
  -2   5  -4    5.44    0.25
   2   5   4    5.24    0.25
  -2   5  -4    5.45    0.26
   2   5   4    5.63    0.22
   2  -5  -4    5.70    0.26
  -2   5  -4    5.21    0.25
  -2  -5   4    5.48    0.25
   2  -5  -4    5.77    0.26
  -2  -5   4    5.34    0.24
   2   5   4    5.78    0.23
   2  -5  -4    5.19    0.25
  -2   5  -4    5.85    0.25
   2  -5  -4    5.91    0.27
   2  -5  -4    5.58    0.22
  -2   5  -4    5.39    0.24
   2  -5  -4    5.67    0.22
  -2  -5   4    5.27    0.29
  -3   5   4    4.09    0.19
   3  -5   4    3.95    0.23
   3  -5   4    4.63    0.25
   3   5  -4    4.04    0.18
  -3  -5  -4    4.28    0.24
   3   5  -4    3.97    0.19
   3  -5   4    4.47    0.22
  -3  -5  -4    4.36    0.21
   3  -5   4    4.25    0.19
   3  -5   4    4.21    0.19
   3  -5   4    4.34    0.19
  -3   5   4    4.28    0.20
  -3  -5  -4    4.25    0.20
   3  -5   4    4.54    0.23
  -3   5   4    4.51    0.21
   3   5  -4    4.67    0.28
   3   5   4    4.12    0.21
   3  -5  -4    4.19    0.18
  -3   5  -4    4.41    0.20
  -3   5  -4    3.85    0.19
   3   5   4    4.09    0.18
  -3  -5   4    4.11    0.20
   3  -5  -4    4.18    0.18
  -3   5  -4    3.95    0.20
   3   5   4    4.20    0.22
   3  -5  -4    3.90    0.22
  -3  -5   4    4.35    0.20
  -3   5  -4    4.46    0.19
   3   5   4    4.02    0.18
  -3  -5   4    4.21    0.25
   3  -5  -4    4.36    0.22
  -3   5  -4    3.91    0.24
  -3  -5   4    4.27    0.20
   3  -5  -4    4.31    0.18
   4   5  -4    0.58    0.19
   4  -5   4    0.28    0.05
  -4   5   4    0.27    0.05
  -4   5   4    0.30    0.08
   4   5  -4    0.17    0.04
  -4  -5  -4    0.33    0.06
   4  -5   4    0.34    0.10
  -4   5   4    0.28    0.09
   4  -5   4    0.21    0.04
   4  -5   4    0.32    0.08
   4  -5   4    0.25    0.05
   4   5  -4    0.20    0.04
  -4   5   4    0.27    0.05
   4   5  -4    0.55    0.17
   4  -5  -4    0.32    0.09
  -4   5  -4    0.29    0.09
  -4   5  -4    0.36    0.06
  -4  -5   4    0.40    0.11
   4  -5  -4    0.22    0.05
   4   5   4    0.27    0.05
   4   5   4    0.40    0.05
   4  -5  -4    0.30    0.06
  -4   5  -4    0.23    0.05
  -4  -5   4    0.41    0.08
  -4   5  -4    0.30    0.06
   4  -5  -4    0.26    0.05
  -4  -5   4    0.42    0.09
   5  -5   4    1.94    0.11
   5   5  -4    2.29    0.51
  -5   5   4    1.85    0.11
   5  -5   4    1.65    0.13
  -5   5   4    1.67    0.13
   5  -5   4    2.24    0.26
   5  -5   4    1.80    0.10
   5   5  -4    1.76    0.10
  -5  -5  -4    1.61    0.14
  -5  -5  -4    2.01    0.16
   5   5  -4    1.83    0.10
  -5   5   4    1.89    0.10
  -5  -5  -4    1.88    0.12
  -5  -5  -4    1.94    0.12
  -5  -5   4    2.10    0.16
  -5  -5   4    1.93    0.11
   5   5   4    1.69    0.10
   5  -5  -4    1.91    0.09
  -5   5  -4    1.91    0.10
   5  -5  -4    1.88    0.10
  -5  -5   4    1.81    0.15
  -5   5  -4    1.66    0.13
   5   5   4    1.95    0.10
  -5   5  -4    1.93    0.11
  -6   5   4    0.25    0.05
  -6  -5  -4    0.22    0.06
  -6   5   4    0.26    0.07
   6  -5   4    0.26    0.04
  -6  -5  -4    0.31    0.05
  -6  -5  -4    0.36    0.09
   6  -5  -4    0.26    0.04
  -6  -5   4    0.27    0.06
  -6  -5   4    0.39    0.09
   0  -6   4    3.09    0.15
   0   6  -4    3.26    0.18
   0   6  -4    3.44    0.18
   0   6  -4    3.15    0.14
   0  -6  -4    3.42    0.19
   0   6  -4    3.06    0.24
   0   6   4    3.32    0.18
   0   6  -4    3.15    0.22
   0   6  -4    3.23    0.15
   0  -6  -4    3.28    0.19
   0  -6  -4    3.52    0.15
   0  -6  -4    3.24    0.17
   0   6   4    3.08    0.15
   0   6   4    3.17    0.17
   0  -6  -4    3.17    0.18
   0   6   4    3.51    0.14
   0   6  -4    2.98    0.16
   0   6   4    3.40    0.18
   0  -6   4    3.12    0.17
   0   6   4    3.35    0.15
  -1  -6  -4   29.93    1.12
   1   6  -4   30.29    1.18
   1  -6   4   29.79    1.10
  -1  -6  -4   28.19    1.09
   1   6  -4   30.41    1.16
  -1   6   4   29.45    1.11
  -1  -6  -4   31.32    1.12
   1   6  -4   29.03    1.10
   1   6  -4   29.14    1.10
  -1   6   4   29.60    1.10
  -1  -6  -4   29.39    1.13
  -1   6   4   30.25    1.13
   1   6  -4   28.18    1.12
  -1  -6  -4   28.71    1.14
   1  -6   4   30.19    1.13
   1   6  -4   29.49    1.10
   1  -6   4   29.09    1.11
   1  -6   4   28.88    1.12
   1  -6   4   30.02    1.09
   1  -6   4   28.49    1.11
   1  -6   4   28.83    1.10
  -1   6   4   29.45    1.12
  -1   6   4   30.11    1.11
   1  -6  -4   28.95    1.09
  -1  -6   4   27.99    1.14
   1  -6  -4   30.32    1.08
   1  -6  -4   30.73    1.13
  -1  -6   4   28.29    1.11
   1   6   4   28.94    1.10
  -1   6  -4   27.99    1.14
   1   6   4   29.46    1.09
   1  -6  -4   29.66    1.12
   1   6   4   29.52    1.17
   1  -6  -4   28.96    1.14
   1   6   4   29.67    1.08
  -1   6  -4   28.92    1.09
  -1  -6   4   29.62    1.11
  -1  -6   4   27.69    1.14
  -1  -6   4   29.08    1.08
   1   6   4   28.78    1.09
   1   6   4   29.79    1.15
   1   6   4   30.24    1.12
  -1   6  -4   28.97    1.11
   2  -6   4    3.39    0.21
  -2  -6  -4    3.05    0.23
   2  -6   4    3.36    0.19
  -2   6   4    3.53    0.17
   2  -6   4    3.51    0.17
   2  -6   4    3.55    0.19
   2   6  -4    3.71    0.27
  -2   6   4    3.37    0.20
  -2   6   4    3.67    0.18
   2   6  -4    3.67    0.17
  -2  -6  -4    3.55    0.18
  -2  -6  -4    3.76    0.20
   2  -6   4    3.74    0.16
   2  -6   4    3.57    0.16
   2  -6   4    3.72    0.21
   2  -6   4    3.33    0.20
  -2  -6  -4    3.54    0.18
  -2   6   4    3.51    0.16
   2   6  -4    3.70    0.16
   2   6  -4    3.60    0.17
   2   6  -4    3.96    0.28
  -2   6   4    3.72    0.18
   2  -6  -4    3.66    0.15
  -2  -6   4    3.26    0.18
   2  -6  -4    3.52    0.22
  -2   6  -4    3.34    0.18
  -2   6  -4    3.38    0.16
   2   6   4    3.64    0.15
  -2  -6   4    3.38    0.22
   2  -6  -4    3.50    0.16
   2   6   4    3.42    0.20
   2  -6  -4    3.41    0.15
   2  -6  -4    3.83    0.20
  -2   6  -4    3.42    0.17
  -2  -6   4    3.46    0.18
  -2  -6   4    3.28    0.17
   2  -6  -4    3.68    0.23
   2   6   4    3.37    0.26
   2   6   4    3.28    0.16
   2   6   4    3.62    0.20
  -2  -6   4    3.55    0.20
   2  -6  -4    3.51    0.20
  -2   6  -4    3.35    0.17
   2   6   4    3.65    0.16
   3   6  -4    1.59    0.10
   3  -6   4    1.81    0.25
  -3   6   4    1.81    0.11
   3   6  -4    2.08    0.28
   3  -6   4    1.44    0.10
   3  -6   4    1.62    0.10
   3  -6   4    1.64    0.10
  -3   6   4    1.77    0.09
  -3   6   4    1.53    0.13
   3  -6   4    1.85    0.14
   3   6  -4    1.59    0.10
   3   6  -4    1.75    0.10
   3  -6   4    1.47    0.13
   3   6   4    1.93    0.10
   3   6   4    1.40    0.21
   3   6   4    1.98    0.10
   3   6   4    1.77    0.27
   3  -6  -4    1.66    0.09
   3  -6  -4    1.67    0.30
  -3   6  -4    1.62    0.13
   3  -6  -4    1.41    0.12
   3  -6  -4    1.76    0.10
  -3   6  -4    1.57    0.10
   3   6   4    1.79    0.10
  -3  -6   4    1.74    0.12
   3  -6  -4    1.53    0.09
  -3  -6   4    1.80    0.11
   4   6  -4    1.69    0.12
   4  -6   4    1.86    0.10
   4  -6   4    1.88    0.11
   4  -6   4    1.97    0.18
  -4  -6  -4    1.97    0.16
  -4  -6  -4    1.83    0.15
  -4   6   4    1.79    0.13
   4   6  -4    1.88    0.10
  -4   6   4    1.94    0.11
   4  -6   4    1.69    0.14
  -4   6   4    1.92    0.14
  -4   6   4    1.87    0.10
  -4   6   4    1.77    0.10
  -4  -6  -4    1.79    0.11
   4  -6   4    1.94    0.10
  -4  -6  -4    1.95    0.12
   4   6  -4    1.92    0.10
   4   6  -4    1.90    0.27
   4  -6  -4    2.03    0.10
  -4   6  -4    1.66    0.10
  -4  -6   4    1.67    0.17
  -4   6  -4    1.91    0.14
   4   6   4    1.80    0.12
  -4  -6   4    1.90    0.12
   4  -6  -4    1.95    0.10
  -4   6  -4    2.01    0.10
   4   6   4    1.98    0.10
  -4  -6   4    1.91    0.17
   4   6   4    1.67    0.19
   4   6   4    1.88    0.10
  -4  -6   4    1.84    0.12
   4  -6  -4    1.97    0.10
  -4   6  -4    1.89    0.11
   5   6  -4    1.82    0.09
  -5  -6  -4    1.66    0.09
  -5   6   4    1.55    0.13
  -5  -6  -4    1.82    0.13
  -5   6   4    1.58    0.09
   5  -6   4    1.41    0.09
   5   6  -4    1.41    0.09
   5  -6   4    1.43    0.09
   5  -6   4    1.63    0.11
  -5  -6  -4    1.75    0.13
  -5  -6   4    1.67    0.10
   5   6   4    1.42    0.09
  -5  -6   4    1.91    0.14
   5  -6  -4    1.43    0.08
   5   6   4    1.84    0.09
  -5   6  -4    1.68    0.10
  -5   6  -4    1.40    0.08
   5  -6  -4    1.72    0.09
  -5   6  -4    1.83    0.12
   0  -7  -4    3.58    0.27
   0  -7  -4    3.48    0.16
   0  -7  -4    4.19    0.18
   0   7  -4    3.86    0.18
   0  -7   4    3.71    0.22
   0   7   4    3.77    0.19
   0  -7  -4    3.96    0.21
   0   7  -4    3.63    0.18
   0   7   4    3.45    0.26
   0   7   4    4.11    0.18
   0   7   4    3.79    0.18
  -1   7   4    5.39    0.23
   1  -7   4    5.24    0.22
  -1  -7  -4    5.24    0.23
  -1   7   4    5.39    0.23
  -1   7   4    4.52    0.32
   1  -7   4    5.44    0.24
   1  -7   4    5.21    0.27
  -1   7   4    5.06    0.22
   1   7  -4    5.21    0.22
   1   7  -4    4.33    0.45
   1   7  -4    5.42    0.22
  -1  -7  -4    5.18    0.25
  -1   7   4    5.09    0.23
   1   7  -4    5.20    0.36
   1   7  -4    5.19    0.22
  -1  -7  -4    4.98    0.28
   1  -7  -4    5.14    0.26
   1   7   4    5.18    0.22
   1   7   4    4.79    0.39
  -1   7  -4    5.28    0.23
   1   7   4    5.06    0.21
   1  -7  -4    5.22    0.21
   1  -7  -4    4.87    0.23
  -1  -7   4    5.16    0.24
   1   7   4    5.02    0.31
   1   7   4    4.99    0.22
  -1   7  -4    5.36    0.22
   1   7   4    5.20    0.27
  -1   7  -4    5.15    0.23
   1  -7  -4    5.15    0.31
  -1  -7   4    5.13    0.26
  -1   7  -4    5.10    0.23
   1   7   4    5.24    0.23
   2   7  -4   10.76    0.43
  -2  -7  -4   11.43    0.45
   2  -7   4   10.87    0.44
   2  -7   4   10.95    0.48
   2   7  -4   10.46    0.53
  -2   7   4    9.71    0.44
  -2   7   4   10.66    0.47
  -2   7   4   11.31    0.43
   2   7  -4   10.94    0.42
  -2   7   4   11.21    0.44
  -2   7   4   10.79    0.43
  -2  -7  -4   10.50    0.46
   2  -7   4   10.91    0.42
   2   7  -4   11.19    0.43
   2  -7   4   10.88    0.43
  -2  -7  -4   10.85    0.44
   2   7   4   11.16    0.42
  -2   7  -4   10.76    0.44
  -2   7  -4   11.56    0.49
   2   7   4   10.91    0.44
   2   7   4   10.70    0.48
   2  -7  -4   11.06    0.47
  -2   7  -4   10.93    0.44
  -2   7  -4    9.68    0.44
   2  -7  -4   11.16    0.48
  -2  -7   4   10.97    0.44
   2  -7  -4   10.42    0.41
   2  -7  -4   11.17    0.42
  -2  -7   4   10.63    0.46
   2   7   4   10.96    0.43
   2   7   4   10.70    0.43
  -3   7   4    0.05    0.03
   3  -7   4    0.03    0.03
  -3  -7  -4    0.08    0.05
   3  -7   4   -0.05    0.07
   3  -7   4   -0.03    0.03
  -3   7   4    0.03    0.05
   3   7  -4    0.09    0.04
  -3  -7  -4    0.01    0.04
  -3  -7  -4   -0.06    0.09
  -3   7   4    0.05    0.04
   3  -7   4    0.03    0.03
   3   7  -4    0.02    0.03
  -3   7   4    0.04    0.06
   3   7  -4   -0.09    0.31
   3  -7   4    0.09    0.05
   3   7   4    0.02    0.03
  -3  -7   4    0.12    0.05
   3   7   4    0.13    0.05
   3  -7  -4    0.04    0.03
  -3   7  -4    0.02    0.03
   3  -7  -4    0.01    0.04
  -3  -7   4    0.07    0.07
   3  -7  -4   -0.01    0.04
   3  -7  -4    0.02    0.03
  -3  -7   4    0.02    0.05
  -3   7  -4    0.03    0.04
   3   7   4    0.06    0.03
   4  -7   4    0.51    0.05
   4  -7   4    0.53    0.05
  -4  -7  -4    0.42    0.11
   4   7  -4    0.63    0.06
  -4   7   4    0.56    0.04
  -4  -7  -4    0.47    0.06
  -4   7   4    0.53    0.06
  -4   7   4    0.48    0.08
  -4  -7  -4    0.44    0.11
   4  -7  -4    0.50    0.05
   4   7   4    0.55    0.10
   4   7   4    0.49    0.06
  -4   7  -4    0.54    0.06
  -4   7  -4    0.51    0.05
  -4  -7   4    0.48    0.11
  -4  -7   4    0.48    0.10
  -4  -7   4    0.45    0.09
  -4  -7   4    0.49    0.07
   4  -7  -4    0.49    0.05
   4   7   4    0.54    0.07
   0   8   4    0.38    0.07
   0  -8  -4    0.38    0.07
   0  -8  -4    0.31    0.05
   0   8  -4    0.46    0.07
   0   8   4    0.32    0.07
   0   8  -4    0.23    0.05
   0  -8   4    0.21    0.05
   0   8   4    0.37    0.06
   0   8  -4    0.33    0.06
   0  -8   4    0.44    0.08
  -1   8   4    0.95    0.07
  -1   8   4    1.22    0.07
   1   8  -4    1.10    0.09
   1  -8   4    1.05    0.10
   1  -8   4    1.06    0.07
  -1   8   4    1.19    0.09
   1   8  -4    1.03    0.08
  -1   8   4    0.81    0.08
  -1  -8  -4    1.21    0.09
  -1   8  -4    1.06    0.07
   1  -8  -4    0.99    0.06
   1  -8  -4    1.11    0.11
   1   8   4    1.03    0.09
  -1   8  -4    0.80    0.09
  -1   8  -4    1.04    0.09
  -1  -8   4    1.13    0.10
  -1  -8   4    0.80    0.09
  -1   8  -4    0.99    0.08
   1   8   4    1.10    0.07
   2   8  -4    1.45    0.10
   2   8  -4    1.38    0.09
  -2  -8  -4    1.49    0.10
  -2   8   4    1.50    0.08
   2  -8   4    1.61    0.11
  -2   8   4    1.40    0.10
   2  -8   4    1.50    0.11
  -2   8   4    1.43    0.09
   2  -8   4    1.49    0.08
  -2   8   4    1.50    0.12
   2   8  -4    1.44    0.11
   2   8   4    1.38    0.08
   2  -8  -4    1.46    0.10
  -2  -8   4    1.49    0.10
  -2   8  -4    1.32    0.09
  -2   8  -4    1.36    0.09
   2   8   4    1.47    0.09
   2  -8  -4    1.42    0.08
   3   8  -4    0.48    0.06
   3  -8   4    0.49    0.05
  -3   8   4    0.61    0.08
   3   8  -4    0.60    0.05
  -3   8   4    0.50    0.04
  -3   8   4    0.47    0.05
  -3  -8  -4    0.64    0.13
  -3   8   4    0.75    0.09
   3  -8   4    0.63    0.09
  -3  -8  -4    0.57    0.07
   3   8  -4    0.47    0.07
   3   8   4    0.55    0.06
   3  -8  -4    0.47    0.07
  -3   8  -4    0.41    0.05
  -3  -8   4    0.62    0.07
  -3   8  -4    0.51    0.08
   3   8   4    0.51    0.10
   3   8   4    0.50    0.06
   3  -8  -4    0.57    0.05
  -3   8  -4    0.47    0.06
  -3  -8   4    0.59    0.10
   0   0  -5    0.24    0.03
   0   0   5    0.29    0.04
   0   0  -5    0.29    0.05
   0   0  -5    0.21    0.05
   0   0  -5    0.28    0.03
   1   0  -5  227.70    8.90
  -1   0  -5  217.93    8.89
   1   0   5  239.53    9.00
  -1   0   5  231.92    8.97
   2   0  -5   98.30    3.59
   3   0  -5    9.30    0.38
   3   0   5    9.35    0.37
   3   0  -5    9.29    0.36
   3   0   5    9.34    0.52
   3   0   5    9.45    0.44
   3   0   5    9.55    0.37
   3   0  -5    9.67    0.38
   3   0   5    9.70    0.37
  -3   0  -5   10.33    0.40
  -3   0  -5    8.67    0.46
   3   0  -5    9.54    0.38
   3   0   5   10.23    0.36
  -3   0   5   10.27    0.39
   3   0   5    9.39    0.37
   3   0  -5   10.52    0.57
  -3   0   5    9.82    0.40
   3   0  -5    9.42    0.36
   3   0  -5    9.39    0.38
  -4   0  -5    0.24    0.09
  -4   0  -5    0.16    0.07
   4   0   5    0.16    0.04
  -4   0  -5    0.18    0.04
  -4   0   5    0.17    0.05
   4   0   5    0.17    0.03
  -4   0  -5    0.30    0.09
   4   0   5    0.16    0.03
  -4   0   5    0.24    0.09
  -4   0  -5    0.16    0.04
   4   0  -5    0.26    0.05
  -5   0  -5    8.18    0.34
  -5   0  -5    7.98    0.37
  -5   0   5    8.46    0.34
   5   0  -5    6.84    0.38
  -5   0  -5    8.96    0.42
  -5   0   5    7.68    0.33
  -5   0   5    8.47    0.40
  -5   0  -5    8.17    0.40
  -5   0  -5    8.33    0.34
  -5   0   5    8.30    0.38
  -5   0  -5    7.37    0.35
  -5   0   5    9.34    0.42
  -6   0  -5    5.11    0.43
  -6   0   5    5.30    0.35
  -6   0   5    5.50    0.24
  -6   0  -5    6.18    0.33
  -6   0   5    6.20    0.29
  -6   0   5    6.50    0.27
  -6   0  -5    5.50    0.27
  -6   0   5    5.91    0.33
  -7   0   5    0.46    0.11
  -7   0   5    0.40    0.07
  -7   0  -5    0.55    0.05
   0   1  -5   27.45    1.00
   0  -1  -5   26.04    0.99
   0  -1   5   24.87    1.06
   0   1  -5   26.48    1.00
   0  -1   5   26.34    0.99
   0  -1  -5   28.41    1.00
   0  -1   5   26.81    0.99
   0   1  -5   27.57    1.00
   0   1   5   27.19    0.99
   0   1   5   26.56    0.99
   0   1   5   28.05    1.00
   0   1   5   26.05    1.01
   0  -1  -5   25.95    0.99
   0  -1   5   27.42    1.00
   0   1   5   28.67    0.99
   0  -1  -5   26.79    1.00
   0  -1   5   26.12    1.00
   0   1  -5   28.39    1.00
   0   1   5   26.99    1.00
   0  -1  -5   26.38    0.99
   0  -1  -5   27.12    1.00
   1   1  -5   68.68    2.52
  -1   1  -5   76.50    2.76
   1  -1  -5   74.32    2.75
  -2   1   5  106.01    3.87
   2  -1  -5  114.78    3.90
   2  -1  -5   99.35    3.92
   2  -1  -5  106.87    3.91
   3   1  -5   53.23    1.87
   3  -1   5   50.44    1.86
   3   1  -5   53.62    2.09
  -3  -1  -5   50.39    1.91
   3   1  -5   48.11    1.87
  -3  -1  -5   52.69    1.89
  -3   1   5   47.72    1.88
   3  -1   5   52.24    2.06
   3  -1   5   50.00    1.87
  -3   1   5   50.61    1.87
   3  -1   5   49.86    1.94
   3  -1   5   48.95    1.95
   3   1  -5   49.72    1.84
   3  -1   5   50.73    1.86
   3   1  -5   49.08    1.84
  -3  -1   5   50.88    1.89
   3   1   5   49.80    1.81
  -3  -1   5   47.15    1.83
   3  -1  -5   50.39    1.82
  -3  -1   5   49.11    1.86
   3  -1  -5   49.65    1.83
  -3   1  -5   52.94    1.86
   3  -1  -5   50.03    1.84
   3  -1  -5   50.06    1.83
   3   1   5   49.90    1.82
   3   1   5   50.69    1.91
   3  -1  -5   50.36    1.87
   3   1   5   49.50    1.82
   3   1   5   49.53    1.83
   3  -1  -5   45.35    2.02
   3   1   5   51.07    1.83
   4   1  -5    2.56    0.18
   4   1  -5    2.80    0.16
  -4  -1  -5    2.93    0.14
  -4   1   5    2.76    0.17
  -4  -1  -5    3.08    0.18
  -4  -1  -5    2.77    0.32
  -4   1   5    3.09    0.17
  -4   1   5    2.94    0.14
   4  -1   5    2.89    0.14
   4  -1   5    2.93    0.13
  -4   1   5    2.74    0.19
  -4  -1  -5    3.06    0.15
  -4  -1  -5    2.71    0.16
  -4  -1  -5    2.84    0.19
  -4  -1  -5    2.46    0.21
   4  -1   5    2.43    0.19
  -4   1   5    3.18    0.21
   4  -1  -5    2.87    0.15
   4   1   5    2.85    0.12
  -4   1  -5    2.94    0.15
  -4  -1   5    2.97    0.20
  -4   1  -5    3.07    0.21
   4  -1  -5    2.96    0.12
  -4  -1   5    3.11    0.15
  -4   1  -5    2.88    0.14
  -4  -1   5    2.84    0.14
  -4   1  -5    3.15    0.18
  -4  -1   5    3.25    0.18
  -4  -1   5    2.87    0.16
  -4  -1   5    3.00    0.25
  -4   1  -5    2.57    0.23
  -5  -1  -5   11.38    0.48
  -5  -1  -5    9.90    0.45
   5  -1   5   10.34    0.44
  -5   1   5   10.93    0.43
  -5  -1  -5   10.93    0.48
  -5  -1  -5   10.48    0.44
  -5   1   5   11.01    0.48
  -5  -1  -5   11.15    0.51
  -5   1   5   10.82    0.44
  -5   1   5   11.38    0.51
  -5  -1  -5   11.42    0.44
   5  -1   5   11.14    0.43
   5  -1  -5   11.24    0.41
  -5   1  -5   11.17    0.44
  -5  -1   5   10.40    0.44
   5  -1  -5    9.84    0.48
  -5   1  -5   11.07    0.43
  -5   1  -5   11.05    0.47
  -5  -1   5    9.94    0.48
  -5   1  -5   11.24    0.44
  -5  -1   5   10.98    0.42
  -5  -1   5   10.32    0.47
  -5  -1   5   11.03    0.50
  -5  -1   5   10.85    0.43
  -6  -1  -5   14.03    0.55
  -6   1   5   14.42    0.56
  -6   1   5   14.00    0.54
  -6  -1  -5   14.25    0.63
  -6   1   5   14.12    0.59
  -6  -1  -5   13.98    0.62
  -6  -1  -5   14.11    0.55
  -6   1  -5   14.86    0.55
  -6  -1   5   13.44    0.59
  -6  -1   5   13.12    0.57
  -6   1  -5   15.82    0.58
  -6  -1   5   13.62    0.62
  -6   1  -5   14.50    0.56
  -7   1   5    0.36    0.09
  -7   1   5    0.36    0.05
  -7  -1  -5    0.30    0.06
  -7   1  -5    0.26    0.06
  -7   1  -5    0.33    0.05
  -7  -1   5    0.36    0.11
   0  -2  -5    4.70    0.18
   0  -2   5    4.54    0.18
   0   2  -5    4.29    0.29
   0  -2   5    4.30    0.20
   0  -2   5    4.13    0.27
   0   2   5    4.73    0.21
   0   2   5    5.04    0.19
   0   2  -5    4.87    0.20
   0  -2  -5    4.45    0.20
   0   2  -5    4.72    0.20
   0  -2   5    4.56    0.18
   0  -2   5    4.58    0.19
   0   2   5    5.21    0.19
   0   2   5    4.47    0.19
   0   2  -5    4.44    0.18
   0  -2  -5    4.27    0.19
   0  -2  -5    4.59    0.22
   0  -2  -5    4.54    0.19
   0   2   5    4.42    0.18
   0   2  -5    4.40    0.18
   0  -2  -5    4.42    0.20
   0   2  -5    4.28    0.20
   0  -2  -5    4.49    0.19
   0  -2   5    4.43    0.18
   0   2  -5    4.80    0.20
   1   2  -5  191.39    8.33
  -1  -2  -5  194.15    8.23
   1  -2   5  201.75    8.23
   1  -2  -5  194.27    8.59
  -1   2  -5  205.36    8.60
   1   2   5  209.70    8.80
   2  -2   5   86.69    3.17
   2   2  -5   87.72    3.15
  -2  -2  -5   82.49    3.15
  -2  -2  -5   85.42    3.15
   2  -2   5   92.95    3.15
  -2  -2  -5   85.01    3.14
  -2   2   5   87.59    3.15
   2  -2   5   81.29    3.13
   2   2  -5   84.19    3.16
   2  -2   5   86.31    3.16
   2  -2   5   86.59    3.15
   2  -2  -5   85.25    3.15
   2  -2  -5   87.12    3.15
  -2   2  -5   95.30    3.15
  -2  -2   5   82.63    3.14
  -2   2  -5   90.12    3.16
   2   2   5   86.64    3.16
   2  -2  -5   87.29    3.19
  -2  -2   5   79.70    3.15
   2  -2  -5   87.33    3.16
   2   2   5   84.84    3.20
   2   2   5   83.32    3.16
  -2   2  -5   82.52    3.15
   3  -2   5   50.05    1.82
  -3  -2  -5   50.76    1.87
  -3  -2  -5   50.07    1.82
   3   2  -5   48.17    1.80
   3   2  -5   48.32    1.81
  -3  -2  -5   47.54    1.84
  -3   2   5   47.87    1.85
  -3  -2  -5   51.46    1.82
  -3  -2  -5   49.85    1.82
   3  -2   5   44.64    2.04
   3  -2   5   51.90    1.81
  -3   2   5   48.61    1.82
  -3  -2  -5   49.58    2.04
   3  -2   5   48.69    1.82
  -3   2   5   49.67    1.82
   3  -2   5   50.13    1.81
   3   2  -5   49.37    1.83
   3   2   5   48.64    1.83
   3  -2  -5   50.77    1.84
  -3   2  -5   51.09    2.06
  -3  -2   5   50.61    1.85
   3  -2  -5   50.56    1.88
   3   2   5   49.86    1.83
   3   2   5   49.46    1.82
   3  -2  -5   49.23    1.90
   3  -2  -5   50.32    1.85
  -3   2  -5   49.90    1.84
   3  -2  -5   50.26    1.84
  -3   2  -5   51.12    1.86
  -3  -2   5   54.14    1.90
   3   2   5   51.63    1.93
   3  -2  -5   47.75    1.82
   3  -2  -5   49.60    1.82
  -3   2  -5   46.88    1.84
  -3  -2   5   43.33    1.87
  -3  -2   5   49.59    1.87
   3  -2  -5   51.75    2.03
   3   2   5   47.25    1.84
  -4   2   5    4.11    0.18
   4  -2   5    3.72    0.19
   4  -2   5    4.10    0.20
   4  -2   5    4.16    0.18
  -4  -2  -5    3.86    0.23
   4   2  -5    3.75    0.21
  -4  -2  -5    4.27    0.22
   4   2  -5    3.78    0.22
  -4  -2  -5    4.03    0.19
  -4  -2  -5    4.40    0.24
  -4   2   5    4.17    0.19
   4  -2   5    3.99    0.19
  -4   2   5    3.96    0.20
  -4   2   5    4.21    0.22
   4   2  -5    4.05    0.16
  -4   2   5    4.16    0.18
   4  -2  -5    3.81    0.20
  -4  -2   5    3.83    0.19
  -4   2  -5    4.13    0.19
  -4  -2   5    4.41    0.25
   4   2   5    3.91    0.19
  -4   2  -5    3.94    0.18
  -4  -2   5    4.00    0.25
  -4  -2   5    4.20    0.20
   4  -2  -5    4.11    0.17
   4  -2  -5    3.95    0.20
  -4  -2   5    4.18    0.20
  -4   2  -5    3.92    0.19
   4   2   5    4.14    0.16
  -4   2  -5    3.63    0.27
  -4   2  -5    4.29    0.22
  -4  -2   5    4.25    0.22
  -5  -2  -5    5.55    0.24
   5  -2   5    5.27    0.27
  -5   2   5    5.58    0.24
  -5   2   5    5.73    0.25
  -5  -2  -5    6.10    0.29
  -5  -2  -5    5.73    0.25
  -5   2   5    5.45    0.28
   5  -2   5    5.25    0.24
   5  -2   5    5.32    0.23
  -5  -2  -5    5.57    0.30
  -5  -2  -5    5.56    0.29
   5  -2   5    5.55    0.26
  -5  -2  -5    5.55    0.25
   5   2   5    5.13    0.26
  -5   2  -5    5.53    0.24
  -5   2  -5    5.24    0.27
   5   2   5    5.51    0.22
  -5  -2   5    5.24    0.23
  -5  -2   5    5.38    0.25
  -5  -2   5    5.25    0.30
   5  -2  -5    5.34    0.22
  -5  -2   5    5.72    0.30
  -5   2  -5    5.55    0.24
  -5  -2   5    5.36    0.27
  -5   2  -5    5.45    0.24
  -6   2   5    2.28    0.15
  -6  -2  -5    2.08    0.12
  -6  -2  -5    1.89    0.13
  -6  -2  -5    2.17    0.17
  -6  -2  -5    2.16    0.13
  -6  -2  -5    2.31    0.18
  -6  -2   5    2.33    0.14
  -6  -2   5    2.34    0.18
   6  -2  -5    1.91    0.11
  -6   2  -5    2.15    0.12
  -6   2  -5    2.36    0.13
  -6  -2   5    2.22    0.17
  -6  -2   5    2.17    0.15
  -6   2  -5    2.14    0.13
  -7   2   5    0.84    0.06
  -7   2   5    0.78    0.10
  -7  -2  -5    0.63    0.13
  -7   2  -5    0.82    0.06
  -7   2  -5    0.77    0.07
  -7  -2   5    0.57    0.09
   0  -3   5    9.95    0.42
   0   3  -5   10.26    0.41
   0  -3   5    9.93    0.38
   0  -3   5   10.01    0.54
   0   3  -5   11.19    0.59
   0  -3  -5   10.53    0.40
   0  -3  -5    9.93    0.39
   0   3   5   10.02    0.39
   0  -3  -5   10.41    0.41
   0   3  -5   10.07    0.39
   0   3  -5   10.49    0.41
   0  -3  -5    9.61    0.40
   0  -3   5    9.54    0.45
   0   3   5    9.85    0.38
   0  -3   5    9.83    0.39
   0  -3  -5   10.02    0.38
   0   3   5    9.29    0.43
   0  -3   5   10.16    0.41
   0   3  -5   10.00    0.41
   0  -3  -5   10.80    0.38
   0  -3  -5   10.04    0.42
   0  -3   5   10.83    0.38
   0  -3  -5   10.44    0.56
   0   3  -5    9.95    0.40
   0   3   5   10.20    0.39
   0   3   5   10.36    0.43
   0  -3   5    9.85    0.39
  -1   3   5   19.37    0.73
   1  -3   5   19.58    0.72
  -1   3   5   19.98    0.76
   1  -3   5   19.56    0.73
  -1  -3  -5   19.26    0.74
   1  -3   5   20.31    0.72
  -1  -3  -5   19.16    0.78
   1  -3   5   19.58    0.76
   1   3  -5   20.02    0.75
  -1  -3  -5   18.70    0.90
  -1   3   5   18.71    0.74
   1   3  -5   19.19    0.74
   1   3  -5   17.70    0.71
   1   3  -5   20.47    0.97
   1   3  -5   18.26    0.75
   1  -3   5   18.26    0.72
   1  -3   5   20.11    0.91
  -1   3   5   19.64    0.73
   1  -3   5   19.76    0.74
  -1  -3  -5   18.79    0.75
  -1  -3  -5   18.73    0.73
  -1   3   5   20.24    0.73
  -1   3   5   19.19    0.73
  -1  -3  -5   18.65    0.74
  -1  -3  -5   19.16    0.73
   1   3  -5   18.57    0.72
  -1  -3   5   18.73    0.87
  -1   3  -5   18.70    0.74
  -1  -3   5   17.94    0.74
  -1   3  -5   18.59    0.93
   1   3   5   18.75    0.72
   1  -3  -5   18.74    0.80
   1   3   5   19.57    0.75
   1  -3  -5   19.50    0.73
   1   3   5   19.89    0.78
  -1  -3   5   18.76    0.71
   1  -3  -5   19.68    0.92
   1  -3  -5   20.00    0.74
  -1  -3   5   17.98    0.81
   1  -3  -5   18.57    0.75
  -1  -3   5   19.29    0.71
  -1   3  -5   19.94    0.73
   1   3   5   18.52    0.73
   1  -3  -5   20.01    0.71
   1   3   5   17.49    0.71
  -1   3  -5   20.00    0.74
   1   3   5   18.40    0.72
  -1   3  -5   19.76    0.73
  -1   3  -5   19.77    0.71
   1  -3  -5   19.36    0.77
  -1  -3   5   19.35    0.73
  -1  -3   5   19.82    0.74
  -2  -3  -5   74.51    2.74
   2  -3   5   76.18    2.77
   2  -3   5   74.37    2.74
   2   3  -5   74.48    2.74
  -2  -3  -5   73.25    2.93
   2  -3   5   73.95    2.72
  -2  -3  -5   76.10    2.79
  -2   3   5   74.60    2.72
  -2  -3  -5   72.40    2.92
   2   3  -5   71.56    2.74
  -2  -3  -5   69.17    2.89
  -2  -3  -5   73.27    2.72
   2  -3   5   71.91    2.71
   2  -3   5   73.74    2.71
   2   3  -5   79.26    2.98
  -2  -3  -5   72.10    2.73
   2  -3   5   75.20    2.71
   2   3  -5   75.02    2.74
   2   3  -5   70.67    2.71
   2  -3   5   74.68    2.72
  -2   3   5   75.74    2.73
  -2   3   5   76.29    2.72
   2  -3   5   74.33    2.95
  -2   3   5   76.43    2.76
  -2   3  -5   78.24    2.74
   2   3   5   73.03    2.74
   2   3   5   78.56    2.76
  -2   3  -5   75.96    2.76
   2   3   5   77.68    2.77
  -2   3  -5   76.36    2.75
   2   3   5   74.62    2.82
   2  -3  -5   76.25    3.01
   2  -3  -5   78.22    2.76
  -2  -3   5   73.43    2.90
   2  -3  -5   72.81    2.74
  -2  -3   5   71.05    2.74
   2  -3  -5   75.02    2.81
   2  -3  -5   74.65    2.77
  -2  -3   5   73.84    2.77
  -2   3  -5   76.68    2.75
   2   3   5   73.87    2.74
  -2  -3   5   72.26    2.90
   2  -3  -5   73.49    2.73
  -2  -3   5   72.48    2.72
  -2  -3   5   70.42    2.74
   2  -3  -5   73.88    2.74
  -2   3  -5   73.81    2.74
  -3  -3  -5   44.38    1.72
  -3   3   5   46.02    1.68
  -3   3   5   46.70    1.69
  -3   3   5   44.46    1.69
   3  -3   5   46.64    1.69
   3   3  -5   44.69    1.71
   3  -3   5   46.48    1.68
  -3  -3  -5   46.48    1.69
   3   3  -5   44.32    1.67
   3   3  -5   44.07    1.67
  -3  -3  -5   45.09    1.69
  -3   3   5   46.70    1.69
  -3   3   5   46.85    1.69
  -3   3   5   45.46    1.72
   3  -3   5   46.84    1.68
  -3   3   5   45.04    1.69
  -3   3   5   43.92    1.68
   3   3   5   43.70    1.65
  -3   3  -5   43.85    1.68
   3  -3  -5   44.85    1.66
   3  -3  -5   46.36    1.68
  -3  -3   5   45.41    1.71
  -3  -3   5   46.99    1.72
  -3   3  -5   44.17    1.67
   3  -3  -5   45.57    1.65
   3  -3  -5   45.47    1.67
   3  -3  -5   45.53    1.69
  -3   3  -5   45.89    1.68
   3   3   5   45.31    1.65
  -3  -3   5   44.62    1.68
   3   3   5   43.40    1.68
  -3  -3   5   47.70    1.67
  -3  -3   5   42.42    1.67
  -3   3  -5   45.50    1.69
   3   3   5   44.14    1.67
  -4  -3  -5    8.68    0.35
  -4   3   5    8.43    0.37
  -4   3   5    8.94    0.39
  -4   3   5    8.05    0.39
   4   3  -5    8.09    0.33
   4  -3   5    8.45    0.36
  -4   3   5    7.95    0.34
   4   3  -5    7.86    0.39
   4  -3   5    7.94    0.34
   4  -3   5    8.68    0.34
  -4  -3  -5    8.69    0.40
  -4  -3  -5    9.01    0.39
  -4  -3  -5    8.36    0.35
  -4  -3  -5    9.28    0.42
  -4   3   5    8.29    0.34
   4  -3   5    8.37    0.36
   4   3  -5    8.52    0.39
  -4  -3   5    8.46    0.40
  -4   3  -5    8.59    0.34
   4   3   5    8.86    0.38
   4   3   5    7.82    0.35
  -4   3  -5    8.72    0.37
  -4   3  -5    7.35    0.34
  -4  -3   5    8.84    0.42
  -4   3  -5    7.94    0.34
   4   3   5    7.15    0.32
  -4   3  -5    8.69    0.37
  -4  -3   5    8.29    0.34
   4  -3  -5    8.33    0.41
  -4  -3   5    8.14    0.35
  -4   3  -5    8.16    0.34
   4  -3  -5    8.23    0.32
  -4  -3   5    8.44    0.38
   4  -3  -5    8.10    0.35
   4   3   5    8.38    0.32
   4  -3  -5    8.02    0.32
   5   3  -5    0.40    0.06
  -5   3   5    0.45    0.10
  -5   3   5    0.55    0.07
  -5  -3  -5    0.57    0.08
  -5   3   5    0.43    0.06
   5  -3   5    0.35    0.08
   5  -3   5    0.40    0.07
   5   3  -5    0.48    0.18
  -5  -3  -5    0.47    0.09
   5  -3   5    0.63    0.12
  -5  -3  -5    0.53    0.11
   5  -3   5    0.45    0.06
  -5  -3   5    0.39    0.10
  -5  -3   5    0.53    0.11
   5  -3  -5    0.40    0.06
   5  -3  -5    0.41    0.04
   5   3   5    0.48    0.05
  -5   3  -5    0.39    0.06
  -5   3  -5    0.38    0.06
  -5  -3   5    0.50    0.08
  -5   3  -5    0.40    0.07
  -6  -3  -5    1.84    0.12
   6  -3   5    1.82    0.11
  -6  -3  -5    1.63    0.11
   6  -3   5    1.66    0.09
  -6  -3  -5    1.69    0.14
  -6   3   5    1.67    0.10
  -6   3   5    1.92    0.13
  -6  -3  -5    1.77    0.15
  -6   3  -5    1.86    0.10
  -6  -3   5    1.73    0.15
   6  -3  -5    1.78    0.09
  -6  -3   5    1.65    0.11
   6  -3  -5    1.70    0.09
  -6  -3   5    1.82    0.14
  -6   3  -5    1.67    0.10
  -6   3  -5    1.59    0.11
  -6  -3   5    1.69    0.15
   0  -4   5    4.88    0.29
   0   4  -5    5.34    0.21
   0  -4  -5    5.50    0.26
   0   4  -5    5.61    0.23
   0  -4  -5    5.07    0.28
   0  -4  -5    5.67    0.45
   0   4  -5    4.61    0.25
   0   4  -5    5.30    0.27
   0   4  -5    5.29    0.24
   0  -4   5    5.25    0.23
   0  -4  -5    5.56    0.23
   0  -4   5    5.36    0.21
   0  -4   5    5.27    0.42
   0  -4   5    5.53    0.26
   0   4  -5    4.40    0.56
   0   4   5    5.54    0.29
   0  -4  -5    5.36    0.23
   0   4   5    5.33    0.22
   0  -4   5    5.10    0.28
   0   4   5    4.99    0.22
   0   4  -5    5.48    0.21
   0  -4   5    5.13    0.24
   0   4  -5    5.27    0.22
   0   4   5    5.36    0.22
   0   4   5    5.50    0.23
   0  -4   5    5.46    0.22
   0  -4  -5    5.20    0.21
   0   4   5    5.15    0.21
   0   4  -5    5.85    0.28
   0   4   5    5.37    0.23
   0   4   5    5.19    0.26
   0   4  -5    5.46    0.25
   1   4  -5    9.53    0.42
  -1  -4  -5    9.26    0.62
   1  -4   5    9.14    0.37
  -1   4   5    9.53    0.44
  -1  -4  -5    9.07    0.39
   1   4  -5    9.35    0.37
   1  -4   5    9.42    0.37
   1  -4   5    9.77    0.41
   1  -4   5    9.88    0.37
  -1   4   5    9.71    0.38
   1   4  -5    9.55    0.36
   1   4  -5    9.10    0.37
  -1   4   5    9.09    0.36
  -1  -4  -5    9.23    0.38
   1   4  -5    9.16    0.40
   1  -4   5   10.19    0.37
  -1  -4  -5    8.45    0.38
  -1  -4  -5    9.36    0.38
   1   4  -5    9.65    0.66
  -1  -4  -5    9.30    0.41
  -1   4   5    9.64    0.38
   1  -4   5    9.53    0.61
  -1  -4  -5    9.39    0.38
   1  -4   5   10.05    0.37
   1   4  -5    9.60    0.40
  -1   4   5    9.78    0.38
   1   4  -5    9.25    0.50
   1  -4   5    8.95    0.45
  -1   4   5    9.75    0.38
  -1   4   5    8.90    0.36
   1   4  -5    8.77    0.36
   1  -4  -5    9.58    0.39
   1  -4  -5    9.09    0.41
  -1  -4   5    9.17    0.37
   1   4   5    9.72    0.39
  -1   4  -5    9.60    0.37
  -1   4  -5    9.59    0.40
   1   4   5    9.91    0.39
  -1  -4   5    9.51    0.37
   1   4   5   10.59    0.49
  -1  -4   5    9.57    0.59
   1   4   5    9.70    0.44
   1  -4  -5    9.99    0.37
   1  -4  -5    9.77    0.42
  -1   4  -5    9.80    0.39
   1  -4  -5    9.54    0.45
   1  -4  -5   10.11    0.65
  -1  -4   5    9.28    0.51
   1  -4  -5    9.98    0.40
  -1  -4   5    9.48    0.41
  -1  -4   5   10.65    0.43
   1   4   5    9.24    0.37
  -1   4  -5    9.77    0.39
  -1   4  -5    9.02    0.39
   1   4   5    8.66    0.37
  -1   4  -5    9.86    0.43
  -1   4  -5    9.45    0.38
   1  -4  -5   10.13    0.37
   1   4   5    9.89    0.37
  -1  -4   5    9.96    0.42
  -1   4  -5    9.98    0.37
   2  -4   5   13.78    0.55
   2   4  -5   14.90    0.59
  -2  -4  -5   14.14    0.56
   2  -4   5   15.11    0.55
  -2   4   5   13.94    0.56
  -2   4   5   14.29    0.55
   2   4  -5   12.89    0.57
  -2   4   5   14.61    0.56
  -2   4   5   12.93    0.62
  -2   4   5   15.92    0.57
   2   4  -5   13.97    0.55
  -2   4   5   14.88    0.56
  -2  -4  -5   14.67    0.56
   2  -4   5   14.93    0.55
   2   4  -5   14.63    0.55
   2  -4   5   14.77    0.57
  -2  -4  -5   12.95    0.59
  -2   4   5   13.73    0.55
  -2  -4  -5   15.51    0.62
  -2  -4  -5   15.67    0.60
   2  -4   5   14.97    0.56
   2  -4   5   13.76    0.55
  -2  -4  -5   14.51    0.57
   2   4   5   14.60    0.55
  -2   4  -5   14.22    0.57
   2  -4  -5   14.93    0.55
  -2   4  -5   15.45    0.57
   2  -4  -5   14.02    0.55
  -2  -4   5   13.13    0.74
   2   4   5   14.05    0.62
  -2  -4   5   14.93    0.57
   2   4   5   14.95    0.57
  -2  -4   5   16.48    0.61
  -2   4  -5   13.85    0.58
   2  -4  -5   14.55    0.57
  -2   4  -5   14.10    0.57
   2   4   5   13.39    0.55
   2  -4  -5   14.95    0.55
   2   4   5   14.21    0.54
  -2   4  -5   15.95    0.57
  -2   4  -5   14.56    0.57
  -2  -4   5   13.96    0.57
  -2  -4   5   13.09    0.57
   2  -4  -5   14.97    0.59
   3   4  -5   17.67    0.74
   3  -4   5   18.45    0.69
  -3  -4  -5   15.86    0.74
  -3   4   5   17.99    0.69
   3  -4   5   18.23    0.69
  -3  -4  -5   18.36    0.74
   3  -4   5   18.51    0.69
  -3   4   5   19.30    0.74
   3   4  -5   18.12    0.68
  -3   4   5   18.82    0.70
  -3   4   5   17.91    0.70
   3  -4   5   18.59    0.71
   3   4  -5   17.28    0.68
  -3   4   5   18.16    0.71
   3  -4   5   18.71    0.71
   3   4   5   17.77    0.71
  -3   4  -5   18.30    0.71
   3  -4  -5   17.89    0.72
   3  -4  -5   17.92    0.69
  -3  -4   5   16.77    0.71
   3   4   5   17.11    0.71
   3   4   5   18.02    0.69
  -3   4  -5   19.03    0.72
  -3  -4   5   19.63    0.76
   3   4   5   17.01    0.69
   3  -4  -5   17.99    0.72
  -3  -4   5   19.62    0.77
   3   4   5   17.71    0.69
   3  -4  -5   19.36    0.74
  -3   4  -5   18.28    0.73
  -3   4  -5   18.54    0.70
  -3  -4   5   19.79    0.88
   3  -4  -5   18.66    0.69
  -3   4  -5   19.74    0.75
   3  -4  -5   17.93    0.69
  -4  -4  -5   29.89    1.13
  -4  -4  -5   30.33    1.20
   4   4  -5   30.00    1.19
  -4   4   5   30.41    1.13
   4  -4   5   30.27    1.13
  -4  -4  -5   29.30    1.18
  -4  -4  -5   29.86    1.18
  -4   4   5   29.47    1.13
   4   4  -5   28.78    1.12
  -4   4   5   30.00    1.12
  -4   4   5   30.16    1.14
   4  -4   5   30.84    1.13
  -4  -4  -5   30.29    1.14
   4   4  -5   29.27    1.12
   4  -4   5   31.96    1.16
   4  -4   5   30.71    1.15
  -4   4   5   30.32    1.18
   4   4  -5   29.97    1.19
   4  -4   5   31.05    1.13
  -4  -4   5   30.50    1.18
   4  -4  -5   29.84    1.14
   4   4   5   29.05    1.14
  -4   4  -5   30.68    1.13
  -4  -4   5   28.81    1.12
   4  -4  -5   30.59    1.11
  -4   4  -5   31.56    1.12
  -4  -4   5   30.26    1.12
   4   4   5   28.71    1.10
  -4  -4   5   29.45    1.20
   4  -4  -5   29.64    1.11
  -4   4  -5   29.73    1.12
   4  -4  -5   29.53    1.11
  -4   4  -5   29.46    1.16
  -4   4  -5   30.15    1.13
   4  -4  -5   30.26    1.14
  -4   4  -5   29.33    1.11
   4   4   5   29.41    1.13
   4   4   5   28.47    1.10
  -4  -4   5   30.25    1.13
  -4  -4   5   29.75    1.18
   5   4  -5    1.03    0.09
   5   4  -5    1.35    0.28
   5  -4   5    1.21    0.09
   5  -4   5    1.16    0.08
  -5  -4  -5    1.25    0.17
   5  -4   5    1.14    0.15
  -5   4   5    1.40    0.12
  -5  -4  -5    1.21    0.09
   5   4  -5    1.09    0.07
  -5   4   5    1.13    0.09
  -5   4   5    1.30    0.08
   5  -4  -5    1.18    0.07
  -5   4  -5    1.05    0.08
  -5  -4   5    1.23    0.12
  -5  -4   5    1.32    0.15
  -5   4  -5    1.21    0.10
  -5   4  -5    1.25    0.11
   5   4   5    1.09    0.07
   5  -4  -5    1.18    0.07
  -5   4  -5    1.12    0.08
  -5  -4   5    1.20    0.10
   5   4   5    1.22    0.08
  -5  -4   5    1.38    0.26
  -5   4  -5    1.11    0.09
  -6  -4  -5    2.41    0.13
  -6   4   5    2.88    0.16
  -6  -4  -5    2.71    0.17
  -6   4   5    2.75    0.12
   6  -4   5    2.55    0.12
  -6  -4  -5    2.74    0.16
   6  -4   5    2.36    0.13
  -6   4  -5    2.71    0.13
  -6  -4   5    2.51    0.17
  -6  -4   5    2.59    0.13
  -6  -4   5    2.61    0.17
   6  -4  -5    2.78    0.12
   6  -4  -5    2.63    0.12
  -6   4  -5    2.60    0.12
  -6   4  -5    2.80    0.14
   0  -5   5   11.50    0.46
   0   5   5   11.41    0.46
   0  -5  -5   10.83    0.45
   0   5   5   11.49    0.45
   0  -5  -5   10.31    0.47
   0   5   5   11.67    0.44
   0   5  -5   11.14    0.46
   0   5  -5   11.48    0.47
   0   5   5   11.04    0.45
   0   5   5   11.42    0.43
   0  -5  -5   10.69    0.45
   0   5  -5   11.77    0.43
   0   5   5   11.73    0.43
   0  -5  -5   11.30    0.43
   0  -5  -5   10.81    0.42
   0  -5  -5   11.41    0.46
   0  -5   5   11.68    0.44
   0  -5   5   11.11    0.44
   0   5  -5   11.76    0.48
   0   5   5   11.04    0.45
   0  -5   5   11.24    0.43
   0  -5  -5   11.30    0.46
   0   5  -5   10.06    0.49
   0   5  -5   11.03    0.44
   0  -5   5   10.98    0.45
   0   5  -5   11.59    0.45
   1  -5   5   19.17    0.74
   1   5  -5   19.40    0.75
   1  -5   5   19.85    0.75
  -1  -5  -5   19.35    0.76
  -1   5   5   20.07    0.77
   1  -5   5   19.43    0.76
  -1   5   5   19.57    0.76
   1  -5   5   20.06    0.74
   1   5  -5   19.83    0.78
  -1   5   5   19.25    0.75
   1  -5   5   20.89    0.73
  -1  -5  -5   20.00    0.75
  -1   5   5   19.73    0.73
   1   5  -5   20.07    0.73
   1   5  -5   18.99    0.73
  -1   5   5   19.30    0.75
   1   5  -5   19.75    0.78
  -1  -5  -5   19.04    0.75
  -1  -5  -5   18.86    0.77
   1  -5   5   19.23    0.73
  -1  -5  -5   19.44    0.76
  -1  -5  -5   18.84    0.73
   1   5  -5   18.85    0.74
  -1   5   5   19.08    0.75
   1  -5   5   19.19    0.75
   1  -5  -5   18.23    0.74
  -1   5  -5   19.17    0.76
  -1  -5   5   19.03    0.75
   1   5   5   18.63    0.72
  -1   5  -5   19.65    0.73
   1   5   5   19.40    0.75
   1   5   5   18.56    0.76
   1  -5  -5   19.71    0.72
   1   5   5   18.77    0.73
  -1  -5   5   18.92    0.72
   1  -5  -5   19.39    0.75
   1   5   5   19.36    0.75
  -1  -5   5   20.26    0.74
  -1   5  -5   18.99    0.75
  -1   5  -5   18.83    0.77
   1  -5  -5   19.17    0.72
   1   5   5   18.74    0.72
   1  -5  -5   19.56    0.75
   1  -5  -5   21.35    0.80
   1  -5  -5   19.95    0.72
  -2  -5  -5   23.75    0.89
   2   5  -5   25.82    0.96
   2   5  -5   22.54    0.93
  -2  -5  -5   23.29    0.89
  -2   5   5   22.92    0.88
  -2  -5  -5   23.45    0.90
   2  -5   5   23.73    0.88
   2  -5   5   21.86    0.93
  -2   5   5   22.57    0.87
   2   5  -5   22.51    0.87
   2  -5   5   23.01    0.90
   2  -5   5   22.10    0.88
   2  -5   5   24.22    0.89
   2   5  -5   22.55    0.87
  -2   5   5   23.41    0.89
  -2  -5  -5   22.13    0.92
   2  -5   5   24.38    0.88
  -2   5   5   23.68    0.90
  -2   5   5   23.68    0.89
   2  -5   5   23.79    0.88
  -2   5  -5   22.31    0.88
   2  -5  -5   23.07    0.86
  -2   5  -5   23.89    0.89
  -2   5  -5   22.91    0.86
   2   5   5   21.72    0.86
   2   5   5   22.65    0.89
   2  -5  -5   22.49    0.86
   2   5   5   22.10    0.86
   2  -5  -5   23.04    0.86
   2  -5  -5   23.65    0.89
  -2  -5   5   23.93    0.88
   2   5   5   23.28    0.89
  -2  -5   5   23.00    0.88
  -2  -5   5   21.47    0.88
  -2   5  -5   23.99    0.87
  -2  -5   5   25.29    0.96
   2  -5  -5   22.53    0.91
  -2   5  -5   23.02    0.89
  -3   5   5    4.23    0.19
  -3   5   5    4.42    0.20
   3  -5   5    4.24    0.20
  -3   5   5    4.42    0.20
   3  -5   5    4.13    0.19
   3   5  -5    4.75    0.28
  -3   5   5    4.35    0.22
  -3   5   5    3.88    0.23
   3   5  -5    4.21    0.19
  -3  -5  -5    4.14    0.24
   3  -5   5    4.39    0.19
  -3   5   5    3.82    0.20
   3   5  -5    4.15    0.18
   3   5  -5    4.41    0.20
   3  -5   5    4.50    0.22
  -3  -5  -5    4.11    0.20
   3  -5   5    4.44    0.22
  -3  -5  -5    4.32    0.21
   3   5  -5    4.56    0.27
   3  -5   5    4.31    0.22
   3  -5  -5    4.26    0.23
   3   5   5    4.22    0.18
  -3   5  -5    4.25    0.21
   3  -5  -5    4.46    0.18
   3  -5  -5    3.76    0.24
   3  -5  -5    4.34    0.19
   3   5   5    4.28    0.22
   3   5   5    4.18    0.18
  -3   5  -5    4.06    0.24
  -3  -5   5    4.18    0.20
   3  -5  -5    4.43    0.18
   3   5   5    4.56    0.20
  -3  -5   5    4.34    0.20
  -3   5  -5    4.05    0.20
  -3   5  -5    4.47    0.21
   3  -5  -5    4.16    0.22
  -3  -5   5    4.18    0.21
  -3   5  -5    4.32    0.19
  -3  -5   5    4.07    0.26
   3   5   5    4.52    0.24
   4  -5   5    8.10    0.46
  -4  -5  -5    7.79    0.39
   4  -5   5    7.54    0.35
  -4  -5  -5    8.10    0.38
   4  -5   5    8.33    0.33
  -4   5   5    8.30    0.32
   4   5  -5    8.37    0.33
   4   5  -5    7.96    0.32
   4  -5   5    8.07    0.33
  -4   5   5    7.84    0.33
  -4  -5  -5    7.75    0.33
   4  -5   5    9.21    0.46
  -4  -5  -5    8.21    0.34
  -4   5   5    7.95    0.32
   4  -5   5    8.07    0.33
  -4   5   5    8.53    0.42
  -4   5   5    8.04    0.34
   4   5   5    7.67    0.31
  -4  -5   5    7.96    0.38
  -4  -5   5    7.75    0.33
   4  -5  -5    8.91    0.43
  -4   5  -5    8.17    0.33
  -4  -5   5    7.89    0.40
  -4   5  -5    7.60    0.37
   4  -5  -5    7.92    0.32
   4  -5  -5    8.44    0.32
  -4   5  -5    8.01    0.32
   4  -5  -5    8.26    0.32
  -4   5  -5    8.03    0.34
  -4   5  -5    7.81    0.34
   4   5   5    7.74    0.32
   4  -5  -5    7.68    0.39
  -4  -5   5    7.98    0.34
  -5  -5  -5    6.97    0.33
   5  -5   5    7.21    0.29
  -5   5   5    7.01    0.29
  -5  -5  -5    7.25    0.29
  -5   5   5    7.22    0.29
   5   5  -5    7.15    0.28
  -5  -5  -5    7.00    0.34
  -5   5   5    8.07    0.34
   5  -5   5    6.75    0.34
   5  -5   5    7.33    0.29
   5  -5   5    7.39    0.29
   5   5  -5    6.73    0.28
  -5  -5  -5    7.05    0.30
   5  -5  -5    7.59    0.28
  -5  -5   5    6.18    0.32
  -5  -5   5    6.55    0.29
   5  -5  -5    7.47    0.28
   5   5   5    6.94    0.28
  -5   5  -5    7.53    0.32
  -5   5  -5    7.52    0.30
  -5   5  -5    6.98    0.29
  -5  -5   5    6.93    0.35
  -5   5  -5    6.32    0.28
   5   5   5    7.11    0.28
   5  -5  -5    7.28    0.28
  -6  -5  -5    0.93    0.11
  -6   5   5    1.15    0.09
  -6  -5  -5    1.04    0.07
  -6   5   5    1.05    0.08
  -6  -5  -5    1.02    0.10
   6  -5   5    1.07    0.06
  -6   5  -5    1.05    0.06
  -6  -5   5    1.10    0.11
  -6  -5   5    1.07    0.10
  -6  -5   5    0.99    0.07
   6  -5  -5    1.14    0.06
   0   6   5    0.14    0.04
   0   6  -5    0.09    0.04
   0   6  -5    0.24    0.12
   0   6  -5    0.13    0.04
   0   6  -5    0.09    0.05
   0   6   5    0.20    0.08
   0  -6   5    0.19    0.05
  -1   6   5   31.20    1.15
  -1   6   5   29.45    1.15
  -1  -6  -5   29.76    1.15
  -1  -6  -5   29.95    1.18
  -1   6   5   30.91    1.15
   1  -6   5   31.60    1.13
   1   6  -5   30.88    1.13
   1   6  -5   31.07    1.14
   1  -6   5   33.05    1.16
  -1   6   5   30.42    1.17
   1  -6   5   30.88    1.16
   1   6  -5   30.63    1.20
  -1  -6  -5   30.35    1.17
  -1  -6  -5   29.65    1.19
  -1   6   5   31.24    1.19
   1   6  -5   29.96    1.14
   1  -6   5   30.40    1.15
   1  -6   5   30.40    1.15
  -1   6   5   30.80    1.14
   1  -6   5   30.60    1.14
   1   6  -5   28.02    1.15
  -1  -6   5   29.78    1.16
   1  -6  -5   30.08    1.19
   1  -6  -5   29.95    1.17
   1   6   5   30.46    1.15
   1  -6  -5   30.70    1.13
   1   6   5   29.78    1.14
  -1  -6   5   31.16    1.15
   1   6   5   30.49    1.13
   1   6   5   30.39    1.18
   1  -6  -5   28.37    1.16
   1   6   5   30.01    1.17
   1  -6  -5   30.27    1.18
   1   6   5   30.71    1.14
  -1  -6   5   35.44    1.16
  -1   6  -5   30.54    1.16
   1  -6  -5   30.41    1.14
  -1   6  -5   30.75    1.14
  -1   6  -5   30.68    1.16
   1   6   5   31.07    1.23
  -2  -6  -5    6.37    0.28
  -2   6   5    6.86    0.36
   2  -6   5    6.37    0.27
   2   6  -5    6.37    0.26
   2  -6   5    6.51    0.26
   2   6  -5    6.76    0.38
  -2   6   5    6.60    0.28
   2  -6   5    6.21    0.29
  -2  -6  -5    6.44    0.30
   2   6  -5    6.34    0.27
   2  -6   5    6.20    0.26
   2   6  -5    6.35    0.27
   2  -6   5    6.22    0.30
   2  -6   5    6.25    0.30
  -2   6   5    6.44    0.27
  -2   6   5    6.10    0.26
  -2   6   5    6.41    0.28
   2   6  -5    6.26    0.36
  -2  -6  -5    6.36    0.27
  -2   6  -5    6.17    0.27
   2  -6  -5    6.86    0.30
   2   6   5    6.33    0.25
  -2  -6   5    5.90    0.27
   2   6   5    6.17    0.25
   2   6   5    5.98    0.29
   2   6   5    5.72    0.29
   2  -6  -5    5.67    0.31
  -2   6  -5    6.23    0.25
  -2   6  -5    5.98    0.27
  -2   6  -5    5.85    0.27
   2  -6  -5    6.43    0.33
   2  -6  -5    6.40    0.25
  -2  -6   5    6.43    0.30
   2   6   5    6.26    0.26
  -2  -6   5    6.00    0.27
   2  -6  -5    6.42    0.25
   2   6   5    6.14    0.27
   2  -6  -5    6.25    0.25
   2  -6  -5    6.07    0.30
  -2  -6   5    5.74    0.27
  -2  -6   5    5.78    0.31
   3  -6   5    9.71    0.39
   3  -6   5    9.87    0.41
  -3  -6  -5    9.17    0.43
   3   6  -5    9.74    0.39
   3   6  -5    9.57    0.38
   3  -6   5    9.19    0.48
   3  -6   5   10.15    0.39
  -3   6   5   10.21    0.39
  -3  -6  -5    9.86    0.40
  -3   6   5    9.85    0.44
  -3   6   5    9.57    0.40
   3   6  -5   11.00    0.56
  -3   6   5    9.82    0.40
   3  -6   5    9.58    0.39
  -3  -6  -5    9.19    0.40
   3   6  -5    9.87    0.39
   3  -6   5   10.57    0.44
   3  -6   5    9.21    0.42
  -3  -6   5    9.28    0.39
  -3   6  -5    9.87    0.39
   3   6   5    9.51    0.38
   3  -6  -5    9.86    0.49
  -3   6  -5    9.40    0.40
   3  -6  -5    9.76    0.38
   3   6   5    9.47    0.38
   3  -6  -5    9.76    0.38
  -3   6  -5    9.28    0.38
  -3  -6   5    9.33    0.44
   3  -6  -5   10.04    0.42
   3   6   5    9.76    0.38
   3   6   5    9.22    0.42
  -3  -6   5    9.63    0.39
   3  -6  -5    9.91    0.37
   3  -6  -5    9.44    0.43
   3   6   5    9.71    0.39
   4   6  -5    1.90    0.10
   4   6  -5    1.85    0.10
   4  -6   5    1.51    0.18
   4  -6   5    1.94    0.10
  -4   6   5    1.78    0.10
   4  -6   5    1.97    0.10
  -4   6   5    1.56    0.10
  -4  -6  -5    1.95    0.12
   4  -6   5    1.78    0.17
   4  -6   5    2.05    0.15
   4  -6   5    1.95    0.10
   4   6  -5    1.41    0.25
  -4   6   5    2.14    0.14
  -4   6   5    1.65    0.12
  -4   6   5    1.97    0.09
  -4  -6  -5    1.81    0.15
   4   6  -5    1.93    0.12
  -4  -6  -5    1.79    0.11
  -4  -6  -5    1.85    0.15
   4  -6  -5    1.96    0.10
   4   6   5    1.98    0.12
  -4  -6   5    1.88    0.16
  -4  -6   5    1.72    0.17
  -4   6  -5    1.65    0.10
  -4   6  -5    2.00    0.14
   4  -6  -5    1.98    0.10
  -4  -6   5    1.76    0.12
   4  -6  -5    1.84    0.10
   4   6   5    1.88    0.10
  -4   6  -5    1.93    0.10
  -4   6  -5    1.80    0.11
   4   6   5    1.94    0.10
   4   6   5    1.91    0.13
  -4  -6   5    1.86    0.11
   5  -6   5    7.74    0.29
  -5  -6  -5    6.87    0.32
  -5  -6  -5    7.12    0.29
   5   6  -5    7.49    0.28
  -5   6   5    6.92    0.29
  -5   6   5    7.65    0.32
  -5  -6  -5    7.92    0.37
   5   6  -5    7.15    0.31
   5  -6   5    6.92    0.29
  -5   6   5    6.89    0.29
   5  -6   5    7.33    0.29
   5  -6  -5    6.89    0.28
   5  -6  -5    7.47    0.29
  -5   6  -5    6.94    0.31
   5   6   5    6.81    0.29
  -5   6  -5    6.98    0.28
  -5  -6   5    6.92    0.31
   5  -6  -5    7.44    0.28
  -5   6  -5    7.23    0.29
  -5  -6   5    6.87    0.33
   5   6   5    7.34    0.28
  -5  -6   5    6.99    0.29
   0  -7  -5   61.67    2.40
   0  -7  -5   62.30    2.34
   0   7  -5   67.30    2.35
   0   7  -5   64.05    2.37
   0   7   5   61.83    2.35
   0   7   5   64.42    2.37
   0   7   5   62.89    2.37
   0  -7   5   65.23    2.35
   0   7  -5   64.32    2.35
   0   7  -5   64.74    2.38
   0  -7  -5   63.34    2.36
   0  -7   5   61.92    2.41
   0   7   5   62.86    2.36
   0  -7   5   65.62    2.38
   0   7   5   67.20    2.49
   1   7  -5    0.59    0.06
  -1  -7  -5    0.38    0.09
  -1  -7  -5    0.56    0.08
  -1   7   5    0.45    0.10
  -1   7   5    0.44    0.06
   1  -7   5    0.50    0.09
  -1   7   5    0.55    0.07
   1   7  -5    0.54    0.07
   1   7  -5    0.28    0.18
   1   7  -5    0.37    0.07
  -1  -7  -5    0.50    0.07
   1   7  -5    0.60    0.34
  -1   7   5    0.65    0.06
  -1   7   5    0.57    0.07
   1  -7   5    0.52    0.09
   1  -7   5    0.42    0.06
   1  -7  -5    0.55    0.08
   1   7   5    0.47    0.08
   1   7   5    0.42    0.09
  -1   7  -5    0.47    0.07
  -1  -7   5    0.59    0.08
   1  -7  -5    0.44    0.11
   1  -7  -5    0.56    0.06
  -1   7  -5    0.66    0.07
   1   7   5    0.50    0.08
   1  -7  -5    0.59    0.10
  -1  -7   5    0.53    0.08
  -1   7  -5    0.43    0.07
   1   7   5    0.63    0.14
  -1  -7   5    0.54    0.08
   1   7   5    0.58    0.15
  -1   7  -5    0.47    0.07
   1   7   5    0.55    0.06
  -2   7   5    1.38    0.09
  -2   7   5    1.51    0.16
   2   7  -5    1.18    0.09
   2   7  -5    1.54    0.09
   2  -7   5    1.42    0.12
   2   7  -5    1.47    0.27
  -2   7   5    1.41    0.09
   2   7  -5    1.30    0.09
  -2  -7  -5    1.32    0.11
   2  -7   5    1.22    0.09
   2  -7   5    1.13    0.09
  -2   7   5    1.52    0.11
  -2  -7  -5    1.46    0.11
   2   7   5    1.54    0.19
   2  -7  -5    1.38    0.18
  -2  -7   5    1.31    0.23
   2   7   5    1.41    0.10
   2   7   5    1.44    0.09
  -2  -7   5    1.40    0.11
  -2   7  -5    1.40    0.09
  -2   7  -5    1.14    0.10
  -2   7  -5    1.29    0.19
   2   7   5    1.42    0.09
   2  -7  -5    1.20    0.08
  -2   7  -5    1.34    0.10
  -2  -7   5    1.26    0.12
   2  -7  -5    1.33    0.08
  -3   7   5    1.16    0.11
   3  -7   5    1.24    0.12
   3  -7   5    1.19    0.08
  -3  -7  -5    1.22    0.09
  -3   7   5    1.19    0.09
   3  -7   5    1.25    0.08
  -3   7   5    1.28    0.08
   3   7  -5    1.14    0.09
   3   7  -5    1.28    0.08
   3  -7   5    1.06    0.10
   3  -7   5    1.16    0.10
  -3  -7  -5    1.25    0.14
   3   7  -5    1.36    0.08
  -3   7   5    1.18    0.08
  -3  -7  -5    1.34    0.10
   3   7  -5    1.05    0.26
   3  -7  -5    1.24    0.08
  -3   7  -5    1.27    0.08
   3   7   5    1.19    0.08
  -3  -7   5    1.26    0.10
   3  -7  -5    0.99    0.09
   3  -7  -5    1.30    0.07
   3   7   5    1.19    0.08
   3   7   5    1.13    0.08
   3  -7  -5    1.13    0.09
  -3   7  -5    1.19    0.09
  -3  -7   5    1.13    0.10
  -3  -7   5    1.06    0.13
   3   7   5    1.30    0.09
  -4   7   5    0.44    0.07
  -4   7   5    0.41    0.04
  -4  -7  -5    0.48    0.06
   4  -7   5    0.50    0.05
  -4  -7  -5    0.55    0.12
   4  -7   5    0.31    0.05
   4   7  -5    0.40    0.06
   4   7  -5    0.40    0.07
   4   7  -5    0.38    0.06
  -4   7   5    0.37    0.05
  -4   7  -5    0.42    0.05
   4   7   5    0.46    0.07
  -4  -7   5    0.46    0.07
  -4   7  -5    0.54    0.06
  -4  -7   5    0.48    0.10
   4  -7  -5    0.45    0.05
   4  -7  -5    0.38    0.05
  -4   7  -5    0.44    0.09
   4   7   5    0.48    0.06
   4   7   5    0.45    0.06
  -4  -7   5    0.40    0.10
   0   8  -5    0.49    0.08
   0  -8  -5    0.50    0.08
   0  -8  -5    0.25    0.04
   0  -8  -5    0.37    0.06
   0  -8   5    0.30    0.07
   0  -8   5    0.39    0.07
   0   8   5    0.40    0.06
   1  -8   5    8.57    0.33
  -1   8   5    8.73    0.34
  -1  -8  -5    8.57    0.36
  -1   8   5    8.20    0.33
   1   8  -5    8.38    0.33
   1  -8   5    8.24    0.35
  -1   8   5    8.17    0.33
  -1   8   5    8.07    0.34
  -1  -8  -5    8.06    0.34
   1  -8   5    8.83    0.38
   1   8  -5    8.32    0.34
   1  -8  -5    8.15    0.35
   1  -8  -5    8.38    0.32
  -1  -8   5    8.86    0.36
  -1  -8   5    8.24    0.34
   1   8   5    8.06    0.34
   1  -8  -5    8.54    0.36
  -1   8  -5    8.16    0.34
   1   8   5    8.23    0.33
  -1   8  -5    8.24    0.32
  -1   8  -5    8.07    0.34
  -1   8  -5    7.96    0.33
  -2   8   5    0.19    0.05
  -2   8   5    0.19    0.04
   2   8  -5    0.18    0.06
  -2  -8  -5    0.18    0.05
   2  -8   5    0.24    0.05
   2   8  -5    0.14    0.04
   2   8  -5    0.19    0.06
  -2   8   5    0.17    0.06
  -2   8   5    0.17    0.04
   2  -8   5    0.12    0.04
   2  -8   5    0.25    0.06
  -2   8  -5    0.13    0.04
   2   8   5    0.17    0.04
  -2   8  -5    0.15    0.03
  -2  -8   5    0.18    0.05
   2   8   5    0.24    0.06
   2  -8  -5    0.14    0.03
   2  -8  -5    0.12    0.04
   2   8   5    0.10    0.05
   3   8  -5    0.03    0.05
   3  -8   5    0.02    0.03
  -3  -8  -5   -0.09    0.11
  -3  -8  -5    0.04    0.04
  -3   8   5    0.12    0.06
   3  -8   5   -0.01    0.04
   3   8  -5    0.04    0.03
  -3   8   5    0.03    0.02
  -3   8   5    0.03    0.05
   3   8  -5    0.06    0.03
   3  -8  -5    0.02    0.02
  -3   8  -5   -0.01    0.04
  -3  -8   5    0.07    0.07
   3   8   5    0.13    0.06
   3   8   5    0.07    0.03
  -3  -8   5    0.11    0.05
   3  -8  -5    0.02    0.04
   3  -8  -5   -0.05    0.06
   3   8   5    0.01    0.03
  -3   8  -5    0.04    0.05
   0   0  -6    1.26    0.08
   0   0  -6    1.35    0.08
   0   0  -6    1.40    0.07
   0   0   6    1.20    0.06
   0   0  -6    1.37    0.08
   0   0   6    1.11    0.06
   0   0   6    1.36    0.08
   0   0   6    1.31    0.08
   0   0   6    1.36    0.07
   0   0  -6    1.30    0.07
   1   0   6   39.39    1.44
  -1   0   6   37.62    1.42
  -1   0  -6   40.58    1.44
   1   0  -6   38.84    1.43
   1   0  -6   38.65    1.43
  -1   0   6   40.83    1.43
  -1   0  -6   39.54    1.42
  -1   0   6   38.06    1.44
  -1   0  -6   38.18    1.43
  -1   0   6   37.07    1.42
  -1   0  -6   38.00    1.45
  -1   0  -6   40.28    1.44
   1   0   6   38.30    1.45
   1   0  -6   40.69    1.44
   1   0   6   37.62    1.43
   1   0   6   39.10    1.43
   1   0   6   39.06    1.42
  -2   0   6  303.23   12.26
   2   0   6  315.33   12.34
   2   0  -6  321.75   12.17
  -3   0   6    2.40    0.13
   3   0  -6    2.13    0.13
   3   0   6    2.18    0.10
  -3   0  -6    2.29    0.12
   3   0   6    2.11    0.17
   3   0  -6    2.08    0.10
  -3   0  -6    2.29    0.16
   3   0  -6    2.25    0.25
  -3   0  -6    2.15    0.16
   3   0  -6    2.21    0.09
   3   0  -6    2.46    0.15
   3   0  -6    2.04    0.11
   3   0   6    1.98    0.11
   3   0   6    2.06    0.23
   3   0  -6    2.02    0.10
   3   0   6    1.99    0.11
   3   0   6    2.26    0.09
  -3   0  -6    2.26    0.14
  -3   0   6    2.26    0.11
   3   0   6    2.21    0.11
   3   0  -6    2.36    0.15
  -4   0  -6    7.57    0.38
  -4   0   6    8.49    0.33
   4   0   6    8.39    0.33
   4   0   6    8.10    0.34
  -4   0  -6    8.69    0.34
  -4   0   6    8.25    0.38
   4   0  -6    8.63    0.35
  -4   0  -6    8.49    0.38
  -4   0  -6    8.38    0.38
  -4   0  -6    7.73    0.44
  -4   0  -6    8.42    0.34
  -4   0   6    8.44    0.36
  -4   0   6    8.81    0.40
   4   0  -6    8.46    0.31
  -5   0  -6    0.00    0.04
  -5   0   6    0.17    0.06
   5   0  -6    0.11    0.03
  -5   0  -6    0.10    0.05
  -5   0  -6    0.05    0.04
  -5   0   6    0.11    0.04
  -5   0  -6    0.10    0.07
  -5   0  -6    0.08    0.04
   5   0   6    0.18    0.05
  -5   0  -6    0.09    0.08
  -5   0   6    0.11    0.08
  -6   0  -6    3.39    0.24
  -6   0  -6    3.25    0.17
  -6   0  -6    3.47    0.19
  -6   0   6    3.28    0.19
  -6   0  -6    3.11    0.16
  -6   0   6    2.86    0.19
  -6   0   6    3.23    0.16
  -7   0   6    0.62    0.10
  -7   0  -6    0.70    0.06
   0  -1   6  275.58   10.63
   0  -1  -6  260.18   10.68
   0   1  -6  269.22   10.69
   0   1   6  280.29   10.89
  -1   1   6   54.06    1.94
  -1  -1  -6   55.26    1.93
  -1  -1  -6   51.08    1.92
   1   1  -6   53.21    1.93
   1  -1   6   53.03    1.94
   1  -1   6   53.35    1.92
  -1   1   6   52.63    1.92
   1   1  -6   51.01    1.93
   1  -1   6   50.69    1.92
   1   1  -6   52.34    1.93
  -1   1   6   50.56    1.93
   1   1   6   53.10    1.96
  -1  -1   6   51.17    1.94
   1  -1  -6   51.68    1.95
  -1  -1   6   50.16    1.96
   1  -1  -6   53.01    1.96
   1  -1  -6   54.70    1.95
  -1   1  -6   56.01    1.96
  -1   1  -6   57.55    1.96
  -1   1  -6   52.01    1.96
   2  -1   6   84.41    3.06
   2  -1   6   80.83    3.04
   2   1  -6   82.93    3.05
   2   1  -6   82.73    3.06
  -2   1   6   82.83    3.06
  -2   1   6   82.54    3.04
   2  -1   6   87.03    3.10
  -2   1  -6   85.77    3.06
   2   1   6   84.60    3.10
   2  -1  -6   83.64    3.06
   2  -1  -6   81.30    3.05
  -2  -1   6   81.98    3.05
  -2  -1   6   83.81    3.05
   2   1   6   78.09    3.04
   2  -1  -6   87.61    3.04
  -3   1   6   58.37    2.24
  -3  -1  -6   65.09    2.31
   3  -1   6   62.52    2.24
  -3   1   6   58.85    2.24
   3   1  -6   60.25    2.25
   3  -1   6   61.95    2.25
   3  -1   6   64.47    2.23
  -3  -1  -6   61.79    2.27
   3   1  -6   61.42    2.24
   3   1  -6   60.87    2.23
   3  -1   6   61.07    2.37
  -3   1   6   54.92    2.23
   3  -1   6   61.01    2.25
  -3  -1  -6   59.24    2.29
   3  -1   6   59.07    2.26
  -3   1   6   57.43    2.27
   3   1  -6   65.04    2.49
  -3  -1  -6   57.58    2.29
   3   1  -6   61.60    2.26
  -3  -1  -6   64.40    2.25
   3  -1   6   62.76    2.44
   3  -1   6   62.80    2.35
  -3   1  -6   62.18    2.30
   3  -1  -6   59.18    2.23
   3  -1  -6   63.55    2.35
  -3   1  -6   57.14    2.23
  -3   1  -6   63.97    2.26
  -3  -1   6   58.90    2.26
  -3  -1   6   62.57    2.29
   3  -1  -6   60.83    2.26
   3   1   6   58.45    2.23
   3  -1  -6   59.49    2.23
   3   1   6   61.13    2.22
  -3   1  -6   61.41    2.23
   3  -1  -6   60.26    2.36
   3   1   6   62.11    2.23
   3   1   6   61.18    2.22
   3  -1  -6   61.55    2.23
  -3  -1   6   58.61    2.23
   3  -1  -6   60.60    2.21
  -3   1  -6   60.40    2.36
   3   1   6   59.54    2.31
  -4   1   6    4.28    0.19
  -4   1   6    4.15    0.18
  -4   1   6    3.45    0.25
  -4   1   6    4.45    0.26
   4   1  -6    3.77    0.22
  -4  -1  -6    4.60    0.22
  -4  -1  -6    4.28    0.19
   4  -1   6    3.91    0.19
   4   1  -6    3.78    0.21
   4  -1   6    4.12    0.19
  -4  -1  -6    3.85    0.20
  -4  -1  -6    3.88    0.25
  -4  -1  -6    3.82    0.22
  -4   1   6    4.27    0.22
  -4   1   6    4.01    0.21
   4   1  -6    4.10    0.16
   4  -1   6    4.17    0.17
   4  -1  -6    4.17    0.20
  -4   1  -6    4.37    0.20
  -4  -1   6    3.93    0.23
   4  -1  -6    4.13    0.20
  -4   1  -6    4.16    0.19
  -4   1  -6    4.34    0.26
  -4  -1   6    4.33    0.21
  -4  -1   6    4.23    0.28
   4  -1  -6    4.32    0.17
  -4  -1   6    4.16    0.19
  -4   1  -6    4.19    0.25
   4   1   6    4.44    0.17
  -4   1  -6    4.08    0.26
  -4   1  -6    4.53    0.24
  -5  -1  -6    4.52    0.20
  -5  -1  -6    4.75    0.26
  -5   1   6    4.26    0.23
  -5   1   6    4.59    0.24
  -5   1   6    4.68    0.20
  -5  -1  -6    4.64    0.25
   5  -1   6    3.89    0.21
  -5   1   6    4.50    0.20
   5   1  -6    4.20    0.24
   5  -1   6    4.27    0.19
  -5  -1  -6    4.47    0.21
  -5  -1  -6    4.41    0.21
  -5  -1  -6    4.41    0.25
   5  -1   6    4.05    0.23
  -5  -1   6    4.59    0.25
  -5  -1   6    4.69    0.21
  -5  -1   6    4.32    0.27
  -5  -1   6    4.46    0.20
  -5  -1   6    4.25    0.21
  -5   1  -6    4.36    0.28
  -5   1  -6    4.80    0.21
   5  -1  -6    4.01    0.24
   5  -1  -6    3.96    0.26
  -5   1  -6    4.68    0.25
  -5   1  -6    4.79    0.21
  -5   1  -6    4.49    0.20
  -5  -1   6    4.81    0.27
   5   1   6    4.54    0.23
   5  -1  -6    4.81    0.18
  -6  -1  -6    4.64    0.22
  -6  -1  -6    4.74    0.31
  -6  -1  -6    4.98    0.22
  -6   1   6    4.97    0.25
  -6   1   6    5.45    0.22
  -6  -1  -6    5.14    0.28
  -6   1  -6    5.05    0.22
  -6  -1   6    4.70    0.25
  -6   1  -6    4.75    0.22
  -6  -1   6    5.05    0.24
  -6  -1   6    4.89    0.28
  -6  -1   6    4.70    0.21
  -7  -1  -6    0.15    0.04
  -7   1   6    0.10    0.03
  -7   1   6    0.16    0.07
  -7   1  -6    0.04    0.04
  -7   1  -6    0.10    0.03
   0   2  -6   68.23    2.47
   0  -2  -6   66.75    2.47
   0   2  -6   67.73    2.46
   0   2  -6   67.48    2.47
   0  -2   6   65.99    2.46
   0   2   6   67.02    2.47
   0  -2  -6   64.36    2.46
   0   2   6   67.54    2.48
   0  -2   6   66.51    2.48
   0  -2   6   67.63    2.45
   0  -2  -6   69.03    2.47
  -1  -2  -6  168.18    7.32
   1   2  -6  163.46    7.35
  -1   2   6  169.05    7.72
   1  -2   6  172.78    7.34
   1  -2  -6  162.38    7.60
  -1  -2   6  172.50    7.32
  -1   2  -6  173.57    7.62
   1   2   6  183.10    7.91
   2   2  -6   25.93    1.02
   2   2  -6   25.74    1.02
  -2  -2  -6   25.77    1.01
  -2   2   6   27.98    1.00
   2  -2   6   28.20    1.16
  -2  -2  -6   26.47    1.00
   2   2  -6   28.05    1.01
   2   2  -6   22.52    0.99
  -2   2   6   28.81    1.01
   2   2  -6   26.41    1.03
   2  -2   6   27.00    1.01
   2  -2   6   26.08    1.01
   2  -2   6   26.24    1.03
   2  -2   6   27.48    1.00
   2  -2   6   28.03    1.00
  -2   2   6   28.45    1.04
  -2  -2  -6   26.00    1.14
  -2   2   6   26.90    1.00
  -2  -2  -6   27.52    1.03
  -2  -2  -6   26.74    1.06
   2   2  -6   29.54    1.18
   2  -2   6   27.08    1.11
  -2  -2  -6   26.95    1.14
  -2   2  -6   28.53    1.03
   2  -2  -6   27.07    1.00
   2   2   6   27.96    1.04
  -2  -2   6   26.69    1.01
  -2   2  -6   28.00    1.21
  -2  -2   6   25.61    1.02
  -2  -2   6   24.78    1.03
   2  -2  -6   26.58    1.06
   2  -2  -6   28.42    1.20
  -2  -2   6   27.13    1.12
   2   2   6   25.60    1.03
  -2   2  -6   29.55    1.04
   2   2   6   27.62    1.08
  -2   2  -6   29.77    1.02
   2  -2  -6   26.33    1.02
   2  -2  -6   28.98    1.19
   2   2   6   26.22    1.02
   2  -2  -6   27.28    1.03
  -3   2   6   27.94    1.09
  -3  -2  -6   28.35    1.09
   3   2  -6   28.20    1.08
   3  -2   6   28.39    1.06
  -3  -2  -6   27.70    1.09
  -3   2   6   28.22    1.06
  -3  -2  -6   26.00    1.13
   3   2  -6   28.26    1.05
   3  -2   6   28.66    1.05
   3  -2   6   30.68    1.47
   3  -2   6   29.17    1.06
   3  -2   6   28.44    1.07
   3   2  -6   27.89    1.06
  -3   2   6   27.54    1.06
  -3   2   6   30.22    1.07
  -3   2   6   29.96    1.05
   3  -2   6   29.50    1.05
  -3  -2  -6   27.40    1.11
  -3  -2  -6   27.46    1.06
  -3   2   6   27.17    1.07
   3  -2   6   27.19    1.22
  -3  -2  -6   28.35    1.28
   3   2  -6   27.79    1.08
  -3   2  -6   28.25    1.05
  -3  -2   6   29.29    1.06
  -3   2  -6   28.53    1.07
  -3   2  -6   25.73    1.08
   3  -2  -6   26.94    1.03
   3  -2  -6   29.14    1.06
   3   2   6   28.89    1.14
   3   2   6   28.61    1.03
   3  -2  -6   28.19    1.03
   3  -2  -6   28.04    1.11
  -3   2  -6   28.16    1.05
  -3  -2   6   27.25    1.08
   3   2   6   24.83    1.08
  -3  -2   6   29.13    1.08
   3  -2  -6   28.73    1.05
  -3   2  -6   25.23    1.04
  -3  -2   6   29.48    1.07
   3  -2  -6   29.03    1.25
   3   2   6   27.53    1.06
   3  -2  -6   28.41    1.06
   3   2   6   27.86    1.05
  -4  -2  -6    2.54    0.15
   4   2  -6    2.87    0.18
   4   2  -6    2.84    0.12
  -4   2   6    3.08    0.14
  -4  -2  -6    2.88    0.16
  -4   2   6    2.80    0.14
  -4  -2  -6    2.88    0.20
   4  -2   6    2.84    0.15
   4  -2   6    3.12    0.16
  -4   2   6    3.02    0.17
  -4   2   6    2.75    0.17
  -4  -2  -6    3.02    0.18
   4  -2   6    3.08    0.14
  -4  -2  -6    2.93    0.15
   4   2  -6    2.80    0.18
  -4  -2   6    2.82    0.23
  -4  -2   6    2.87    0.14
  -4   2  -6    2.67    0.14
   4   2   6    2.91    0.12
  -4  -2   6    2.73    0.17
  -4   2  -6    3.00    0.14
   4  -2  -6    2.75    0.16
   4  -2  -6    2.95    0.12
   4  -2  -6    3.01    0.14
   4  -2  -6    2.92    0.16
  -4  -2   6    2.66    0.20
  -4   2  -6    2.82    0.15
   4   2   6    2.90    0.15
  -4  -2   6    3.01    0.17
  -4   2  -6    2.93    0.17
  -4   2  -6    2.68    0.18
  -5  -2  -6    6.60    0.28
   5  -2   6    6.72    0.28
  -5  -2  -6    6.85    0.33
   5   2  -6    6.74    0.27
   5  -2   6    6.42    0.31
  -5   2   6    6.85    0.29
   5  -2   6    6.80    0.28
  -5  -2  -6    6.87    0.29
  -5  -2  -6    6.67    0.35
  -5  -2  -6    7.07    0.34
  -5  -2  -6    6.92    0.29
  -5   2   6    6.65    0.32
  -5   2   6    6.81    0.28
   5  -2  -6    6.92    0.37
   5  -2  -6    6.74    0.26
  -5  -2   6    6.54    0.33
  -5   2  -6    6.59    0.28
   5  -2  -6    6.29    0.26
  -5  -2   6    6.66    0.32
  -5   2  -6    6.57    0.29
  -5   2  -6    6.74    0.29
  -5  -2   6    6.55    0.27
   5   2   6    7.06    0.26
   5   2   6    6.34    0.32
  -5  -2   6    6.72    0.29
  -5   2  -6    6.00    0.33
  -5  -2   6    6.63    0.34
  -6  -2  -6    8.84    0.41
  -6  -2  -6    8.18    0.34
  -6  -2  -6    8.52    0.34
  -6  -2  -6    7.44    0.33
   6  -2   6    7.97    0.34
  -6   2   6    9.14    0.38
  -6  -2  -6    8.30    0.38
  -6   2   6    7.96    0.33
  -6  -2  -6    8.58    0.40
   6  -2   6    7.84    0.33
  -6   2  -6    8.32    0.34
  -6   2  -6    8.91    0.34
  -6  -2   6    8.73    0.38
  -6  -2   6    8.00    0.34
  -6  -2   6    7.40    0.37
  -6  -2   6    8.50    0.39
   6  -2  -6    8.15    0.32
  -6   2  -6    7.94    0.33
  -7  -2  -6    4.67    0.24
  -7   2   6    5.17    0.23
  -7   2   6    5.04    0.20
  -7   2  -6    5.07    0.20
  -7  -2   6    4.81    0.21
   0   3   6   16.48    0.62
   0  -3  -6   15.57    0.63
   0  -3   6   16.59    0.62
   0  -3  -6   17.37    0.61
   0   3  -6   16.03    0.62
   0  -3   6   16.67    0.61
   0  -3   6   16.25    0.79
   0   3   6   16.87    0.62
   0   3  -6   16.23    0.63
   0   3   6   16.73    0.62
   0  -3   6   16.26    0.65
   0   3  -6   15.36    0.61
   0  -3  -6   17.11    0.64
   0  -3  -6   16.44    0.62
   0  -3  -6   14.06    0.83
   0  -3  -6   16.33    0.65
   0   3  -6   16.61    0.65
   0   3  -6   17.34    0.65
   0  -3  -6   16.11    0.62
   0   3   6   15.58    0.61
   0  -3   6   17.00    0.64
   0   3  -6   16.49    0.64
   0   3   6   17.29    0.66
   0  -3   6   17.11    0.61
   0   3   6   16.07    0.64
   0   3  -6   15.92    0.83
  -1  -3  -6    2.50    0.24
   1  -3   6    2.86    0.12
  -1  -3  -6    2.71    0.13
   1   3  -6    2.56    0.15
  -1  -3  -6    2.81    0.14
  -1   3   6    2.75    0.13
   1  -3   6    2.80    0.13
   1   3  -6    2.74    0.15
  -1   3   6    2.59    0.15
  -1   3   6    2.66    0.13
  -1   3   6    2.78    0.17
   1  -3   6    3.00    0.27
   1   3  -6    2.88    0.12
  -1  -3  -6    2.77    0.18
  -1   3   6    2.49    0.14
  -1   3   6    2.95    0.12
   1   3  -6    2.58    0.14
   1   3  -6    2.38    0.13
  -1  -3  -6    2.76    0.13
  -1  -3  -6    2.54    0.14
   1  -3   6    2.65    0.19
   1  -3   6    2.73    0.12
  -1  -3  -6    2.53    0.15
   1  -3   6    2.77    0.15
   1   3  -6    2.56    0.15
   1   3  -6    2.56    0.12
   1   3  -6    2.66    0.27
  -1  -3   6    2.68    0.12
  -1   3  -6    2.87    0.15
  -1  -3   6    2.70    0.16
   1  -3  -6    2.68    0.14
   1   3   6    3.01    0.19
  -1   3  -6    2.62    0.15
   1  -3  -6    2.88    0.12
   1  -3  -6    2.88    0.14
   1   3   6    3.04    0.13
   1  -3  -6    2.84    0.27
  -1   3  -6    2.76    0.12
   1   3   6    2.95    0.17
   1   3   6    3.00    0.14
  -1  -3   6    2.77    0.12
   1  -3  -6    2.78    0.16
   1  -3  -6    2.81    0.18
  -1  -3   6    2.92    0.15
   1   3   6    2.54    0.12
   1  -3  -6    3.04    0.16
   1   3   6    2.63    0.14
  -1   3  -6    2.77    0.28
  -1   3  -6    2.81    0.16
  -1   3  -6    2.85    0.15
  -1  -3   6    2.76    0.16
   2  -3   6   99.78    3.70
  -2   3   6  104.62    3.70
   2   3  -6  103.36    3.72
  -2   3   6  101.89    3.70
   2  -3   6  105.05    3.76
  -2  -3  -6   98.04    3.91
  -2  -3  -6  100.20    3.70
   2   3  -6  105.47    3.99
   2  -3   6  101.79    3.72
  -2  -3  -6   99.49    3.93
  -2  -3  -6   99.24    3.78
  -2   3   6  101.80    3.70
  -2   3   6  115.23    3.73
   2  -3   6  100.37    3.69
  -2  -3  -6   98.28    3.71
   2  -3   6  100.83    3.95
   2  -3   6   99.63    3.69
   2   3  -6  100.43    3.72
  -2   3   6  100.53    3.74
   2  -3   6  100.28    3.70
   2   3  -6  104.04    3.72
  -2   3   6   98.68    3.70
  -2  -3  -6  102.01    3.70
  -2  -3  -6   97.51    3.72
  -2  -3  -6   99.41    3.70
   2   3  -6   90.13    3.68
   2  -3  -6   97.81    3.73
   2  -3  -6   98.74    3.67
  -2  -3   6   99.31    3.83
   2   3   6  100.80    3.76
  -2   3  -6  106.12    3.66
   2   3   6  101.66    3.68
   2  -3  -6  103.02    3.96
  -2  -3   6   97.75    3.64
   2  -3  -6   96.08    3.67
   2   3   6   97.46    3.66
   2   3   6   96.94    3.66
  -2  -3   6  100.73    3.67
  -2   3  -6  102.10    3.69
  -2  -3   6   94.72    3.67
   2   3   6  103.08    3.70
   2  -3  -6  102.47    3.69
  -2  -3   6  102.03    3.66
  -2   3  -6   94.00    3.66
  -2  -3   6   98.99    3.84
   2  -3  -6  102.37    3.70
  -2   3  -6  104.12    3.67
  -2  -3   6   98.97    3.69
  -3  -3  -6   15.13    0.62
  -3   3   6   14.34    0.56
   3   3  -6   14.12    0.54
  -3   3   6   14.75    0.55
   3  -3   6   14.60    0.55
   3  -3   6   13.09    0.55
  -3   3   6   14.96    0.56
   3   3  -6   14.28    0.59
  -3  -3  -6   14.35    0.56
   3   3  -6   14.11    0.54
  -3   3   6   14.28    0.55
  -3   3   6   14.29    0.56
   3  -3   6   14.29    0.55
  -3  -3  -6   14.27    0.56
   3  -3   6   14.93    0.56
  -3   3   6   14.55    0.59
  -3  -3  -6   14.35    0.59
  -3  -3  -6   13.92    0.59
   3  -3   6   14.74    0.57
  -3   3   6   14.63    0.56
   3   3  -6   13.99    0.58
  -3  -3   6   14.29    0.61
   3   3   6   14.57    0.54
   3  -3  -6   14.19    0.57
   3  -3  -6   14.64    0.54
  -3  -3   6   14.60    0.56
   3   3   6   14.20    0.57
   3  -3  -6   13.74    0.55
   3  -3  -6   14.16    0.57
   3  -3  -6   14.31    0.54
  -3   3  -6   13.88    0.56
  -3   3  -6   14.62    0.56
  -3   3  -6   14.49    0.58
  -3  -3   6   14.75    0.57
   3   3   6   13.83    0.56
  -3  -3   6   15.09    0.60
  -3   3  -6   14.35    0.56
  -4  -3  -6    9.77    0.41
  -4  -3  -6   10.54    0.45
   4  -3   6   10.21    0.40
   4  -3   6   10.30    0.42
   4  -3   6   10.29    0.42
  -4   3   6    9.75    0.40
   4   3  -6    9.93    0.45
   4   3  -6    9.61    0.45
  -4   3   6    9.83    0.38
  -4  -3  -6    9.90    0.46
  -4  -3  -6   10.02    0.46
  -4   3   6   10.22    0.40
  -4   3   6    9.85    0.44
   4   3  -6    9.43    0.39
  -4   3   6   10.23    0.41
   4   3  -6   10.07    0.39
  -4   3   6    9.78    0.40
  -4   3  -6    9.64    0.41
   4   3   6   10.07    0.41
  -4  -3   6    9.51    0.44
   4  -3  -6    9.81    0.42
  -4  -3   6   10.15    0.47
   4   3   6   10.38    0.38
   4   3   6    8.85    0.38
   4  -3  -6    9.83    0.38
  -4  -3   6   10.23    0.47
  -4  -3   6    9.76    0.42
  -4   3  -6    9.87    0.40
  -4   3  -6    9.65    0.39
  -4   3  -6    9.93    0.43
  -4  -3   6   10.02    0.40
   4  -3  -6   10.11    0.42
  -4   3  -6   10.20    0.41
  -4   3  -6    9.72    0.43
  -4   3  -6   10.77    0.42
   4   3   6   10.44    0.41
  -5   3   6    2.52    0.16
  -5  -3  -6    2.24    0.13
  -5  -3  -6    2.12    0.16
   5  -3   6    1.99    0.18
  -5   3   6    2.36    0.12
  -5   3   6    2.07    0.14
  -5  -3  -6    2.34    0.18
  -5  -3  -6    2.49    0.18
   5   3  -6    2.14    0.11
   5  -3   6    2.36    0.13
   5  -3   6    2.65    0.21
   5  -3   6    2.35    0.12
  -5  -3  -6    2.38    0.13
  -5  -3  -6    2.30    0.18
  -5  -3   6    2.25    0.19
  -5   3  -6    2.19    0.24
  -5   3  -6    2.25    0.12
   5  -3  -6    2.34    0.11
  -5  -3   6    2.38    0.14
  -5   3  -6    2.26    0.12
   5   3   6    2.31    0.11
  -5   3  -6    2.30    0.17
  -5   3  -6    2.34    0.13
   5  -3  -6    2.27    0.11
  -5  -3   6    2.24    0.18
  -6  -3  -6    1.51    0.10
  -6   3   6    1.56    0.09
   6  -3   6    1.34    0.08
  -6  -3  -6    1.30    0.13
   6  -3   6    1.46    0.10
  -6  -3  -6    1.50    0.11
  -6   3   6    1.36    0.12
  -6  -3  -6    1.59    0.14
  -6  -3   6    1.33    0.13
  -6  -3   6    1.47    0.14
  -6  -3   6    1.40    0.10
  -6   3  -6    1.35    0.09
  -6   3  -6    1.38    0.08
  -6  -3   6    1.16    0.12
   6  -3  -6    1.26    0.08
  -6   3  -6    1.33    0.08
   6  -3  -6    1.18    0.07
   0  -4  -6   56.36    2.11
   0  -4  -6   56.20    2.11
   0  -4  -6   64.27    2.21
   0  -4   6   57.46    2.39
   0  -4   6   57.97    2.10
   0   4  -6   56.06    2.13
   0  -4  -6   56.05    2.09
   0  -4  -6   56.95    2.44
   0   4  -6   51.67    2.11
   0   4   6   57.08    2.14
   0   4   6   57.26    2.11
   0   4  -6   55.73    2.10
   0   4   6   59.80    2.17
   0   4   6   50.96    2.11
   0  -4   6   58.61    2.14
   0   4   6   54.86    2.09
   0  -4   6   55.88    2.09
   0   4  -6   60.44    2.12
   0   4   6   57.04    2.11
   0   4   6   61.50    2.13
   0   4  -6   58.01    2.15
   0   4  -6   58.30    2.09
   0  -4   6   62.41    2.16
   0  -4  -6   56.04    2.09
   0   4  -6   57.02    2.12
   0   4   6   57.94    2.09
   0   4  -6   56.48    2.15
   0  -4   6   58.16    2.17
   0   4  -6   56.33    2.09
   0   4   6   57.29    2.10
   0  -4  -6   52.30    2.13
   0  -4   6   56.31    2.10
   0  -4   6   57.09    2.10
  -1  -4  -6   36.16    1.37
  -1   4   6   36.86    1.43
   1  -4   6   38.46    1.36
  -1  -4  -6   36.79    1.68
  -1  -4  -6   35.76    1.39
  -1   4   6   36.84    1.37
   1  -4   6   35.58    1.36
   1   4  -6   37.30    1.39
   1  -4   6   36.11    1.38
  -1  -4  -6   34.97    1.39
   1  -4   6   38.43    1.36
  -1   4   6   36.31    1.36
  -1   4   6   37.30    1.38
   1  -4   6   37.30    1.37
  -1   4   6   38.46    1.37
   1  -4   6   38.30    1.40
   1   4  -6   36.83    1.36
   1   4  -6   37.27    1.40
   1  -4   6   42.65    2.07
  -1   4   6   35.38    1.35
   1   4  -6   38.74    1.76
   1   4  -6   36.46    1.39
  -1   4   6   37.57    1.37
   1   4  -6   36.76    1.35
  -1  -4  -6   35.18    1.37
   1  -4   6   37.37    1.36
   1  -4   6   34.85    1.44
   1   4  -6   33.67    1.36
  -1  -4  -6   31.26    1.46
   1  -4  -6   36.91    1.37
   1   4   6   32.05    1.35
  -1  -4   6   35.04    1.51
   1   4   6   35.12    1.37
  -1   4  -6   36.92    1.37
  -1  -4   6   37.76    1.37
   1   4   6   36.92    1.36
   1   4   6   37.64    1.37
  -1  -4   6   36.45    1.62
  -1  -4   6   35.87    1.35
  -1   4  -6   37.63    1.35
  -1   4  -6   37.01    1.38
  -1   4  -6   33.87    1.39
   1  -4  -6   36.90    1.37
  -1   4  -6   36.70    1.35
   1  -4  -6   35.69    1.42
   1  -4  -6   38.40    1.41
  -1  -4   6   36.68    1.35
   1   4   6   38.07    1.43
   1   4   6   36.06    1.35
   1  -4  -6   39.14    2.06
  -1   4  -6   36.53    1.37
   1  -4  -6   37.21    1.35
  -1  -4   6   37.46    1.40
  -1   4  -6   37.86    1.38
   1  -4  -6   36.78    1.42
   1  -4  -6   36.57    1.35
   2   4  -6   26.37    1.04
  -2   4   6   29.32    1.06
   2  -4   6   28.52    1.05
   2   4  -6   27.34    1.05
   2   4  -6   28.56    1.09
  -2  -4  -6   24.78    1.07
  -2  -4  -6   27.72    1.09
  -2   4   6   29.67    1.07
   2  -4   6   29.51    1.06
  -2   4   6   27.22    1.06
   2  -4   6   28.89    1.05
   2   4  -6   27.64    1.09
  -2  -4  -6   28.90    1.06
   2  -4   6   28.85    1.05
   2   4  -6   27.35    1.04
  -2  -4  -6   29.25    1.06
  -2   4   6   26.92    1.05
  -2  -4  -6   28.51    1.06
  -2   4   6   27.52    1.06
  -2   4   6   28.90    1.06
   2  -4   6   29.00    1.06
   2  -4  -6   26.37    1.06
   2  -4  -6   27.74    1.05
  -2  -4   6   25.56    1.23
  -2  -4   6   27.43    1.05
  -2  -4   6   28.63    1.04
   2   4   6   27.34    1.02
  -2   4  -6   27.50    1.06
   2   4   6   28.07    1.04
   2  -4  -6   28.77    1.05
  -2  -4   6   27.30    1.04
   2  -4  -6   28.67    1.02
  -2   4  -6   28.01    1.05
   2   4   6   26.22    1.02
   2   4   6   28.52    1.04
   2  -4  -6   27.88    1.02
   2   4   6   25.91    1.02
  -2   4  -6   28.17    1.02
  -2  -4   6   25.95    1.07
  -2   4  -6   27.43    1.04
  -2   4  -6   28.60    1.04
  -2   4  -6   27.64    1.04
  -3   4   6    7.23    0.35
   3  -4   6    7.83    0.32
   3   4  -6    7.43    0.31
   3   4  -6    7.76    0.37
   3  -4   6    8.90    0.38
  -3  -4  -6    8.12    0.33
  -3   4   6    7.51    0.32
  -3   4   6    7.79    0.32
   3  -4   6    7.79    0.32
  -3  -4  -6    8.02    0.36
   3  -4   6    8.17    0.34
  -3  -4  -6    7.66    0.37
  -3   4   6    8.09    0.32
  -3  -4  -6    8.14    0.33
   3   4  -6    7.39    0.31
   3  -4   6    7.26    0.33
   3   4  -6    7.27    0.32
  -3   4   6    8.04    0.34
  -3   4  -6    7.50    0.35
   3  -4  -6    7.95    0.34
   3   4   6    7.44    0.30
   3  -4  -6    7.79    0.31
   3   4   6    7.83    0.33
  -3  -4   6    7.57    0.36
   3   4   6    7.52    0.32
   3  -4  -6    8.14    0.34
   3   4   6    7.82    0.30
  -3  -4   6    8.12    0.33
  -3   4  -6    7.26    0.32
  -3  -4   6    7.87    0.33
  -3   4  -6    7.86    0.32
  -3   4  -6    7.96    0.35
   3  -4  -6    7.87    0.31
   3  -4  -6    6.69    0.37
  -3  -4   6    8.06    0.39
   3  -4  -6    8.17    0.32
  -3   4  -6    7.98    0.33
  -3   4  -6    7.67    0.33
   3   4   6    7.97    0.33
  -3  -4   6    7.87    0.33
   4  -4   6   16.30    0.65
   4  -4   6   16.48    0.66
   4   4  -6   15.35    0.62
  -4   4   6   16.27    0.63
  -4   4   6   15.44    0.63
   4   4  -6   16.48    0.62
  -4  -4  -6   16.66    0.68
   4   4  -6   16.21    0.69
  -4  -4  -6   17.39    0.70
  -4  -4  -6   16.20    0.64
   4  -4   6   16.13    0.63
   4  -4   6   16.56    0.63
  -4  -4  -6   16.38    0.63
  -4   4   6   17.15    0.62
  -4  -4  -6   16.21    0.68
   4   4  -6   15.38    0.69
  -4   4   6   16.44    0.63
  -4   4   6   18.05    0.69
   4  -4   6   15.94    0.63
   4   4   6   15.26    0.64
  -4  -4   6   15.89    0.63
   4   4   6   15.30    0.61
  -4   4  -6   15.86    0.67
   4  -4  -6   15.05    0.65
  -4   4  -6   16.91    0.64
  -4  -4   6   15.89    0.68
  -4  -4   6   15.53    0.63
  -4  -4   6   17.93    0.69
   4  -4  -6   16.80    0.61
   4  -4  -6   15.56    0.61
  -4   4  -6   16.81    0.64
  -4  -4   6   16.90    0.71
   4  -4  -6   15.54    0.65
  -4   4  -6   17.23    0.67
  -4   4  -6   16.30    0.62
  -4   4  -6   15.82    0.62
   4   4   6   15.94    0.61
  -4   4  -6   17.17    0.63
   4  -4  -6   16.00    0.61
   4   4   6   15.17    0.64
   5  -4   6    1.40    0.09
   5   4  -6    1.28    0.09
   5  -4   6    1.32    0.09
   5   4  -6    1.35    0.08
   5  -4   6    1.59    0.15
  -5   4   6    1.58    0.13
   5  -4   6    1.38    0.15
  -5  -4  -6    1.50    0.14
  -5  -4  -6    1.54    0.15
   5   4  -6    1.15    0.22
  -5   4   6    1.36    0.09
  -5  -4  -6    1.56    0.16
  -5  -4  -6    1.38    0.10
  -5   4   6    1.42    0.09
  -5  -4  -6    1.69    0.16
  -5   4  -6    1.40    0.10
  -5  -4   6    1.39    0.16
   5   4   6    1.29    0.08
  -5  -4   6    1.09    0.14
  -5   4  -6    1.35    0.09
  -5   4  -6    1.51    0.12
   5   4   6    1.42    0.09
   5  -4  -6    1.37    0.08
  -5   4  -6    1.33    0.09
  -5   4  -6    1.49    0.13
  -5  -4   6    1.34    0.12
   5  -4  -6    1.46    0.08
  -5  -4   6    1.30    0.11
   6  -4   6    0.64    0.06
  -6   4   6    0.81    0.06
  -6  -4  -6    0.79    0.11
   6  -4   6    0.77    0.06
  -6  -4  -6    0.95    0.11
  -6   4   6    0.74    0.09
  -6  -4  -6    0.86    0.07
  -6  -4   6    0.77    0.11
   6  -4  -6    0.72    0.05
  -6  -4   6    0.80    0.07
  -6   4  -6    0.78    0.07
   6  -4  -6    0.61    0.05
  -6   4  -6    0.76    0.08
  -6  -4   6    0.72    0.10
  -6   4  -6    0.84    0.06
   0  -5   6    0.11    0.03
   0   5   6    0.09    0.03
   0   5   6    0.05    0.05
   0   5  -6    0.08    0.06
   0   5  -6    0.09    0.04
   0  -5   6    0.16    0.07
   0  -5  -6    0.10    0.05
   0   5  -6    0.20    0.08
   0   5  -6    0.21    0.08
   0   5   6    0.05    0.03
   0   5  -6    0.07    0.03
   0  -5   6    0.13    0.04
   0   5   6    0.13    0.05
   0  -5  -6    0.07    0.03
   0  -5  -6    0.15    0.06
   0   5   6    0.13    0.05
   0   5   6    0.14    0.05
   0  -5   6    0.12    0.05
   0  -5   6    0.04    0.05
   0   5  -6    0.09    0.03
   0   5   6    0.08    0.03
   0  -5  -6    0.12    0.05
   0   5   6    0.08    0.03
   0  -5  -6    0.09    0.04
   1  -5   6   62.64    2.20
  -1  -5  -6   59.11    2.19
  -1  -5  -6   59.23    2.21
   1  -5   6   60.91    2.22
  -1  -5  -6   62.26    2.21
   1  -5   6   60.17    2.22
  -1   5   6   61.82    2.23
  -1  -5  -6   58.81    2.22
   1  -5   6   61.51    2.21
   1   5  -6   61.39    2.22
  -1   5   6   60.13    2.21
   1  -5   6   59.36    2.20
   1  -5   6   61.62    2.23
   1   5  -6   60.12    2.25
  -1   5   6   58.88    2.21
   1   5  -6   60.84    2.20
   1   5  -6   59.42    2.21
  -1  -5  -6   57.44    2.23
   1   5  -6   57.99    2.25
  -1   5   6   60.05    2.22
  -1   5   6   61.61    2.23
  -1   5   6   60.37    2.20
   1  -5   6   61.39    2.21
   1   5  -6   58.94    2.20
  -1  -5  -6   52.68    2.27
   1  -5  -6   57.29    2.18
   1   5   6   59.16    2.17
  -1  -5   6   56.34    2.19
   1   5   6   59.96    2.19
  -1  -5   6   60.26    2.19
  -1   5  -6   61.88    2.26
   1  -5  -6   57.01    2.17
   1   5   6   57.64    2.16
  -1  -5   6   60.02    2.17
   1  -5  -6   61.80    2.16
   1  -5  -6   54.53    2.26
   1  -5  -6   59.66    2.20
  -1   5  -6   60.67    2.17
   1   5   6   57.85    2.17
  -1   5  -6   60.76    2.19
   1  -5  -6   60.01    2.20
  -1   5  -6   60.17    2.19
   1   5   6   58.17    2.18
  -1   5  -6   60.02    2.20
   1   5   6   58.72    2.19
   1  -5  -6   58.16    2.16
   2  -5   6   27.52    1.05
  -2   5   6   27.41    1.03
  -2  -5  -6   27.18    1.04
  -2  -5  -6   26.93    1.06
  -2   5   6   26.89    1.02
   2  -5   6   28.17    1.05
   2  -5   6   27.04    1.03
   2  -5   6   28.11    1.03
   2   5  -6   27.55    1.03
   2   5  -6   26.83    1.08
   2   5  -6   27.86    1.08
   2   5  -6   27.12    1.02
   2   5  -6   26.65    1.03
  -2   5   6   27.83    1.05
  -2   5   6   27.34    1.04
  -2  -5  -6   26.61    1.05
  -2  -5  -6   27.66    1.04
  -2   5   6   27.07    1.04
  -2   5   6   27.76    1.05
   2  -5   6   28.88    1.03
   2  -5   6   27.63    1.04
   2   5   6   27.00    1.04
  -2  -5   6   26.29    1.08
  -2   5  -6   27.47    1.03
   2  -5  -6   26.86    1.04
   2   5   6   26.27    1.00
  -2   5  -6   28.55    1.03
   2  -5  -6   27.44    1.00
  -2   5  -6   27.22    1.03
   2   5   6   27.17    1.03
  -2  -5   6   25.36    1.02
   2  -5  -6   26.65    1.00
   2   5   6   26.77    1.01
  -2  -5   6   27.15    1.02
   2   5   6   25.99    1.00
   2  -5  -6   26.55    1.00
   2  -5  -6   27.74    1.04
  -2   5  -6   26.90    1.04
   2  -5  -6   27.44    1.05
   3  -5   6    3.16    0.18
   3  -5   6    3.34    0.16
   3  -5   6    3.16    0.16
  -3  -5  -6    3.15    0.17
   3   5  -6    3.24    0.24
   3  -5   6    3.39    0.16
  -3   5   6    3.34    0.15
  -3   5   6    3.63    0.20
  -3  -5  -6    3.17    0.17
   3  -5   6    3.37    0.19
   3   5  -6    3.10    0.16
  -3   5   6    3.38    0.17
  -3  -5  -6    3.21    0.21
  -3   5   6    3.29    0.19
   3   5  -6    3.08    0.25
   3  -5   6    3.02    0.19
   3   5  -6    3.19    0.15
   3   5  -6    3.20    0.15
  -3   5   6    3.28    0.16
  -3   5   6    3.13    0.15
   3   5   6    3.10    0.16
  -3   5  -6    3.46    0.17
   3   5   6    3.13    0.15
  -3   5  -6    3.39    0.21
  -3   5  -6    3.28    0.16
  -3   5  -6    3.37    0.17
   3   5   6    3.26    0.15
  -3  -5   6    3.59    0.21
   3  -5  -6    3.16    0.21
   3  -5  -6    3.45    0.15
  -3  -5   6    3.19    0.16
  -3  -5   6    3.07    0.17
   3  -5  -6    3.55    0.19
   3  -5  -6    3.13    0.19
  -3   5  -6    3.34    0.16
   3   5   6    3.43    0.20
   3  -5  -6    3.32    0.15
  -3  -5   6    3.19    0.17
   3  -5  -6    3.48    0.15
  -3  -5   6    3.10    0.24
   3   5   6    3.28    0.19
   3   5   6    3.18    0.17
   4   5  -6    8.29    0.33
  -4   5   6    8.95    0.39
  -4  -5  -6    8.43    0.34
  -4  -5  -6    8.15    0.40
   4   5  -6    8.22    0.33
  -4   5   6    7.93    0.34
   4  -5   6    8.54    0.37
   4  -5   6    7.97    0.35
   4   5  -6    8.16    0.42
   4  -5   6    8.45    0.34
  -4   5   6    8.62    0.32
   4  -5   6    8.29    0.34
  -4   5   6    8.30    0.34
  -4  -5  -6    8.34    0.34
   4  -5   6    6.84    0.38
   4  -5   6    8.62    0.34
  -4   5   6    8.10    0.33
  -4  -5  -6    8.47    0.38
   4   5  -6    7.89    0.45
   4  -5  -6    8.33    0.39
  -4   5  -6    8.15    0.37
  -4  -5   6    7.75    0.34
   4   5   6    8.21    0.32
   4  -5  -6    8.56    0.33
  -4  -5   6    8.14    0.41
   4   5   6    8.16    0.33
   4  -5  -6    8.18    0.32
  -4   5  -6    8.23    0.33
  -4   5  -6    8.42    0.33
   4  -5  -6    8.37    0.32
  -4   5  -6    8.51    0.35
  -4   5  -6    8.28    0.35
  -4  -5   6    8.18    0.35
  -4  -5   6    7.95    0.39
   5  -5   6    1.53    0.10
   5  -5   6    1.46    0.09
   5   5  -6    1.44    0.09
  -5   5   6    1.60    0.09
  -5   5   6    1.64    0.10
  -5   5   6    1.34    0.12
  -5  -5  -6    1.73    0.10
   5  -5   6    1.56    0.09
  -5  -5  -6    1.82    0.10
  -5  -5  -6    1.68    0.14
   5   5  -6    1.34    0.09
   5  -5  -6    1.48    0.08
  -5  -5   6    1.79    0.15
  -5   5  -6    1.47    0.09
   5  -5  -6    1.47    0.09
   5   5   6    1.48    0.08
  -5   5  -6    1.74    0.11
   5   5   6    1.44    0.08
   5  -5  -6    1.51    0.08
  -5  -5   6    1.53    0.14
  -5   5  -6    1.30    0.13
  -5  -5   6    1.35    0.10
  -5   5  -6    1.51    0.09
   0  -6   6   39.07    1.48
   0  -6  -6   39.01    1.45
   0   6   6   38.49    1.47
   0  -6  -6   38.98    1.51
   0   6   6   39.80    1.49
   0   6  -6   37.56    1.51
   0  -6  -6   38.40    1.49
   0   6  -6   37.68    1.51
   0   6   6   40.58    1.45
   0   6   6   45.54    1.51
   0   6  -6   40.20    1.45
   0   6  -6   40.34    1.47
   0  -6  -6   38.74    1.52
   0   6  -6   39.24    1.46
   0  -6  -6   43.02    1.49
   0   6   6   39.56    1.46
   0   6   6   37.71    1.45
   0   6   6   33.99    1.48
   0  -6   6   38.63    1.46
   1  -6   6    6.63    0.30
  -1  -6  -6    7.01    0.29
   1  -6   6    6.60    0.29
  -1  -6  -6    6.84    0.30
   1  -6   6    7.20    0.28
   1   6  -6    6.84    0.28
  -1   6   6    7.52    0.30
  -1   6   6    6.96    0.32
  -1   6   6    6.84    0.32
   1  -6   6    6.68    0.31
  -1   6   6    6.98    0.29
   1   6  -6    7.34    0.28
  -1  -6  -6    5.84    0.27
  -1   6   6    6.74    0.30
   1   6  -6    7.69    0.37
  -1  -6  -6    7.55    0.33
  -1   6   6    7.07    0.28
  -1  -6  -6    7.00    0.32
   1   6  -6    6.75    0.29
   1   6  -6    6.71    0.37
   1   6   6    6.83    0.28
   1  -6  -6    7.05    0.27
   1   6   6    7.16    0.28
   1  -6  -6    7.83    0.33
   1  -6  -6    6.52    0.28
  -1  -6   6    6.51    0.29
  -1  -6   6    5.99    0.30
  -1   6  -6    6.82    0.29
   1   6   6    6.82    0.31
  -1   6  -6    6.48    0.28
   1  -6  -6    6.25    0.30
   1  -6  -6    6.91    0.28
   1   6   6    6.66    0.29
  -1  -6   6    6.76    0.30
  -1   6  -6    7.26    0.30
   1   6   6    7.38    0.27
  -1   6  -6    7.05    0.30
   1  -6  -6    6.48    0.32
   1  -6  -6    6.77    0.32
   1   6   6    6.77    0.31
  -1  -6   6    6.74    0.36
  -2   6   6    8.97    0.36
   2   6  -6    9.17    0.52
   2  -6   6    8.89    0.38
   2   6  -6    8.33    0.44
  -2   6   6    8.64    0.36
  -2  -6  -6    8.76    0.36
  -2   6   6    8.33    0.34
   2  -6   6    8.96    0.35
  -2  -6  -6    8.54    0.36
  -2   6   6    8.90    0.36
   2   6  -6    8.41    0.35
   2  -6   6    8.88    0.38
   2  -6   6    8.95    0.35
  -2  -6  -6    8.11    0.38
   2   6  -6    8.65    0.35
   2  -6   6    8.89    0.35
   2   6  -6    8.74    0.35
   2   6   6    8.17    0.38
   2  -6  -6    8.65    0.34
   2  -6  -6    8.78    0.39
   2   6   6    8.46    0.33
   2   6   6    8.45    0.34
   2  -6  -6    8.41    0.33
   2   6   6    8.51    0.35
   2  -6  -6    8.61    0.38
  -2   6  -6    8.23    0.36
  -2   6  -6    8.40    0.36
  -2   6  -6    9.02    0.37
  -2  -6   6    8.34    0.40
  -2   6  -6    8.82    0.34
   2   6   6    8.55    0.34
  -2  -6   6    8.41    0.35
   2  -6  -6    8.79    0.33
  -2  -6   6    8.27    0.35
  -2  -6   6    8.30    0.36
  -2  -6   6    8.17    0.38
   2  -6  -6    8.23    0.39
  -3  -6  -6    2.44    0.17
   3  -6   6    2.33    0.17
   3   6  -6    2.13    0.12
   3   6  -6    2.10    0.30
   3   6  -6    2.54    0.24
  -3   6   6    2.25    0.13
  -3   6   6    2.46    0.13
   3   6  -6    2.30    0.12
   3  -6   6    2.34    0.12
   3   6  -6    2.16    0.12
  -3   6   6    2.00    0.16
   3  -6   6    2.58    0.15
  -3  -6  -6    2.23    0.13
   3  -6   6    1.99    0.12
   3  -6   6    2.30    0.19
   3  -6   6    2.31    0.12
  -3   6   6    2.26    0.12
  -3  -6  -6    2.55    0.14
   3  -6   6    2.20    0.15
   3   6   6    2.35    0.11
   3   6   6    2.33    0.12
  -3  -6   6    2.24    0.13
   3   6   6    2.45    0.12
  -3   6  -6    2.31    0.14
   3  -6  -6    2.34    0.20
  -3   6  -6    2.22    0.12
  -3  -6   6    2.30    0.18
   3  -6  -6    2.01    0.14
   3   6   6    2.08    0.19
   3  -6  -6    2.20    0.11
  -3   6  -6    2.31    0.12
   3   6   6    2.44    0.13
  -3  -6   6    2.29    0.13
   3  -6  -6    2.36    0.11
  -3  -6   6    2.34    0.13
   3  -6  -6    2.28    0.11
   4  -6   6    0.74    0.12
   4   6  -6    0.82    0.08
  -4   6   6    0.82    0.10
  -4  -6  -6    0.65    0.12
  -4   6   6    0.87    0.07
   4  -6   6    0.86    0.07
   4  -6   6    0.67    0.09
  -4  -6  -6    0.72    0.07
  -4   6   6    0.76    0.10
   4   6  -6    0.93    0.09
   4   6  -6    0.47    0.23
  -4  -6  -6    1.02    0.12
  -4   6   6    0.79    0.06
   4   6  -6    0.88    0.07
   4  -6   6    1.08    0.14
   4  -6   6    0.81    0.07
  -4  -6  -6    0.98    0.08
   4   6   6    0.84    0.09
   4  -6  -6    0.77    0.06
  -4  -6   6    0.80    0.12
  -4   6  -6    0.82    0.06
   4  -6  -6    0.85    0.06
  -4   6  -6    0.73    0.10
  -4  -6   6    0.88    0.08
  -4   6  -6    0.72    0.07
  -4  -6   6    0.89    0.13
   4   6   6    0.78    0.06
  -4  -6   6    0.78    0.11
   4   6   6    0.76    0.08
  -4   6  -6    0.73    0.07
  -5  -6  -6    0.45    0.09
  -5  -6  -6    0.43    0.12
   5  -6   6    0.41    0.08
  -5  -6  -6    0.33    0.06
   5   6  -6    0.32    0.05
  -5   6   6    0.26    0.05
  -5  -6   6    0.38    0.06
   5  -6  -6    0.18    0.05
   5  -6  -6    0.26    0.04
  -5  -6   6    0.37    0.09
  -5   6  -6    0.27    0.06
   0  -7  -6    5.73    0.28
   0   7   6    5.13    0.27
   0  -7   6    5.09    0.22
   0   7   6    4.65    0.30
   0  -7  -6    6.15    0.27
   0  -7  -6    4.69    0.22
   0  -7   6    5.65    0.26
   0  -7   6    6.09    0.29
   0   7   6    5.57    0.25
   0  -7  -6    5.98    0.24
   0   7   6    5.87    0.23
   0  -7   6    4.78    0.23
   0   7  -6    5.35    0.24
   0   7  -6    5.42    0.23
   0   7   6    6.13    0.24
   0   7   6    4.79    0.23
   1   7  -6    1.69    0.11
  -1  -7  -6    1.73    0.11
   1   7  -6    1.73    0.10
  -1   7   6    1.70    0.10
   1  -7   6    1.81    0.14
  -1   7   6    1.67    0.10
  -1   7   6    1.76    0.10
   1  -7   6    1.73    0.10
   1   7  -6    1.38    0.26
  -1   7   6    1.84    0.17
  -1   7   6    1.74    0.11
   1  -7   6    1.56    0.12
  -1  -7  -6    1.65    0.17
  -1  -7  -6    1.76    0.12
   1   7  -6    1.61    0.10
  -1  -7   6    1.78    0.11
   1   7   6    1.63    0.12
   1   7   6    1.75    0.11
  -1   7  -6    1.68    0.11
   1  -7  -6    1.81    0.18
  -1   7  -6    1.57    0.11
  -1   7  -6    1.58    0.10
   1  -7  -6    1.76    0.12
  -1  -7   6    1.91    0.13
  -1   7  -6    1.82    0.11
   1   7   6    1.51    0.14
   1   7   6    1.67    0.17
   1   7   6    1.75    0.10
   1  -7  -6    1.53    0.13
  -1  -7   6    1.76    0.12
   1   7   6    1.80    0.10
   1  -7  -6    1.72    0.09
   2   7  -6    1.33    0.27
   2   7  -6    1.36    0.10
   2   7  -6    1.35    0.08
   2   7  -6    1.27    0.09
  -2  -7  -6    1.23    0.13
  -2  -7  -6    1.43    0.11
   2  -7   6    1.31    0.09
  -2   7   6    1.37    0.09
  -2   7   6    1.44    0.11
  -2  -7  -6    1.21    0.11
   2  -7   6    1.29    0.11
  -2   7   6    1.19    0.16
  -2   7   6    1.50    0.09
  -2  -7   6    1.55    0.12
   2  -7  -6    1.11    0.18
  -2   7  -6    1.27    0.10
   2   7   6    1.42    0.09
  -2   7  -6    1.34    0.10
  -2  -7   6    1.25    0.12
   2  -7  -6    1.32    0.08
   2   7   6    1.35    0.15
  -2   7  -6    1.51    0.10
   2   7   6    1.44    0.20
   2   7   6    1.24    0.09
  -2  -7   6    1.19    0.18
   2   7   6    1.42    0.08
   2  -7  -6    1.33    0.08
   3  -7   6    4.84    0.23
   3  -7   6    4.56    0.22
   3  -7   6    5.01    0.23
  -3   7   6    4.72    0.20
  -3   7   6    4.42    0.21
  -3   7   6    4.69    0.21
   3  -7   6    4.77    0.19
  -3   7   6    4.93    0.24
   3   7  -6    4.63    0.20
   3   7  -6    4.79    0.20
  -3  -7  -6    4.43    0.20
   3  -7   6    4.71    0.20
   3   7  -6    4.69    0.20
  -3  -7  -6    4.25    0.25
  -3  -7  -6    4.46    0.21
   3   7   6    4.63    0.19
   3   7   6    4.52    0.20
  -3  -7   6    4.23    0.20
   3   7   6    4.38    0.19
   3   7   6    4.39    0.20
   3  -7  -6    4.66    0.18
  -3   7  -6    4.66    0.20
  -3  -7   6    4.50    0.21
  -3   7  -6    4.81    0.21
   3  -7  -6    4.27    0.20
   3  -7  -6    4.71    0.22
   3  -7  -6    4.65    0.19
  -3  -7   6    4.34    0.24
   4   7  -6    0.53    0.08
   4  -7   6    0.64    0.06
  -4   7   6    0.50    0.08
  -4  -7  -6    0.54    0.10
  -4  -7  -6    0.41    0.15
   4  -7   6    0.64    0.06
  -4  -7  -6    0.56    0.06
   4   7  -6    0.58    0.05
   4   7  -6    0.51    0.06
  -4  -7  -6    0.68    0.10
  -4   7   6    0.60    0.05
  -4  -7   6    0.71    0.10
  -4  -7   6    0.50    0.09
  -4   7  -6    0.61    0.05
   4   7   6    0.60    0.08
   4  -7  -6    0.56    0.05
   4   7   6    0.49    0.06
   4   7   6    0.62    0.05
  -4   7  -6    0.49    0.08
   4  -7  -6    0.65    0.05
  -4  -7   6    0.42    0.09
   0  -8   6   10.34    0.43
   0   8   6    9.79    0.40
   0   8   6   10.01    0.38
   0  -8  -6   10.02    0.42
   0   8   6    9.92    0.39
   0   8  -6    9.86    0.40
   0  -8   6   10.10    0.40
   0  -8  -6    8.90    0.38
   0  -8   6   10.43    0.38
   0   8  -6    9.95    0.39
   0  -8  -6    9.84    0.39
   0   8  -6    9.91    0.39
  -1   8   6    0.40    0.07
   1  -8   6    0.55    0.08
  -1  -8  -6    0.30    0.06
   1  -8   6    0.45    0.05
  -1   8   6    0.54    0.07
   1   8  -6    0.48    0.06
   1   8  -6    0.43    0.07
  -1  -8   6    0.35    0.07
   1   8   6    0.46    0.07
  -1   8  -6    0.49    0.06
  -1   8  -6    0.24    0.09
  -1  -8   6    0.49    0.08
   1  -8  -6    0.34    0.04
  -1   8  -6    0.48    0.09
   2   8  -6    0.81    0.08
   2   8  -6    0.81    0.06
  -2   8   6    0.96    0.09
   2  -8   6    0.93    0.06
   2   8  -6    0.86    0.07
  -2   8   6    0.76    0.14
  -2  -8  -6    0.83    0.08
   2  -8   6    0.95    0.08
  -2   8   6    0.93    0.06
  -2  -8  -6    0.72    0.19
  -2   8   6    0.81    0.08
   2  -8   6    1.00    0.09
   2   8   6    0.85    0.07
  -2  -8   6    0.89    0.08
   2  -8  -6    0.93    0.08
   2   8   6    0.79    0.07
   2   8   6    0.92    0.08
  -2   8  -6    0.78    0.06
   2  -8  -6    0.84    0.06
  -3   8   6    2.40    0.13
   3   8  -6    2.54    0.12
   3   8  -6    2.41    0.11
  -3   8   6    2.45    0.12
  -3  -8  -6    2.42    0.12
   3  -8   6    2.61    0.11
  -3   8   6    2.37    0.11
   3  -8   6    2.43    0.13
  -3   8   6    2.46    0.11
   3  -8  -6    2.44    0.12
  -3  -8   6    2.65    0.14
   3   8   6    2.37    0.11
   3  -8  -6    2.25    0.14
  -3   8  -6    2.40    0.14
   3   8   6    2.44    0.12
   3   8   6    2.31    0.12
  -3   8  -6    2.39    0.11
   3  -8  -6    2.49    0.10
  -3   8  -6    2.35    0.12
  -3  -8   6    1.94    0.21
   0   0   7    0.05    0.04
   1   0  -7    3.01    0.13
  -1   0   7    2.89    0.20
   1   0   7    2.96    0.20
  -1   0  -7    2.94    0.14
  -1   0  -7    2.83    0.14
   1   0  -7    2.89    0.13
  -1   0   7    2.70    0.12
  -1   0   7    2.95    0.13
  -1   0   7    2.62    0.14
   1   0  -7    3.11    0.20
   1   0  -7    2.83    0.12
  -1   0   7    2.81    0.11
   1   0  -7    2.72    0.13
   1   0   7    2.67    0.13
  -1   0  -7    2.92    0.14
   1   0   7    2.70    0.13
   1   0   7    2.66    0.12
  -1   0   7    2.84    0.12
   1   0   7    2.67    0.12
  -1   0   7    2.75    0.11
  -1   0  -7    2.55    0.11
   1   0  -7    2.62    0.14
  -1   0  -7    2.74    0.13
   1   0   7    2.81    0.15
  -2   0  -7  100.31    3.83
   2   0  -7  107.35    3.83
   2   0   7  104.19    3.83
  -2   0   7  104.23    3.83
   2   0  -7  106.00    3.82
   2   0  -7  105.24    3.83
   3   0   7  125.34    4.68
  -3   0  -7  123.51    4.68
  -3   0  -7  120.66    4.67
   3   0  -7  134.52    4.69
   3   0  -7  135.57    4.69
   3   0   7  124.74    4.69
   3   0   7  126.20    4.69
   3   0  -7  124.59    4.68
  -3   0  -7  130.12    4.71
  -3   0   7  142.56    4.70
   3   0  -7  122.95    4.68
  -4   0  -7    0.53    0.07
  -4   0  -7    0.62    0.13
   4   0   7    0.51    0.07
   4   0  -7    0.44    0.03
   4   0  -7    0.48    0.08
  -4   0  -7    0.42    0.13
  -4   0   7    0.39    0.07
  -4   0   7    0.41    0.06
  -4   0   7    0.58    0.14
  -4   0  -7    0.43    0.08
  -4   0  -7    0.52    0.07
  -4   0   7    0.46    0.05
   4   0   7    0.45    0.06
  -4   0   7    0.41    0.08
  -5   0  -7    4.94    0.22
  -5   0  -7    4.39    0.21
  -5   0  -7    4.48    0.27
   5   0  -7    4.75    0.19
  -5   0  -7    4.94    0.26
  -5   0  -7    4.78    0.21
  -5   0   7    4.93    0.21
   5   0   7    4.81    0.20
  -5   0   7    4.63    0.27
  -5   0  -7    4.64    0.26
   5   0  -7    4.61    0.26
  -5   0   7    4.48    0.22
  -5   0   7    4.97    0.22
  -5   0   7    4.65    0.25
  -6   0  -7    0.06    0.04
  -6   0  -7   -0.01    0.10
  -6   0  -7    0.01    0.04
  -6   0  -7    0.02    0.05
  -6   0   7    0.05    0.05
  -6   0   7    0.08    0.07
  -7   0  -7    0.23    0.12
  -7   0   7    0.13    0.05
  -7   0   7    0.06    0.06
  -7   0  -7    0.08    0.03
   0  -1   7    0.97    0.06
   0  -1  -7    0.84    0.07
   0   1   7    0.85    0.05
   0   1   7    0.86    0.07
   0   1  -7    0.96    0.08
   0  -1   7    0.95    0.05
   0   1   7    0.83    0.05
   0  -1  -7    0.82    0.06
   0  -1  -7    0.90    0.06
   0  -1  -7    0.94    0.12
   0   1  -7    0.96    0.13
   0   1   7    0.96    0.05
   0   1   7    0.89    0.05
   0   1   7    0.88    0.06
   0  -1  -7    0.84    0.06
   0  -1   7    0.90    0.05
   0   1  -7    0.91    0.05
   0  -1  -7    0.95    0.06
   0  -1  -7    0.96    0.04
   0   1  -7    0.89    0.06
   0  -1  -7    0.90    0.06
   0  -1   7    0.90    0.05
   0   1   7    0.91    0.08
   0  -1   7    1.01    0.12
   0   1   7    0.90    0.06
   0  -1   7    0.87    0.07
   0   1  -7    0.98    0.08
  -1   1   7    2.76    0.11
  -1  -1  -7    2.62    0.17
   1  -1   7    2.52    0.13
   1  -1   7    2.71    0.12
  -1  -1  -7    2.66    0.15
   1   1  -7    2.69    0.15
  -1   1   7    2.73    0.14
  -1   1   7    2.59    0.11
  -1  -1  -7    2.65    0.13
  -1  -1  -7    3.18    0.14
  -1   1   7    2.67    0.12
  -1  -1  -7    2.77    0.13
   1   1  -7    2.77    0.21
   1  -1   7    2.67    0.12
   1   1  -7    2.61    0.11
  -1  -1  -7    2.48    0.19
  -1  -1  -7    2.52    0.11
   1  -1   7    2.70    0.20
   1  -1   7    2.79    0.15
   1   1  -7    2.76    0.14
   1   1  -7    2.74    0.13
  -1  -1  -7    2.80    0.13
   1   1  -7    3.07    0.13
   1  -1   7    2.70    0.13
   1  -1   7    2.74    0.13
  -1   1   7    2.67    0.13
  -1  -1  -7    2.69    0.11
   1  -1  -7    2.88    0.13
  -1   1  -7    2.78    0.14
  -1   1  -7    2.72    0.21
  -1  -1   7    2.56    0.13
   1   1   7    2.92    0.14
  -1   1  -7    2.63    0.13
   1  -1  -7    2.75    0.13
   1  -1  -7    2.67    0.13
   1   1   7    2.62    0.12
   1  -1  -7    2.67    0.20
  -1   1  -7    2.63    0.13
   1   1   7    2.79    0.15
   1   1   7    2.88    0.13
  -1  -1   7    2.58    0.19
  -1  -1   7    2.64    0.13
  -1  -1   7    2.67    0.11
  -1  -1   7    2.62    0.11
   1   1   7    2.52    0.11
   1   1   7    2.73    0.11
  -1   1  -7    2.69    0.14
   1  -1  -7    2.64    0.12
   1  -1  -7    2.84    0.13
   1   1   7    2.64    0.11
   1  -1  -7    2.64    0.12
   2   1  -7   77.40    2.82
   2  -1   7   76.94    2.81
  -2  -1  -7   75.63    2.81
   2  -1   7   78.85    2.87
  -2   1   7   70.53    2.83
  -2   1   7   76.40    2.82
  -2   1   7   75.68    2.81
   2   1  -7   78.63    2.93
   2   1  -7   76.99    2.82
   2  -1   7   77.69    2.82
   2  -1   7   79.53    2.83
   2  -1  -7   83.03    2.88
  -2  -1   7   76.14    2.88
   2   1   7   78.81    2.89
   2  -1  -7   77.34    2.89
   2  -1  -7   79.25    2.89
   2   1   7   78.51    2.94
   2  -1  -7   79.11    2.88
   2  -1  -7   76.27    2.88
  -2   1  -7   79.99    2.90
  -2   1  -7   83.65    2.89
   2  -1  -7   75.76    2.90
  -2  -1   7   76.77    2.88
   2   1   7   79.23    2.90
   3   1  -7   55.23    2.03
   3   1  -7   54.04    2.18
  -3  -1  -7   53.02    2.00
  -3   1   7   52.43    2.01
   3   1  -7   62.42    2.09
   3  -1   7   56.88    2.11
   3  -1   7   55.80    2.01
  -3   1   7   46.84    2.03
  -3  -1  -7   54.53    2.02
   3  -1   7   54.93    2.01
   3  -1   7   54.61    2.04
  -3   1   7   59.68    2.03
   3   1  -7   53.64    2.00
  -3   1   7   53.34    2.02
  -3  -1  -7   55.22    2.05
   3  -1   7   56.46    2.02
  -3   1   7   50.23    2.04
  -3  -1  -7   57.39    2.06
   3  -1   7   56.01    2.22
   3  -1   7   54.69    2.16
   3  -1   7   54.73    2.02
  -3   1   7   57.14    2.03
  -3  -1  -7   47.64    2.09
   3   1  -7   55.48    2.01
   3   1  -7   56.17    2.01
   3   1   7   55.42    2.04
  -3   1  -7   48.94    2.09
  -3   1  -7   55.02    2.05
   3  -1  -7   55.81    2.04
  -3   1  -7   55.81    2.06
   3  -1  -7   55.36    2.07
  -3  -1   7   62.93    2.19
   3  -1  -7   54.73    2.06
   3   1   7   53.38    2.06
  -3  -1   7   50.67    2.08
  -3   1  -7   56.28    2.08
   3   1   7   60.23    2.16
   3  -1  -7   55.51    2.20
   3   1   7   61.48    2.07
   3   1   7   55.67    2.04
  -3   1  -7   52.34    2.09
  -3   1  -7   54.47    2.21
  -3  -1   7   53.40    2.05
  -3  -1   7   60.11    2.07
   3   1   7   56.57    2.03
   3  -1  -7   55.17    2.05
  -4   1   7    3.38    0.19
  -4  -1  -7    3.60    0.22
  -4  -1  -7    3.57    0.21
   4  -1   7    3.53    0.15
  -4   1   7    3.72    0.16
  -4  -1  -7    2.97    0.23
  -4   1   7    3.96    0.20
  -4   1   7    3.78    0.26
   4  -1   7    3.58    0.17
  -4  -1  -7    3.35    0.18
   4  -1   7    3.60    0.17
  -4   1   7    3.60    0.17
   4   1  -7    3.24    0.22
  -4   1   7    3.80    0.19
   4   1  -7    3.06    0.19
   4  -1   7    3.32    0.22
  -4  -1  -7    3.55    0.20
   4   1  -7    3.52    0.14
  -4   1  -7    3.04    0.21
  -4   1  -7    3.74    0.20
   4  -1  -7    3.60    0.14
  -4  -1   7    3.55    0.17
  -4  -1   7    4.00    0.23
  -4  -1   7    3.67    0.16
   4   1   7    3.66    0.17
  -4   1  -7    3.40    0.23
  -4  -1   7    3.51    0.27
  -4   1  -7    3.62    0.17
  -4  -1   7    3.11    0.26
  -4  -1   7    3.62    0.19
   4   1   7    3.70    0.15
  -4  -1   7    3.37    0.19
   4  -1  -7    3.70    0.18
  -5  -1  -7    7.19    0.35
  -5  -1  -7    7.71    0.36
  -5  -1  -7    7.57    0.37
  -5  -1  -7    7.59    0.31
   5   1  -7    7.42    0.28
  -5   1   7    7.56    0.30
  -5   1   7    7.88    0.31
   5  -1   7    7.15    0.30
   5  -1   7    6.47    0.31
  -5   1   7    7.39    0.35
  -5  -1  -7    7.80    0.31
   5   1  -7    7.30    0.34
  -5   1   7    6.86    0.32
  -5  -1  -7    7.15    0.32
  -5  -1   7    7.22    0.31
   5  -1  -7    6.73    0.34
  -5   1  -7    7.24    0.31
  -5  -1   7    7.94    0.37
  -5   1  -7    7.42    0.35
  -5   1  -7    6.98    0.35
   5  -1  -7    7.00    0.33
  -5   1  -7    6.73    0.29
  -5   1  -7    7.18    0.31
   5  -1  -7    7.23    0.28
   5   1   7    6.98    0.32
  -5  -1   7    7.78    0.35
  -5  -1   7    6.44    0.36
  -5  -1   7    7.21    0.29
  -6  -1  -7    4.06    0.24
  -6  -1  -7    3.80    0.28
  -6   1   7    4.17    0.22
  -6  -1  -7    4.05    0.19
  -6  -1  -7    3.83    0.19
  -6  -1  -7    4.09    0.24
  -6  -1   7    3.70    0.17
  -6   1  -7    4.09    0.19
  -6  -1   7    3.85    0.20
  -6  -1   7    4.29    0.24
  -6   1  -7    3.91    0.18
  -6  -1   7    4.14    0.22
  -6   1  -7    3.86    0.19
  -7   1   7    0.83    0.06
  -7  -1  -7    0.87    0.06
  -7   1   7    0.90    0.09
  -7  -1   7    0.84    0.10
  -7   1  -7    0.92    0.11
  -7   1  -7    0.71    0.08
  -7   1  -7    0.88    0.06
   0  -2   7    0.08    0.03
   0   2  -7    0.09    0.09
   0  -2   7    0.13    0.03
   0   2   7    0.07    0.03
   0   2   7    0.17    0.04
   0  -2  -7    0.08    0.04
   0  -2  -7    0.11    0.08
   0   2   7    0.08    0.05
   0   2  -7    0.17    0.06
   0   2   7    0.12    0.05
   0   2  -7    0.06    0.03
   1  -2   7   38.67    1.42
   1  -2   7   39.43    1.44
  -1  -2  -7   37.00    1.43
  -1   2   7   38.16    1.42
  -1  -2  -7   38.96    1.42
   1   2  -7   39.90    1.61
  -1  -2  -7   38.27    1.43
   1   2  -7   39.23    1.43
   1  -2   7   36.49    1.56
   1   2  -7   36.03    1.43
  -1  -2  -7   38.11    1.43
  -1   2   7   38.17    1.43
   1  -2   7   38.44    1.41
  -1   2   7   38.07    1.41
  -1   2   7   39.41    1.44
  -1  -2  -7   38.51    1.41
   1  -2   7   38.48    1.43
   1   2  -7   38.50    1.43
   1   2  -7   39.52    1.43
   1   2   7   38.02    1.44
  -1  -2   7   37.52    1.40
   1  -2  -7   35.78    1.55
  -1  -2   7   37.18    1.52
   1   2   7   36.63    1.38
   1  -2  -7   36.72    1.39
  -1  -2   7   37.05    1.38
  -1  -2   7   37.51    1.38
  -1  -2   7   36.47    1.41
  -1   2  -7   38.03    1.40
   1  -2  -7   38.50    1.41
   1  -2  -7   38.25    1.41
   1   2   7   34.68    1.38
  -1   2  -7   40.03    1.40
   1   2   7   37.33    1.39
   1   2   7   37.23    1.39
  -1   2  -7   40.05    1.40
  -1   2  -7   37.35    1.40
   1  -2  -7   38.11    1.39
  -1  -2   7   36.71    1.38
   1  -2  -7   37.04    1.39
   1   2   7   40.36    1.42
   1   2   7   38.41    1.40
  -2  -2  -7   44.64    1.65
  -2   2   7   42.09    1.65
   2  -2   7   44.14    1.63
  -2  -2  -7   44.65    1.80
  -2   2   7   42.54    1.64
   2  -2   7   44.38    1.66
  -2  -2  -7   42.53    1.62
  -2   2   7   44.44    1.63
   2   2  -7   42.03    1.65
   2  -2   7   46.41    1.81
   2   2  -7   46.23    1.64
   2  -2   7   44.78    1.62
  -2  -2  -7   43.95    1.78
  -2  -2  -7   42.88    1.77
  -2  -2  -7   42.48    1.63
  -2   2   7   44.90    1.62
   2  -2   7   45.38    1.64
   2   2  -7   42.15    1.65
  -2  -2  -7   44.19    1.69
   2  -2   7   43.40    1.62
   2   2  -7   50.17    1.86
  -2   2   7   43.23    1.63
   2   2  -7   41.94    1.61
   2  -2   7   44.42    1.74
   2   2  -7   45.75    1.64
   2   2  -7   42.81    1.61
   2  -2   7   44.44    1.63
  -2  -2   7   42.89    1.61
   2  -2  -7   41.62    1.60
   2  -2  -7   43.54    1.66
   2  -2  -7   43.67    1.60
  -2   2  -7   45.55    1.64
   2   2   7   44.62    1.63
   2   2   7   42.26    1.62
   2  -2  -7   45.45    1.80
  -2   2  -7   43.51    1.84
   2  -2  -7   43.19    1.62
  -2   2  -7   43.66    1.63
  -2  -2   7   43.82    1.65
   2  -2  -7   45.74    1.83
   2  -2  -7   46.36    1.64
   2   2   7   43.75    1.60
  -2   2  -7   45.24    1.63
  -2  -2   7   44.07    1.75
  -2   2  -7   41.89    1.63
  -2  -2   7   39.94    1.63
   2  -2  -7   42.83    1.62
   2  -2  -7   44.81    1.64
  -2   2  -7   46.47    1.63
  -2  -2   7   42.83    1.62
   2   2   7   43.35    1.69
   2   2   7   44.97    1.64
  -3   2   7   18.38    0.68
   3  -2   7   18.25    0.69
   3  -2   7   19.03    0.94
   3   2  -7   17.71    0.71
  -3  -2  -7   17.14    0.72
   3  -2   7   17.85    0.68
  -3   2   7   17.79    0.68
  -3   2   7   18.10    0.79
  -3  -2  -7   18.04    0.72
   3  -2   7   19.60    0.68
   3   2  -7   17.84    0.70
   3   2  -7   17.63    0.66
   3   2  -7   17.43    0.68
  -3  -2  -7   18.70    0.68
   3  -2   7   16.86    0.73
   3  -2   7   17.97    0.95
  -3  -2  -7   16.82    0.80
  -3  -2  -7   17.56    0.73
  -3  -2  -7   17.76    0.69
  -3   2   7   18.07    0.69
  -3   2   7   18.25    0.68
   3  -2   7   17.90    0.68
   3   2   7   16.71    0.67
   3  -2  -7   18.00    0.70
  -3   2  -7   15.89    0.72
   3  -2  -7   19.29    0.80
  -3   2  -7   18.86    0.72
   3  -2  -7   17.47    0.67
   3   2   7   16.88    0.70
   3  -2  -7   18.43    0.90
   3  -2  -7   17.94    0.67
   3   2   7   18.15    0.69
  -3  -2   7   20.60    0.71
   3  -2  -7   18.42    0.70
  -3  -2   7   18.03    0.70
  -3   2  -7   18.18    0.69
   3   2   7   18.11    0.67
   3  -2  -7   17.58    0.72
  -3  -2   7   18.57    0.70
  -4   2   7    3.20    0.18
  -4   2   7    3.45    0.18
  -4   2   7    3.26    0.18
   4  -2   7    3.40    0.15
   4   2  -7    3.26    0.21
  -4  -2  -7    3.38    0.16
  -4   2   7    3.58    0.19
  -4  -2  -7    3.34    0.20
  -4   2   7    3.41    0.16
   4  -2   7    3.41    0.17
  -4  -2  -7    3.23    0.16
   4   2  -7    3.30    0.14
  -4  -2  -7    3.19    0.21
   4  -2   7    3.31    0.16
   4  -2   7    3.49    0.17
  -4   2   7    3.36    0.19
   4   2  -7    3.40    0.20
  -4  -2  -7    3.35    0.21
  -4   2  -7    3.41    0.17
  -4  -2   7    3.68    0.19
   4  -2  -7    3.77    0.19
   4  -2  -7    3.22    0.15
  -4   2  -7    3.06    0.16
   4  -2  -7    3.74    0.19
   4   2   7    3.36    0.14
   4   2   7    3.33    0.17
  -4   2  -7    3.49    0.19
  -4   2  -7    3.36    0.17
  -4  -2   7    3.31    0.20
  -4  -2   7    3.55    0.22
  -4  -2   7    3.43    0.18
  -4  -2   7    3.33    0.16
   4  -2  -7    3.46    0.14
  -4   2  -7    3.52    0.17
   5  -2   7    9.52    0.39
   5   2  -7    9.39    0.37
   5  -2   7    9.83    0.41
  -5   2   7    9.53    0.43
  -5   2   7    9.80    0.38
  -5  -2  -7    9.68    0.39
  -5  -2  -7    9.39    0.46
  -5  -2  -7    9.61    0.45
   5  -2   7    9.86    0.42
  -5  -2  -7   10.15    0.41
  -5  -2  -7    9.44    0.39
  -5  -2  -7    9.83    0.44
   5  -2   7    9.45    0.39
  -5   2  -7    9.90    0.39
   5   2   7   10.05    0.37
  -5   2  -7    9.78    0.38
   5   2   7    8.98    0.41
  -5  -2   7    9.20    0.43
  -5   2  -7    9.20    0.46
   5  -2  -7    9.66    0.36
  -5  -2   7    9.79    0.45
  -5   2  -7    9.58    0.39
  -5  -2   7    9.52    0.43
  -5  -2   7    9.40    0.40
   5   2   7    8.75    0.41
  -5  -2   7    9.51    0.37
   5  -2  -7    9.06    0.42
   5  -2  -7    9.72    0.37
  -6  -2  -7    6.59    0.29
  -6   2   7    6.83    0.32
   6  -2   7    6.92    0.29
   6  -2   7    6.84    0.28
  -6  -2  -7    7.21    0.29
  -6  -2  -7    6.75    0.34
  -6  -2  -7    7.08    0.29
  -6  -2  -7    7.74    0.34
  -6   2   7    7.14    0.28
  -6  -2   7    6.57    0.32
  -6   2  -7    7.03    0.28
  -6  -2   7    6.62    0.32
   6  -2  -7    6.93    0.27
  -6   2  -7    6.99    0.29
  -6  -2   7    6.90    0.34
  -6   2  -7    7.20    0.29
  -6  -2   7    7.20    0.30
   0  -3  -7   33.66    1.29
   0  -3   7   33.63    1.25
   0   3   7   33.49    1.25
   0   3   7   34.62    1.28
   0   3  -7   33.53    1.30
   0  -3  -7   29.05    1.24
   0   3  -7   35.14    1.28
   0  -3  -7   34.66    1.32
   0   3  -7   34.11    1.25
   0   3  -7   35.00    1.28
   0   3   7   35.56    1.30
   0  -3   7   33.18    1.30
   0  -3  -7   34.69    1.24
   0   3  -7   31.26    1.25
   0   3   7   30.89    1.26
   0  -3  -7   33.16    1.26
   0   3  -7   34.81    1.29
   0  -3   7   33.86    1.45
   0   3   7   35.51    1.32
   0  -3   7   34.56    1.25
   0  -3  -7   33.19    1.47
   0  -3  -7   33.80    1.26
   0   3   7   32.54    1.24
   0  -3   7   35.60    1.25
   0   3   7   33.88    1.26
   0  -3   7   35.87    1.28
   0   3  -7   35.98    1.54
   0  -3  -7   34.61    1.49
   1   3  -7   13.26    0.54
  -1  -3  -7   12.81    0.69
   1   3  -7   13.38    0.54
  -1   3   7   13.11    0.51
   1  -3   7   13.79    0.51
  -1  -3  -7   13.39    0.57
   1   3  -7   13.14    0.50
  -1   3   7   13.04    0.56
  -1   3   7   12.61    0.53
   1   3  -7   15.20    0.53
  -1  -3  -7   13.61    0.71
   1  -3   7   13.22    0.51
  -1  -3  -7   13.00    0.51
  -1  -3  -7   13.21    0.51
   1  -3   7   13.29    0.51
   1  -3   7   13.85    0.51
  -1   3   7   13.54    0.51
   1  -3   7   13.06    0.56
  -1   3   7   13.85    0.50
  -1  -3  -7   12.99    0.53
  -1  -3  -7   12.18    0.53
  -1   3   7   13.52    0.52
  -1  -3  -7   13.52    0.53
   1  -3   7   13.53    0.70
   1   3  -7   13.15    0.54
   1   3  -7   13.19    0.53
   1   3  -7   13.62    0.75
   1  -3   7   13.78    0.54
   1   3   7   13.80    0.56
  -1  -3   7   12.09    0.54
   1  -3  -7   13.31    0.50
   1  -3  -7   13.21    0.57
   1   3   7   13.52    0.53
  -1   3  -7   13.75    0.50
  -1   3  -7   13.61    0.53
   1  -3  -7   12.93    0.56
   1  -3  -7   13.14    0.52
  -1  -3   7   13.09    0.67
  -1  -3   7   13.29    0.53
   1  -3  -7   13.86    0.50
   1  -3  -7   13.58    0.52
  -1   3  -7   12.81    0.54
  -1  -3   7   13.31    0.53
  -1  -3   7   12.46    0.58
  -1   3  -7   13.45    0.54
   1   3   7   13.43    0.58
   1   3   7   12.47    0.50
  -1  -3   7   13.65    0.50
   1   3   7   12.97    0.52
  -1  -3   7   13.75    0.50
  -1   3  -7   13.13    0.53
   1   3   7   13.08    0.51
  -1   3  -7   13.07    0.75
   1   3   7   14.50    0.52
  -1   3  -7   14.12    0.51
   1  -3  -7   13.69    0.73
  -1  -3   7   13.51    0.55
  -2   3   7    5.53    0.22
   2  -3   7    5.37    0.22
   2  -3   7    5.43    0.40
  -2  -3  -7    5.37    0.25
   2  -3   7    5.17    0.22
   2   3  -7    5.32    0.21
   2  -3   7    5.39    0.22
  -2   3   7    5.12    0.22
   2   3  -7    5.52    0.21
   2  -3   7    5.37    0.23
  -2  -3  -7    5.43    0.39
  -2  -3  -7    4.57    0.26
   2   3  -7    5.08    0.24
  -2  -3  -7    5.21    0.40
   2  -3   7    5.12    0.25
  -2   3   7    5.15    0.23
  -2   3   7    5.42    0.36
   2   3  -7    5.10    0.25
   2   3  -7    4.87    0.25
  -2  -3  -7    5.11    0.22
   2  -3  -7    5.28    0.25
   2   3   7    5.35    0.27
  -2  -3   7    5.22    0.21
   2   3   7    5.05    0.21
   2  -3  -7    5.00    0.23
   2  -3  -7    6.08    0.45
   2  -3  -7    4.87    0.29
  -2  -3   7    5.54    0.37
   2  -3  -7    5.36    0.21
  -2  -3   7    5.85    0.26
   2   3   7    4.89    0.30
   2   3   7    5.22    0.21
  -2   3  -7    5.35    0.23
   2  -3  -7    5.43    0.23
  -2   3  -7    5.23    0.24
   2   3   7    5.18    0.23
  -2   3  -7    5.11    0.26
   2   3   7    5.00    0.22
   2  -3  -7    5.47    0.21
  -2  -3   7    4.96    0.33
  -2  -3   7    4.95    0.24
   2  -3  -7    5.49    0.44
  -2   3  -7    5.19    0.24
   2  -3  -7    5.02    0.25
   3  -3   7    3.33    0.16
  -3  -3  -7    3.40    0.16
   3  -3   7    3.34    0.16
  -3  -3  -7    2.95    0.22
   3  -3   7    3.29    0.15
  -3  -3  -7    3.19    0.19
  -3   3   7    3.16    0.15
   3   3  -7    2.88    0.14
   3   3  -7    3.22    0.19
  -3   3   7    3.38    0.17
   3   3  -7    3.46    0.20
   3   3  -7    3.22    0.14
   3  -3   7    3.25    0.16
  -3   3   7    3.63    0.17
  -3   3   7    2.75    0.18
  -3   3   7    3.66    0.15
  -3   3   7    3.27    0.15
  -3  -3  -7    3.32    0.20
  -3  -3  -7    3.32    0.16
   3   3   7    3.13    0.13
   3  -3  -7    2.71    0.19
  -3   3  -7    3.16    0.16
  -3   3  -7    2.99    0.15
   3  -3  -7    3.44    0.15
   3  -3  -7    3.34    0.17
   3   3   7    3.09    0.14
  -3  -3   7    3.58    0.17
   3  -3  -7    3.25    0.15
   3  -3  -7    3.12    0.13
   3  -3  -7    3.28    0.17
   3   3   7    3.15    0.16
  -3  -3   7    2.77    0.19
   3   3   7    3.19    0.16
  -3   3  -7    3.00    0.16
  -3  -3   7    3.51    0.16
  -3  -3   7    3.48    0.23
   4  -3   7    7.92    0.34
  -4   3   7    7.60    0.32
  -4  -3  -7    7.33    0.37
   4  -3   7    7.92    0.32
  -4  -3  -7    7.68    0.32
   4  -3   7    8.15    0.34
  -4   3   7    7.39    0.36
   4   3  -7    7.85    0.37
  -4  -3  -7    7.66    0.36
   4  -3   7    7.75    0.32
   4   3  -7    8.15    0.38
  -4   3   7    8.11    0.33
   4   3  -7    7.30    0.31
  -4   3   7    7.59    0.30
   4   3   7    7.64    0.33
   4  -3  -7    7.74    0.30
  -4   3  -7    8.32    0.33
   4  -3  -7    7.65    0.34
  -4   3  -7    7.79    0.36
  -4  -3   7    7.75    0.32
   4   3   7    7.98    0.34
  -4   3  -7    7.33    0.32
  -4   3  -7    7.25    0.35
  -4   3  -7    7.29    0.31
   4   3   7    7.25    0.32
  -4  -3   7    7.18    0.36
  -4  -3   7    7.58    0.39
  -4  -3   7    8.39    0.35
  -4   3  -7    7.48    0.33
   4  -3  -7    7.74    0.30
   4   3   7    7.29    0.30
  -4   3  -7    8.01    0.33
   4  -3  -7    8.09    0.34
   5  -3   7    0.51    0.06
  -5  -3  -7    0.34    0.11
  -5  -3  -7    0.46    0.12
  -5  -3  -7    0.57    0.12
  -5   3   7    0.46    0.10
   5  -3   7    0.38    0.13
  -5   3   7    0.47    0.15
   5  -3   7    0.35    0.07
  -5   3   7    0.46    0.06
   5   3  -7    0.47    0.05
   5  -3   7    0.47    0.11
  -5   3   7    0.41    0.08
  -5  -3  -7    0.48    0.07
  -5   3  -7    0.34    0.06
   5  -3  -7    0.38    0.04
  -5  -3   7    0.39    0.11
   5   3   7    0.39    0.07
  -5   3  -7    0.28    0.05
  -5  -3   7    0.42    0.12
  -5   3  -7    0.32    0.06
  -5  -3   7    0.40    0.12
   5  -3  -7    0.44    0.05
   5   3   7    0.49    0.05
  -5  -3   7    0.48    0.07
  -5   3  -7    0.43    0.06
   5  -3  -7    0.49    0.21
  -6  -3  -7    4.31    0.19
   6  -3   7    4.05    0.18
  -6   3   7    4.38    0.22
  -6  -3  -7    3.73    0.18
  -6  -3  -7    4.19    0.22
  -6  -3  -7    3.93    0.22
  -6   3   7    4.03    0.17
   6  -3   7    3.99    0.18
  -6   3  -7    4.33    0.18
  -6  -3   7    4.04    0.23
  -6  -3   7    3.72    0.21
  -6  -3   7    4.00    0.21
  -6   3  -7    3.89    0.18
   6  -3  -7    4.05    0.17
  -6  -3   7    4.03    0.19
   6  -3  -7    3.96    0.16
  -6   3  -7    4.01    0.18
   0  -4   7   15.59    0.83
   0   4   7   15.30    0.55
   0  -4  -7   15.41    0.55
   0  -4  -7   15.00    0.57
   0  -4   7   14.92    0.57
   0  -4   7   14.20    0.56
   0  -4  -7   15.86    0.89
   0  -4   7   14.75    0.56
   0   4  -7   14.58    0.61
   0  -4   7   14.20    0.58
   0  -4  -7   14.50    0.61
   0  -4   7   13.85    0.66
   0   4  -7   15.61    0.55
   0   4   7   15.08    0.64
   0  -4  -7   14.99    0.55
   0   4   7   14.86    0.57
   0  -4   7   13.74    0.63
   0   4  -7   12.55    0.56
   0   4  -7   14.53    0.59
   0   4  -7   14.22    0.56
   0   4  -7   13.53    0.61
   0   4   7   13.57    0.60
   0   4   7   15.07    0.56
   0  -4  -7   15.31    0.56
   0   4   7   14.71    0.57
   0   4   7   15.55    0.55
   0   4   7   14.53    0.56
   0  -4   7   14.80    0.60
   0   4   7   13.97    0.57
   0  -4  -7   14.63    0.58
   0  -4  -7   14.89    0.59
   0  -4   7   15.23    0.58
   0   4  -7   14.38    0.59
   0  -4   7   14.75    0.55
   1   4  -7   18.33    0.66
  -1   4   7   16.65    0.68
   1  -4   7   18.30    0.68
  -1  -4  -7   16.77    0.68
   1   4  -7   17.28    0.71
  -1  -4  -7   17.84    0.68
   1   4  -7   17.42    0.70
  -1  -4  -7   18.27    0.70
  -1   4   7   17.90    0.69
   1  -4   7   18.89    0.97
   1  -4   7   18.05    0.67
  -1  -4  -7   17.72    0.70
  -1   4   7   16.99    0.78
  -1  -4  -7   16.47    0.66
  -1  -4  -7   16.15    0.68
   1  -4   7   17.84    0.67
   1   4  -7   17.36    0.72
   1   4  -7   18.78    1.08
  -1   4   7   17.65    0.68
   1  -4   7   19.05    0.67
  -1   4   7   17.33    0.67
  -1  -4  -7   17.36    0.68
   1   4  -7   16.55    0.68
   1  -4   7   18.45    0.67
  -1   4   7   18.08    0.68
   1  -4   7   17.31    0.72
  -1   4   7   18.10    0.68
  -1  -4  -7   19.29    1.01
   1   4  -7   17.27    0.67
   1   4  -7   18.27    0.67
   1   4   7   17.71    0.67
   1  -4  -7   17.40    0.71
  -1  -4   7   19.04    0.94
  -1   4  -7   17.35    0.68
   1   4   7   16.07    0.65
  -1  -4   7   18.23    0.66
   1  -4  -7   16.73    0.65
  -1   4  -7   17.42    0.65
  -1   4  -7   16.81    0.68
  -1   4  -7   16.95    0.64
   1  -4  -7   18.57    0.65
   1  -4  -7   17.26    0.69
   1  -4  -7   17.30    0.67
   1  -4  -7   17.86    0.69
  -1  -4   7   16.49    0.65
  -1  -4   7   15.94    0.67
   1  -4  -7   18.45    0.64
  -1  -4   7   16.22    0.65
  -1  -4   7   16.42    0.79
   1   4   7   17.88    0.65
  -1   4  -7   16.33    0.71
   1   4   7   17.58    0.65
   1   4   7   17.02    0.66
  -1  -4   7   17.49    0.67
   1   4   7   17.61    0.66
  -1   4  -7   16.71    0.67
   1  -4  -7   18.51    1.01
   1   4   7   16.85    0.68
  -1   4  -7   17.17    0.67
  -2  -4  -7   14.73    0.64
  -2   4   7   16.33    0.61
   2   4  -7   15.38    0.65
   2  -4   7   16.16    0.61
  -2  -4  -7   15.54    0.61
   2  -4   7   16.42    0.61
   2  -4   7   16.26    0.62
  -2   4   7   15.12    0.60
   2  -4   7   15.96    0.61
   2  -4   7   16.17    0.61
  -2   4   7   16.29    0.62
  -2  -4  -7   16.10    0.66
   2   4  -7   15.62    0.64
   2   4  -7   16.00    0.60
  -2   4   7   15.89    0.62
  -2   4   7   16.81    0.61
  -2  -4  -7   15.57    0.61
  -2   4   7   15.80    0.61
  -2  -4  -7   15.28    0.64
  -2   4   7   16.33    0.62
   2   4  -7   15.42    0.61
  -2   4  -7   15.09    0.63
  -2  -4   7   16.11    0.65
  -2  -4   7   15.24    0.62
  -2  -4   7   15.90    0.62
  -2  -4   7   16.70    0.62
   2  -4  -7   16.45    0.59
   2  -4  -7   15.34    0.62
   2   4   7   15.66    0.62
   2  -4  -7   15.86    0.62
   2  -4  -7   15.68    0.64
  -2   4  -7   15.38    0.62
   2  -4  -7   16.08    0.59
  -2   4  -7   16.37    0.62
  -2   4  -7   15.51    0.62
   2  -4  -7   16.01    0.60
   2   4   7   16.09    0.62
  -2   4  -7   15.42    0.60
  -2   4  -7   15.19    0.61
   2   4   7   15.50    0.59
   2   4   7   15.54    0.60
   3   4  -7   14.75    0.56
  -3  -4  -7   14.95    0.58
  -3   4   7   14.90    0.61
   3  -4   7   15.40    0.57
  -3   4   7   14.63    0.57
   3   4  -7   14.64    0.62
   3  -4   7   15.17    0.58
  -3  -4  -7   14.92    0.62
  -3  -4  -7   14.71    0.63
   3  -4   7   14.58    0.59
  -3   4   7   14.96    0.57
   3   4  -7   14.00    0.62
   3   4  -7   14.46    0.56
   3  -4   7   14.95    0.57
  -3   4   7   14.41    0.59
   3  -4   7   14.54    0.58
  -3  -4  -7   14.98    0.58
  -3  -4  -7   14.20    0.61
  -3   4   7   14.67    0.58
   3   4   7   14.44    0.59
  -3   4  -7   14.66    0.60
   3  -4  -7   16.03    0.57
  -3  -4   7   14.75    0.64
   3   4   7   14.60    0.56
  -3  -4   7   13.65    0.58
   3  -4  -7   15.51    0.61
  -3   4  -7   14.13    0.57
   3   4   7   14.19    0.55
   3   4   7   14.26    0.56
  -3   4  -7   14.82    0.58
  -3   4  -7   15.02    0.58
  -3   4  -7   14.36    0.57
   3  -4  -7   14.53    0.59
  -3  -4   7   14.92    0.58
   3  -4  -7   14.59    0.56
  -3  -4   7   14.62    0.62
   3  -4  -7   14.52    0.60
   3  -4  -7   14.95    0.56
  -3  -4   7   14.88    0.58
   4  -4   7    8.49    0.37
   4   4  -7    8.57    0.49
  -4   4   7    8.50    0.34
  -4   4   7    8.28    0.33
   4   4  -7    8.28    0.43
  -4  -4  -7    8.55    0.39
   4   4  -7    7.79    0.33
   4  -4   7    8.18    0.34
  -4   4   7    8.09    0.34
   4  -4   7    8.20    0.34
  -4   4   7    8.44    0.38
  -4  -4  -7    7.89    0.39
  -4   4   7    8.10    0.32
   4   4  -7    8.27    0.33
   4  -4   7    8.33    0.34
  -4  -4  -7    8.34    0.35
  -4  -4  -7    8.47    0.34
  -4  -4  -7    8.54    0.39
   4   4   7    9.49    0.43
  -4  -4   7    8.14    0.35
   4   4   7    7.92    0.32
  -4  -4   7    8.06    0.40
   4  -4  -7    8.21    0.32
  -4   4  -7    8.01    0.33
  -4   4  -7    7.55    0.39
  -4   4  -7    7.90    0.37
  -4   4  -7    7.96    0.33
  -4   4  -7    8.27    0.35
  -4  -4   7    8.28    0.34
  -4   4  -7    8.44    0.35
   4   4   7    7.80    0.32
   4  -4  -7    8.20    0.32
  -4  -4   7    8.24    0.41
   4  -4  -7    7.95    0.38
   4   4   7    8.05    0.36
  -4  -4   7    8.24    0.39
   4  -4  -7    8.28    0.32
  -4   4  -7    7.74    0.33
  -5   4   7    3.76    0.19
   5  -4   7    3.80    0.22
   5  -4   7    3.67    0.17
  -5   4   7    4.11    0.18
  -5  -4  -7    4.04    0.18
   5  -4   7    3.87    0.22
  -5  -4  -7    3.32    0.21
   5   4  -7    3.58    0.16
  -5   4   7    3.39    0.21
  -5  -4  -7    3.71    0.23
  -5   4   7    3.59    0.17
  -5  -4  -7    3.46    0.18
   5  -4   7    3.90    0.17
  -5  -4  -7    4.04    0.23
   5  -4   7    3.84    0.18
   5   4  -7    3.12    0.35
   5   4  -7    3.60    0.16
  -5   4  -7    3.33    0.16
  -5  -4   7    3.36    0.22
  -5   4  -7    3.61    0.17
   5   4   7    3.56    0.15
  -5  -4   7    3.75    0.18
   5   4   7    3.67    0.16
  -5  -4   7    3.22    0.23
   5  -4  -7    3.68    0.15
  -5   4  -7    3.82    0.17
  -5  -4   7    3.12    0.20
   5  -4  -7    3.66    0.15
  -6  -4  -7    1.94    0.15
  -6   4   7    2.07    0.13
  -6  -4  -7    1.61    0.13
  -6   4   7    1.91    0.09
  -6  -4  -7    1.91    0.14
   6  -4   7    1.89    0.10
  -6  -4  -7    1.87    0.10
   6  -4   7    1.80    0.10
  -6   4  -7    1.93    0.11
  -6  -4   7    1.80    0.14
  -6  -4   7    1.80    0.14
  -6   4  -7    1.82    0.10
  -6  -4   7    1.78    0.10
   6  -4  -7    1.90    0.09
   6  -4  -7    1.71    0.09
  -6   4  -7    1.87    0.09
   0   5   7    4.51    0.19
   0   5   7    4.65    0.20
   0   5  -7    4.52    0.22
   0   5   7    4.95    0.22
   0   5   7    4.20    0.21
   0   5  -7    4.67    0.20
   0  -5  -7    4.63    0.22
   0  -5   7    4.60    0.20
   0   5  -7    4.53    0.19
   0  -5  -7    4.76    0.22
   0  -5  -7    4.67    0.19
   0   5   7    4.85    0.23
   0   5  -7    4.95    0.25
   0  -5   7    4.76    0.23
   0   5  -7    4.68    0.20
   0  -5   7    4.72    0.21
   0   5   7    4.74    0.22
   0   5   7    4.51    0.21
   0   5   7    4.44    0.19
   0   5  -7    4.46    0.21
   0  -5  -7    4.84    0.22
   0  -5   7    4.72    0.20
   0  -5   7    4.59    0.22
   0   5  -7    4.90    0.25
   1  -5   7    1.48    0.09
  -1   5   7    1.66    0.12
   1   5  -7    1.86    0.11
   1  -5   7    1.70    0.10
   1  -5   7    1.71    0.10
  -1   5   7    1.46    0.09
  -1  -5  -7    1.68    0.12
   1   5  -7    1.38    0.09
   1  -5   7    1.65    0.09
  -1   5   7    1.77    0.10
  -1  -5  -7    1.89    0.12
  -1   5   7    1.77    0.12
   1  -5   7    1.41    0.13
  -1  -5  -7    1.84    0.12
  -1  -5  -7    1.67    0.12
  -1   5  -7    1.76    0.16
   1  -5  -7    1.79    0.13
  -1  -5   7    1.83    0.18
   1   5   7    1.54    0.09
  -1   5  -7    1.81    0.15
   1  -5  -7    1.54    0.08
  -1   5  -7    1.73    0.10
   1   5   7    1.50    0.16
  -1  -5   7    1.59    0.11
   1   5   7    1.81    0.11
  -1  -5   7    1.56    0.11
  -1   5  -7    1.49    0.10
   1  -5  -7    1.47    0.08
   1   5   7    1.76    0.12
   1   5   7    1.62    0.10
  -1   5  -7    1.38    0.11
   1   5   7    1.89    0.12
  -2   5   7    9.23    0.39
  -2  -5  -7    8.86    0.41
  -2  -5  -7    9.14    0.38
   2   5  -7    8.75    0.43
   2  -5   7    9.44    0.37
   2   5  -7    9.12    0.37
  -2  -5  -7    9.26    0.38
   2   5  -7    9.47    0.43
   2  -5   7    9.24    0.37
  -2   5   7    9.07    0.38
  -2  -5  -7    8.91    0.40
   2  -5   7    9.13    0.40
  -2   5   7    9.32    0.39
  -2  -5  -7    8.97    0.39
   2   5  -7    9.22    0.36
   2  -5   7    9.17    0.38
   2  -5   7    9.61    0.37
  -2   5   7    9.46    0.38
   2  -5   7    9.48    0.39
  -2   5   7    9.16    0.37
  -2  -5   7    8.93    0.38
  -2  -5   7    8.67    0.43
   2   5   7    9.24    0.37
  -2   5  -7    8.99    0.38
   2  -5  -7    9.00    0.35
   2   5   7    8.79    0.38
   2   5   7    8.86    0.35
  -2   5  -7    8.81    0.36
   2  -5  -7    9.41    0.35
   2   5   7    8.60    0.35
  -2  -5   7    9.05    0.37
  -2  -5   7    8.86    0.37
   2  -5  -7    8.89    0.39
   2  -5  -7    8.99    0.35
   2   5   7    8.89    0.38
   2  -5  -7    9.20    0.39
  -2   5  -7    8.93    0.37
   3  -5   7    2.54    0.16
  -3   5   7    2.57    0.13
  -3  -5  -7    2.25    0.18
  -3  -5  -7    2.54    0.15
   3  -5   7    2.38    0.13
  -3   5   7    2.48    0.14
  -3   5   7    2.42    0.17
   3  -5   7    2.70    0.16
   3   5  -7    2.31    0.13
  -3  -5  -7    2.41    0.18
   3   5  -7    2.52    0.24
   3  -5   7    2.50    0.13
   3   5  -7    2.26    0.21
   3  -5   7    2.56    0.13
   3   5  -7    2.36    0.12
  -3   5   7    2.45    0.12
   3   5  -7    2.43    0.12
  -3  -5  -7    2.36    0.14
   3  -5   7    2.56    0.17
  -3   5   7    2.63    0.17
  -3   5   7    2.10    0.12
   3   5   7    2.46    0.17
  -3  -5   7    2.24    0.20
   3  -5  -7    2.44    0.12
  -3   5  -7    2.51    0.14
  -3  -5   7    2.32    0.15
   3   5   7    2.45    0.17
   3  -5  -7    2.65    0.19
   3  -5  -7    2.23    0.17
  -3   5  -7    2.55    0.14
   3   5   7    2.29    0.13
  -3   5  -7    2.55    0.13
  -3   5  -7    2.64    0.19
   3   5   7    2.40    0.12
   3   5   7    2.51    0.12
  -3  -5   7    2.47    0.17
  -3  -5   7    2.39    0.14
  -3  -5   7    2.38    0.13
   3  -5  -7    2.70    0.12
   3  -5  -7    2.55    0.12
   3   5   7    2.24    0.14
  -3   5  -7    2.37    0.13
   3  -5  -7    2.68    0.16
   4  -5   7    1.93    0.14
   4   5  -7    1.81    0.10
  -4  -5  -7    2.14    0.12
   4  -5   7    1.89    0.11
  -4   5   7    1.83    0.14
   4   5  -7    1.92    0.10
  -4   5   7    1.87    0.10
   4  -5   7    1.92    0.11
  -4   5   7    1.96    0.09
  -4   5   7    1.94    0.11
   4   5  -7    2.06    0.25
   4  -5   7    1.83    0.11
   4  -5   7    2.02    0.16
  -4   5   7    1.74    0.12
  -4  -5  -7    2.00    0.11
   4   5   7    1.91    0.10
   4   5   7    1.67    0.13
  -4   5  -7    1.83    0.14
   4  -5  -7    1.84    0.10
  -4  -5   7    1.86    0.15
   4  -5  -7    1.74    0.21
  -4   5  -7    2.00    0.10
  -4   5  -7    1.79    0.12
  -4  -5   7    1.92    0.12
  -4  -5   7    2.07    0.17
   4  -5  -7    1.83    0.10
   4   5   7    1.58    0.22
   4   5   7    1.86    0.10
  -4   5  -7    1.87    0.12
  -4   5  -7    1.88    0.11
  -4  -5   7    1.83    0.21
   4  -5  -7    1.93    0.10
  -4  -5   7    1.91    0.19
  -5  -5  -7    5.16    0.27
   5  -5   7    5.47    0.23
   5  -5   7    5.58    0.23
  -5  -5  -7    5.30    0.27
   5   5  -7    5.13    0.22
  -5   5   7    6.26    0.27
  -5  -5  -7    5.26    0.23
  -5   5   7    5.45    0.23
   5   5  -7    5.31    0.22
  -5   5   7    5.22    0.22
   5  -5   7    5.49    0.23
  -5  -5  -7    5.49    0.23
  -5  -5   7    5.05    0.23
  -5   5  -7    5.10    0.22
  -5   5  -7    5.05    0.23
  -5   5  -7    5.40    0.23
   5  -5  -7    5.45    0.21
  -5  -5   7    5.27    0.28
   5  -5  -7    5.45    0.21
   5  -5  -7    5.29    0.21
   5   5   7    5.09    0.21
   5   5   7    5.61    0.21
  -5  -5   7    4.71    0.26
   0   6  -7    5.96    0.29
   0  -6  -7    7.11    0.31
   0   6  -7    6.56    0.28
   0  -6   7    7.04    0.30
   0   6  -7    5.96    0.27
   0   6   7    6.21    0.27
   0   6   7    7.24    0.27
   0  -6  -7    6.64    0.26
   0   6   7    6.93    0.31
   0   6   7    6.86    0.29
   0   6   7    6.65    0.27
   0   6  -7    7.86    0.52
   0   6   7    6.11    0.28
   0   6   7    6.00    0.28
   0  -6   7    6.23    0.28
   0  -6   7    6.67    0.27
   0  -6  -7    6.63    0.31
   0  -6  -7    6.80    0.28
   0   6  -7    5.82    0.28
   0   6  -7    6.91    0.34
   0   6  -7    6.14    0.26
   0   6   7    7.18    0.31
   1  -6   7    9.30    0.36
  -1   6   7    9.68    0.41
  -1   6   7    9.46    0.41
   1  -6   7    9.66    0.40
  -1  -6  -7    8.77    0.36
  -1  -6  -7    9.59    0.41
   1  -6   7    9.34    0.38
  -1   6   7    9.60    0.39
   1   6  -7    9.36    0.38
  -1  -6  -7    9.34    0.38
  -1   6   7    9.23    0.37
   1   6  -7    9.51    0.46
   1  -6   7    9.43    0.39
   1   6  -7    9.51    0.37
   1  -6   7    9.28    0.39
  -1  -6  -7    8.60    0.40
  -1   6   7    9.58    0.38
  -1  -6  -7    9.41    0.38
  -1   6   7    9.04    0.39
   1   6  -7    9.43    0.37
   1   6  -7    9.78    0.45
  -1   6   7    9.06    0.38
  -1   6  -7    9.07    0.39
   1   6   7    9.90    0.41
   1   6   7    9.16    0.37
   1   6   7    9.57    0.36
   1   6   7    9.68    0.38
   1  -6  -7    9.69    0.41
   1  -6  -7    9.03    0.41
  -1  -6   7    9.45    0.36
   1   6   7    9.26    0.37
   1   6   7    8.20    0.38
  -1  -6   7    9.38    0.44
   1   6   7    9.47    0.41
   1  -6  -7    9.24    0.36
  -1  -6   7    9.42    0.38
  -1  -6   7    9.30    0.39
   1  -6  -7    8.73    0.38
   1  -6  -7    9.24    0.41
  -1   6  -7    9.12    0.39
   1  -6  -7    9.10    0.35
  -1   6  -7    8.04    0.60
  -1   6  -7    9.71    0.38
  -1   6  -7    9.44    0.37
  -2   6   7   10.58    0.41
  -2   6   7   10.85    0.43
   2   6  -7   10.58    0.50
   2   6  -7   11.17    0.42
   2  -6   7   10.40    0.45
   2  -6   7   10.64    0.45
  -2   6   7   10.83    0.43
  -2  -6  -7   10.32    0.45
  -2   6   7   10.86    0.46
  -2  -6  -7   10.64    0.43
   2   6  -7   10.16    0.51
   2   6  -7   10.72    0.42
   2   6  -7   10.75    0.42
  -2  -6  -7   10.55    0.43
   2  -6   7   11.05    0.42
  -2   6   7   10.97    0.43
   2  -6   7   11.16    0.42
   2  -6   7   10.68    0.43
   2  -6   7   10.65    0.44
  -2  -6  -7   10.11    0.48
  -2  -6  -7   10.55    0.45
   2  -6  -7   10.64    0.46
  -2   6  -7   10.38    0.41
  -2   6  -7   10.26    0.41
   2  -6  -7   10.72    0.41
   2  -6  -7   10.92    0.41
   2   6   7   10.83    0.45
  -2   6  -7   10.46    0.43
   2   6   7   10.64    0.41
   2  -6  -7   11.14    0.46
  -2  -6   7   10.54    0.45
   2   6   7   10.34    0.42
  -2  -6   7   10.37    0.43
  -2  -6   7   10.30    0.48
  -2   6  -7   10.26    0.43
  -2  -6   7   10.72    0.43
   2   6   7    9.98    0.41
   2  -6  -7   10.22    0.45
   2  -6  -7   10.91    0.40
   2   6   7   10.72    0.41
  -2  -6   7    9.31    0.42
   2   6   7   10.16    0.45
  -3  -6  -7    2.66    0.15
   3   6  -7    2.88    0.14
   3  -6   7    2.86    0.14
  -3  -6  -7    2.95    0.30
  -3   6   7    3.03    0.14
   3   6  -7    2.80    0.14
   3  -6   7    3.05    0.18
  -3  -6  -7    2.79    0.15
  -3  -6  -7    2.51    0.18
  -3   6   7    2.68    0.14
  -3   6   7    2.78    0.18
   3   6  -7    2.76    0.14
   3  -6   7    3.03    0.14
   3   6  -7    2.71    0.26
  -3   6   7    2.77    0.15
   3  -6   7    2.77    0.17
   3  -6   7    2.86    0.14
   3  -6   7    2.82    0.19
   3  -6  -7    2.82    0.17
   3  -6  -7    2.72    0.21
  -3   6  -7    2.73    0.14
   3   6   7    2.81    0.14
  -3  -6   7    2.88    0.20
   3   6   7    2.85    0.13
  -3   6  -7    2.75    0.15
  -3  -6   7    2.76    0.15
   3   6   7    2.75    0.14
  -3   6  -7    2.77    0.14
  -3  -6   7    2.70    0.15
   3   6   7    2.51    0.22
   3  -6  -7    3.01    0.13
   3  -6  -7    2.81    0.13
  -3  -6   7    2.80    0.14
   3  -6  -7    2.96    0.13
   3   6   7    2.76    0.15
   4  -6   7    4.17    0.24
   4   6  -7    4.54    0.19
  -4   6   7    4.10    0.20
  -4   6   7    4.39    0.18
   4   6  -7    4.39    0.19
   4   6  -7    3.97    0.33
  -4   6   7    4.37    0.19
  -4  -6  -7    4.00    0.23
  -4  -6  -7    4.30    0.20
   4  -6   7    4.52    0.19
  -4   6   7    4.63    0.23
   4   6  -7    4.11    0.19
   4  -6   7    4.47    0.19
   4  -6   7    4.48    0.19
  -4  -6  -7    3.88    0.22
  -4  -6  -7    4.24    0.19
   4  -6   7    4.34    0.21
  -4  -6   7    4.31    0.25
  -4  -6   7    3.94    0.21
   4   6   7    4.26    0.19
  -4   6  -7    4.64    0.23
  -4  -6   7    4.06    0.24
  -4  -6   7    4.09    0.20
   4  -6  -7    4.43    0.18
  -4   6  -7    4.58    0.19
   4  -6  -7    4.44    0.18
  -4   6  -7    4.43    0.20
   4   6   7    4.56    0.18
  -4   6  -7    4.25    0.19
   4   6   7    4.31    0.19
   4  -6  -7    4.53    0.18
  -5   6   7    0.40    0.06
   5  -6   7    0.50    0.07
  -5  -6  -7    0.45    0.09
  -5  -6  -7    0.57    0.07
  -5  -6  -7    0.50    0.06
  -5   6   7    0.52    0.07
   5  -6   7    0.44    0.05
  -5   6  -7    0.51    0.05
   5   6   7    0.54    0.05
  -5  -6   7    0.56    0.06
  -5  -6   7    0.51    0.10
  -5   6  -7    0.54    0.07
  -5  -6   7    0.57    0.10
   5  -6  -7    0.51    0.04
   0  -7   7   20.36    0.82
   0  -7  -7   19.71    0.75
   0  -7   7   19.74    0.77
   0   7   7   20.29    0.77
   0  -7  -7   19.91    0.77
   0  -7  -7   19.87    0.81
   0   7   7   20.55    0.78
   0  -7  -7   20.19    0.81
   0   7  -7   20.39    0.76
   0  -7   7   20.52    0.79
   0   7   7   19.84    0.77
   0   7  -7   18.70    0.95
   0   7   7   20.51    0.81
   0   7   7   20.29    0.76
   0   7  -7   19.28    0.77
   0  -7   7   20.75    0.76
   0   7  -7   20.56    0.78
   0   7   7   21.86    0.87
  -1   7   7    1.78    0.10
  -1   7   7    1.86    0.10
  -1  -7  -7    1.95    0.12
  -1   7   7    1.82    0.10
   1   7  -7    1.84    0.10
  -1  -7  -7    1.71    0.18
   1   7  -7    1.82    0.10
  -1   7   7    1.94    0.12
   1  -7   7    1.81    0.13
   1  -7   7    1.78    0.10
   1   7  -7    1.69    0.27
  -1  -7  -7    1.89    0.13
   1  -7   7    1.88    0.14
   1   7  -7    1.75    0.12
  -1   7   7    1.86    0.18
   1   7   7    1.91    0.12
   1  -7  -7    2.08    0.19
  -1  -7   7    1.75    0.11
   1   7   7    1.90    0.10
   1   7   7    2.02    0.10
  -1   7  -7    1.83    0.11
   1  -7  -7    1.86    0.13
  -1   7  -7    1.88    0.10
  -1  -7   7    1.93    0.15
   1   7   7    1.81    0.18
  -1   7  -7    1.76    0.11
   1   7   7    1.67    0.12
  -1  -7   7    1.73    0.12
   1  -7  -7    2.12    0.10
  -1   7  -7    1.76    0.12
   2   7  -7    1.07    0.09
  -2   7   7    1.17    0.17
   2   7  -7    1.13    0.07
  -2  -7  -7    1.00    0.09
  -2   7   7    0.93    0.16
  -2   7   7    1.00    0.11
  -2   7   7    1.11    0.08
  -2  -7  -7    1.01    0.10
   2   7  -7    1.03    0.26
   2  -7   7    1.14    0.12
   2  -7   7    1.24    0.12
  -2   7   7    1.04    0.13
  -2  -7   7    0.93    0.16
   2   7   7    1.21    0.11
   2  -7  -7    1.03    0.07
   2   7   7    0.99    0.09
  -2  -7   7    1.04    0.11
   2  -7  -7    1.13    0.18
  -2   7  -7    1.16    0.09
   2   7   7    1.12    0.07
   2  -7  -7    1.03    0.10
   2  -7  -7    1.19    0.10
   2   7   7    1.14    0.19
   3   7  -7    0.39    0.05
  -3  -7  -7    0.41    0.07
  -3  -7  -7    0.32    0.05
   3  -7   7    0.34    0.05
   3  -7   7    0.41    0.06
   3  -7   7    0.41    0.07
  -3   7   7    0.43    0.06
   3  -7   7    0.38    0.07
  -3   7   7    0.39    0.08
  -3  -7  -7    0.39    0.06
  -3  -7  -7    0.44    0.14
   3   7  -7    0.33    0.06
   3   7  -7    0.38    0.06
  -3   7   7    0.40    0.07
  -3   7   7    0.44    0.05
   3  -7  -7    0.32    0.09
   3  -7  -7    0.37    0.05
   3   7   7    0.31    0.06
   3   7   7    0.49    0.06
  -3  -7   7    0.31    0.08
  -3   7  -7    0.48    0.06
   3  -7  -7    0.40    0.05
  -3   7  -7    0.39    0.06
  -3  -7   7    0.42    0.08
   3   7   7    0.43    0.08
  -3  -7   7    0.22    0.07
   3   7   7    0.51    0.06
   3  -7  -7    0.37    0.07
  -4  -7  -7    3.59    0.17
  -4   7   7    3.03    0.14
  -4   7   7    2.82    0.16
   4  -7   7    3.32    0.14
   4   7  -7    3.31    0.14
  -4   7   7    3.10    0.13
   4   7  -7    2.84    0.15
  -4   7   7    3.30    0.17
  -4  -7  -7    3.01    0.14
   4  -7   7    3.23    0.14
  -4  -7   7    2.69    0.17
   4  -7  -7    3.04    0.13
   4   7   7    2.90    0.14
   4   7   7    3.09    0.13
  -4   7  -7    3.27    0.13
  -4   7  -7    3.20    0.14
  -4   7  -7    2.95    0.16
  -4  -7   7    2.93    0.18
  -4  -7   7    2.52    0.14
   4  -7  -7    3.10    0.13
   0   8   7    1.42    0.09
   0   8  -7    1.36    0.10
   0   8   7    1.50    0.08
   0   8   7    1.42    0.10
   0  -8  -7    1.45    0.10
   0   8  -7    1.58    0.10
   0  -8  -7    1.49    0.11
   0   8  -7    1.46    0.09
   0  -8   7    1.47    0.11
   0  -8   7    1.41    0.11
  -1   8   7    4.33    0.24
   1  -8   7    4.58    0.21
   1   8  -7    4.55    0.20
   1  -8   7    4.72    0.23
  -1   8   7    4.53    0.20
  -1   8   7    4.80    0.19
   1  -8   7    4.72    0.19
   1   8  -7    4.57    0.21
  -1   8   7    4.81    0.27
  -1  -8  -7    4.60    0.22
  -1   8   7    4.53    0.20
  -1  -8  -7    4.53    0.20
  -1   8  -7    4.76    0.20
   1  -8  -7    4.71    0.22
   1   8   7    4.40    0.19
   1  -8  -7    4.34    0.18
  -1   8  -7    4.21    0.21
  -1  -8   7    4.36    0.20
  -1   8  -7    4.35    0.19
   1   8   7    4.48    0.20
  -1   8  -7    3.81    0.20
  -1  -8   7    4.85    0.22
  -2   8   7    1.17    0.11
   2  -8   7    1.25    0.09
   2  -8   7    1.12    0.10
  -2   8   7    1.22    0.09
   2   8  -7    1.16    0.08
   2   8  -7    1.22    0.09
  -2   8   7    1.24    0.10
   2   8  -7    1.12    0.08
  -2   8   7    1.16    0.07
  -2  -8  -7    1.09    0.08
   2  -8   7    1.34    0.07
   2  -8  -7    1.26    0.09
   2   8   7    1.24    0.09
   2   8   7    1.21    0.08
  -2   8  -7    1.17    0.08
  -2  -8   7    1.30    0.09
   2  -8  -7    1.17    0.07
   2   8   7    1.14    0.08
  -2   8  -7    1.15    0.09
   0   0   8   10.24    0.40
   0   0   8   10.59    0.40
   0   0   8   10.89    0.42
   0   0   8   10.58    0.42
   0   0  -8   10.71    0.42
   0   0  -8   10.82    0.52
   0   0   8   10.99    0.40
   0   0   8   10.52    0.42
   0   0  -8   10.49    0.41
   0   0  -8   10.36    0.41
   0   0  -8   11.01    0.41
   0   0   8   10.47    0.51
   0   0  -8   10.98    0.41
   0   0  -8   10.55    0.40
  -1   0   8    0.16    0.02
  -1   0   8    0.12    0.03
  -1   0  -8    0.13    0.04
  -1   0  -8    0.05    0.05
  -1   0   8    0.14    0.03
   1   0   8    0.18    0.06
   2   0   8  216.82    9.01
  -2   0   8  197.75    8.79
   2   0  -8  206.67    8.66
  -2   0  -8  203.79    8.66
   3   0   8   82.82    2.99
  -3   0  -8   80.16    3.14
   3   0   8   78.46    2.98
   3   0  -8   77.87    2.99
  -3   0   8   74.35    3.01
   3   0   8   85.88    2.98
   3   0  -8   80.92    2.99
  -3   0  -8   82.08    2.99
  -3   0   8   74.63    2.99
   3   0  -8   89.80    3.00
   3   0  -8   86.47    3.00
  -3   0  -8   81.80    3.02
  -3   0   8   79.88    2.99
   3   0   8   82.18    3.00
  -3   0   8   84.63    3.01
  -3   0  -8   83.81    3.02
  -3   0  -8   79.24    3.02
   3   0   8   80.62    3.01
   3   0   8   84.37    3.10
  -4   0  -8    0.58    0.09
   4   0  -8    0.55    0.04
  -4   0  -8    0.64    0.13
  -4   0   8    0.65    0.08
   4   0   8    0.49    0.05
  -4   0  -8    0.54    0.08
   4   0  -8    0.38    0.08
  -4   0   8    0.57    0.10
  -4   0   8    0.83    0.26
   4   0   8    0.38    0.09
  -4   0   8    0.49    0.06
  -4   0  -8    0.59    0.11
  -4   0  -8    0.53    0.12
  -5   0  -8   11.02    0.43
  -5   0  -8   10.87    0.47
  -5   0  -8   10.41    0.46
   5   0   8   10.24    0.41
   5   0  -8   10.06    0.46
  -5   0   8   10.50    0.42
  -5   0   8   10.98    0.49
  -5   0  -8   10.26    0.48
  -5   0   8   10.08    0.43
   5   0  -8   10.77    0.40
  -5   0   8   11.11    0.47
  -5   0  -8   10.40    0.42
  -5   0  -8   11.01    0.43
  -6   0   8    7.88    0.31
  -6   0  -8    8.21    0.37
  -6   0   8    7.90    0.33
  -6   0  -8    7.87    0.33
  -6   0  -8    8.00    0.31
  -6   0  -8    7.91    0.33
  -6   0  -8    7.23    0.45
  -6   0   8    7.83    0.36
   6   0   8    7.92    0.32
  -7   0  -8    4.97    0.21
  -7   0   8    4.90    0.23
  -7   0   8    4.58    0.19
  -7   0  -8    4.74    0.23
   0  -1  -8    2.22    0.11
   0   1   8    2.31    0.10
   0   1   8    2.27    0.10
   0  -1  -8    2.34    0.12
   0  -1  -8    2.05    0.10
   0   1  -8    2.24    0.11
   0   1   8    2.16    0.10
   0  -1  -8    2.24    0.19
   0   1   8    2.23    0.11
   0  -1  -8    2.03    0.10
   0  -1  -8    2.20    0.12
   0  -1   8    2.15    0.11
   0  -1  -8    2.31    0.11
   0   1  -8    2.21    0.11
   0   1  -8    2.18    0.12
   0   1   8    2.37    0.09
   0  -1   8    2.12    0.12
   0  -1  -8    2.17    0.09
   0  -1  -8    2.08    0.10
   0   1   8    1.85    0.14
   0   1  -8    2.30    0.12
   0  -1   8    2.12    0.10
   0  -1   8    2.12    0.09
   0   1  -8    2.12    0.09
   0   1  -8    2.33    0.25
   0  -1   8    2.20    0.18
   0  -1   8    2.08    0.10
   0   1   8    2.31    0.12
  -1  -1  -8  163.79    7.14
   1  -1   8  171.87    7.27
  -1   1   8  173.71    7.53
   1   1  -8  155.05    7.17
   1   1   8  179.34    7.79
  -1   1  -8  167.34    7.47
   1  -1  -8  170.15    7.44
  -1  -1   8  171.47    7.36
   2   1  -8    1.91    0.11
   2  -1   8    1.90    0.11
   2  -1   8    1.77    0.11
  -2  -1  -8    1.69    0.10
   2   1  -8    1.91    0.17
   2  -1   8    1.91    0.10
  -2   1   8    1.64    0.12
   2  -1   8    1.88    0.09
   2   1  -8    1.77    0.10
  -2  -1  -8    1.89    0.12
  -2  -1  -8    1.84    0.18
  -2   1   8    1.84    0.14
  -2  -1  -8    1.90    0.17
   2   1  -8    1.88    0.19
   2  -1   8    2.07    0.15
   2   1  -8    2.01    0.10
   2  -1   8    1.87    0.10
  -2  -1  -8    1.74    0.13
   2   1  -8    1.86    0.12
  -2   1  -8    1.97    0.20
  -2  -1   8    1.79    0.11
   2   1   8    1.86    0.15
   2  -1  -8    1.80    0.10
  -2  -1   8    1.65    0.10
   2  -1  -8    1.85    0.11
  -2   1  -8    1.95    0.12
  -2  -1   8    1.79    0.12
   2  -1  -8    1.75    0.09
   2  -1  -8    1.83    0.11
   2  -1  -8    1.82    0.08
   2  -1  -8    1.71    0.08
   2  -1  -8    1.75    0.10
  -2   1  -8    2.03    0.12
   2   1   8    1.74    0.10
  -2  -1   8    1.82    0.09
  -2   1  -8    1.94    0.12
   2   1   8    1.81    0.12
   2   1   8    1.67    0.08
   2   1   8    2.05    0.08
   2   1   8    1.77    0.08
  -2  -1   8    1.84    0.17
   3   1  -8   20.03    0.77
   3  -1   8   19.70    0.75
  -3  -1  -8   20.23    0.78
  -3  -1  -8   19.19    0.87
   3   1  -8   18.97    0.77
   3  -1   8   20.60    0.74
  -3   1   8   20.45    0.78
  -3  -1  -8   19.83    0.75
  -3   1   8   19.41    0.75
   3  -1   8   20.21    0.75
  -3   1   8   18.48    0.77
   3   1  -8   19.31    0.73
   3   1  -8   20.50    0.75
  -3  -1  -8   20.24    0.78
   3  -1   8   18.89    0.92
  -3   1   8   20.59    0.74
  -3   1   8   19.65    0.74
   3  -1   8   19.24    0.78
   3  -1   8   19.78    0.90
   3   1  -8   20.65    0.76
  -3  -1  -8   18.94    0.80
  -3  -1   8   19.10    0.78
   3  -1  -8   19.44    0.74
   3  -1  -8   19.75    0.73
  -3   1  -8   19.20    0.79
   3   1   8   20.45    0.74
  -3   1  -8   20.38    0.78
  -3   1  -8   22.35    0.80
  -3  -1   8   20.35    0.77
  -3   1  -8   19.99    0.76
   3  -1  -8   19.87    0.76
   3   1   8   19.31    0.81
  -3   1  -8   22.03    0.81
   3   1   8   17.92    0.74
  -3  -1   8   17.98    0.78
   3   1   8   20.59    0.74
   3   1   8   19.99    0.74
   3  -1  -8   19.73    0.91
   4  -1   8    5.21    0.22
   4   1  -8    5.12    0.30
   4  -1   8    4.99    0.22
  -4   1   8    5.35    0.25
  -4  -1  -8    4.96    0.28
   4  -1   8    5.16    0.23
  -4  -1  -8    5.38    0.23
  -4   1   8    5.25    0.24
  -4   1   8    5.22    0.26
  -4  -1  -8    4.69    0.28
  -4  -1  -8    5.44    0.26
  -4   1   8    5.26    0.23
   4   1  -8    5.26    0.20
   4  -1   8    5.34    0.23
  -4  -1  -8    5.10    0.24
  -4   1  -8    5.08    0.23
  -4  -1   8    5.25    0.32
   4  -1  -8    5.22    0.24
  -4  -1   8    5.36    0.26
  -4  -1   8    5.21    0.27
   4  -1  -8    5.36    0.20
   4   1   8    5.33    0.21
  -4  -1   8    4.97    0.28
  -4   1  -8    5.95    0.35
  -4   1  -8    5.22    0.26
  -4   1  -8    4.92    0.24
  -4   1  -8    5.13    0.29
   4  -1  -8    5.31    0.24
  -4  -1   8    5.36    0.22
   4   1   8    5.21    0.24
   4  -1  -8    4.92    0.21
  -4   1  -8    5.12    0.23
  -5  -1  -8    0.52    0.11
   5  -1   8    0.53    0.11
   5  -1   8    0.49    0.06
  -5  -1  -8    0.64    0.12
  -5  -1  -8    0.48    0.06
  -5  -1  -8    0.60    0.13
  -5   1   8    0.46    0.08
  -5   1   8    0.58    0.11
   5  -1   8    0.42    0.06
   5   1  -8    0.48    0.05
  -5   1   8    0.54    0.06
  -5  -1  -8    0.65    0.07
   5   1  -8    0.41    0.10
  -5  -1   8    0.44    0.09
   5   1   8    0.65    0.10
   5   1   8    0.48    0.07
   5  -1  -8    0.49    0.04
   5  -1  -8    0.42    0.11
  -5  -1   8    0.48    0.12
  -5  -1   8    0.41    0.09
  -5   1  -8    0.64    0.07
  -5  -1   8    0.60    0.06
  -5   1  -8    0.58    0.07
  -5  -1   8    0.58    0.12
  -5   1  -8    0.51    0.13
  -5   1  -8    0.52    0.16
  -5   1  -8    0.54    0.07
   5  -1  -8    0.55    0.14
   6  -1   8    4.51    0.20
  -6  -1  -8    4.39    0.20
  -6  -1  -8    4.56    0.30
  -6  -1  -8    4.59    0.20
  -6   1   8    4.71    0.24
  -6   1   8    4.50    0.20
  -6  -1  -8    4.63    0.25
  -6  -1   8    4.41    0.19
  -6   1  -8    4.53    0.20
  -6   1  -8    4.47    0.20
   6  -1  -8    4.20    0.18
  -6  -1   8    4.54    0.25
  -6   1  -8    4.52    0.19
  -6  -1   8    4.44    0.24
  -6  -1   8    4.49    0.21
  -7   1   8    1.90    0.10
  -7  -1  -8    1.78    0.09
  -7   1   8    1.76    0.12
  -7   1  -8    1.88    0.11
  -7  -1   8    1.60    0.12
  -7   1  -8    1.46    0.10
   0   2   8  108.14    3.96
   0  -2   8  104.26    3.96
   0  -2  -8  105.78    3.99
   0  -2  -8  108.37    3.97
   0   2  -8  108.96    3.96
   0   2  -8  111.48    3.97
   0   2   8  112.87    3.98
   0  -2   8  104.40    3.97
   1   2  -8   45.19    1.65
   1   2  -8   45.42    1.95
   1  -2   8   44.87    1.62
   1  -2   8   42.80    1.65
   1  -2   8   44.40    1.64
  -1  -2  -8   44.54    1.62
  -1  -2  -8   43.81    1.64
   1  -2   8   44.28    1.66
   1   2  -8   44.25    1.65
  -1   2   8   45.39    1.63
   1  -2   8   45.09    1.80
   1  -2   8   44.67    1.63
  -1  -2  -8   44.89    1.64
  -1   2   8   45.72    1.66
  -1  -2  -8   44.08    1.64
  -1   2   8   43.80    1.62
  -1   2   8   44.72    1.64
  -1  -2  -8   43.66    1.63
   1   2  -8   43.58    1.65
   1   2  -8   37.94    1.62
   1   2  -8   44.26    1.64
   1  -2  -8   44.91    1.82
   1  -2  -8   44.49    1.66
   1  -2  -8   46.38    1.67
  -1   2  -8   42.04    1.65
  -1  -2   8   43.92    1.63
   1   2   8   45.12    1.70
  -1   2  -8   46.77    1.66
   1  -2  -8   45.76    1.65
  -1  -2   8   44.67    1.64
   1  -2  -8   43.80    1.65
  -1   2  -8   45.30    1.66
  -1  -2   8   43.56    1.67
  -1  -2   8   44.10    1.79
   1   2   8   42.14    1.63
  -1  -2   8   43.92    1.65
  -1  -2   8   44.68    1.63
   1  -2  -8   44.91    1.68
   1   2   8   44.23    1.64
   1   2   8   44.72    1.66
  -1   2  -8   44.16    1.66
  -1   2  -8   46.74    1.66
   1   2   8   44.71    1.65
   2   2  -8  144.17    5.29
   2   2  -8  155.01    5.56
   2  -2   8  145.74    5.32
  -2   2   8  145.32    5.31
  -2  -2  -8  143.93    5.35
  -2   2   8  144.98    5.28
   2   2  -8  144.00    5.30
   2  -2   8  141.41    5.27
   2   2  -8  149.14    5.30
   2  -2   8  148.22    5.30
  -2  -2  -8  138.31    5.29
   2   2  -8  134.74    5.26
   2  -2  -8  146.06    5.45
  -2   2  -8  149.66    5.43
   2  -2  -8  150.47    5.43
   2   2   8  147.55    5.44
   2   2   8  153.52    5.43
  -2   2  -8  144.82    5.42
   2  -2  -8  151.59    5.43
  -2  -2   8  142.58    5.42
   2   2   8  148.74    5.49
  -2   2  -8  146.99    5.42
  -3  -2  -8   10.16    0.46
  -3   2   8   10.49    0.41
  -3  -2  -8    9.79    0.44
  -3  -2  -8   10.78    0.41
   3   2  -8   10.10    0.39
  -3   2   8   10.65    0.42
  -3   2   8   10.90    0.41
  -3  -2  -8   10.74    0.42
   3   2  -8   10.92    0.39
   3   2  -8   10.48    0.43
  -3  -2  -8   10.05    0.62
   3   2  -8   10.39    0.44
  -3   2   8   10.04    0.44
  -3  -2  -8    9.61    0.46
   3  -2   8   10.98    0.41
  -3  -2  -8   10.72    0.45
  -3   2   8    9.90    0.40
   3  -2   8   10.07    0.59
   3  -2   8   10.89    0.41
  -3   2  -8   11.03    0.45
   3  -2  -8   10.90    0.40
   3   2   8   11.16    0.40
  -3   2  -8   10.29    0.42
   3  -2  -8   10.38    0.62
   3  -2  -8   11.01    0.43
  -3  -2   8   11.17    0.44
  -3  -2   8   11.15    0.43
  -3   2  -8    9.82    0.45
   3   2   8   10.92    0.42
  -3   2  -8   10.44    0.44
  -3  -2   8   10.43    0.45
  -3   2  -8   10.86    0.43
  -3   2  -8   10.47    0.48
  -3  -2   8    9.31    0.41
   3   2   8    9.82    0.40
  -3  -2   8   10.76    0.43
   3  -2  -8   11.27    0.41
  -4   2   8    3.76    0.19
  -4  -2  -8    3.84    0.19
  -4  -2  -8    3.93    0.18
  -4  -2  -8    3.58    0.23
   4  -2   8    3.72    0.19
  -4   2   8    4.24    0.17
  -4   2   8    3.64    0.23
   4  -2   8    3.75    0.24
   4  -2   8    3.71    0.17
   4  -2   8    3.54    0.17
  -4   2   8    4.16    0.22
  -4   2   8    3.83    0.17
  -4  -2  -8    4.05    0.26
   4   2  -8    3.73    0.16
  -4  -2  -8    4.16    0.18
  -4  -2  -8    3.82    0.22
  -4   2   8    3.79    0.17
   4   2  -8    3.65    0.23
   4   2  -8    3.58    0.22
  -4   2  -8    3.44    0.18
   4   2   8    3.28    0.16
  -4  -2   8    3.71    0.21
  -4   2  -8    3.92    0.21
  -4  -2   8    3.76    0.25
  -4  -2   8    3.67    0.19
  -4   2  -8    3.67    0.30
  -4   2  -8    3.40    0.18
   4   2   8    3.48    0.23
   4   2   8    3.97    0.15
   4  -2  -8    3.82    0.15
  -4   2  -8    3.63    0.18
  -4  -2   8    3.89    0.20
  -4   2  -8    3.77    0.17
   4  -2  -8    3.67    0.15
   4  -2  -8    3.60    0.19
  -5  -2  -8    6.32    0.27
  -5  -2  -8    5.62    0.28
  -5  -2  -8    7.49    0.36
  -5  -2  -8    6.68    0.28
  -5   2   8    6.11    0.28
  -5   2   8    6.28    0.27
  -5  -2  -8    6.57    0.32
   5  -2   8    5.91    0.30
   5  -2   8    6.61    0.30
  -5   2   8    6.75    0.32
   5   2  -8    6.45    0.26
   5  -2   8    6.23    0.27
  -5  -2  -8    6.58    0.33
   5   2   8    5.91    0.31
   5  -2  -8    6.56    0.25
  -5   2  -8    6.73    0.28
  -5  -2   8    6.64    0.33
   5   2   8    6.32    0.26
   5   2   8    6.56    0.31
  -5   2  -8    6.60    0.38
  -5   2  -8    6.68    0.28
   5  -2  -8    6.11    0.31
  -5  -2   8    6.02    0.32
  -5  -2   8    6.43    0.26
  -5  -2   8    6.26    0.28
  -5  -2   8    6.79    0.32
  -5   2  -8    6.42    0.27
   6  -2   8    7.46    0.31
  -6   2   8    7.56    0.30
  -6   2   8    8.19    0.35
  -6  -2  -8    7.14    0.45
  -6  -2  -8    7.63    0.35
   6  -2   8    7.21    0.30
  -6  -2  -8    7.57    0.34
  -6  -2  -8    7.68    0.31
  -6  -2  -8    7.78    0.31
  -6  -2  -8    6.34    0.34
   6  -2  -8    7.17    0.28
  -6   2  -8    7.22    0.30
  -6  -2   8    7.53    0.35
  -6   2  -8    7.92    0.31
   6  -2  -8    7.29    0.29
  -6   2  -8    7.45    0.31
  -6  -2   8    7.66    0.34
  -6  -2   8    7.46    0.31
  -6  -2   8    6.57    0.33
   0  -3   8    1.77    0.09
   0   3   8    1.82    0.08
   0   3   8    1.82    0.12
   0   3  -8    1.74    0.12
   0  -3   8    1.73    0.09
   0   3   8    1.66    0.09
   0  -3   8    1.65    0.12
   0   3  -8    1.45    0.24
   0   3  -8    1.92    0.14
   0  -3  -8    1.74    0.13
   0  -3  -8    1.68    0.14
   0  -3   8    1.48    0.21
   0  -3   8    1.65    0.09
   0   3   8    1.61    0.08
   0  -3   8    1.63    0.15
   0  -3  -8    1.84    0.10
   0   3   8    1.94    0.10
   0   3   8    1.84    0.15
   0   3  -8    1.64    0.08
   0  -3  -8    1.78    0.10
   0  -3  -8    1.95    0.10
   0  -3   8    1.83    0.12
   0  -3  -8    1.59    0.08
   0   3  -8    1.74    0.08
   0  -3  -8    1.61    0.22
   0   3   8    1.88    0.10
   0   3  -8    1.76    0.12
   0   3  -8    1.94    0.13
   1  -3   8    1.05    0.07
   1   3  -8    0.98    0.10
   1   3  -8    1.12    0.11
   1  -3   8    0.99    0.14
  -1   3   8    0.93    0.13
   1   3  -8    1.04    0.10
  -1  -3  -8    1.16    0.13
   1  -3   8    1.05    0.07
  -1  -3  -8    1.03    0.08
   1  -3   8    0.92    0.07
   1   3  -8    0.94    0.10
  -1  -3  -8    0.93    0.08
   1  -3   8    0.99    0.10
  -1   3   8    0.86    0.10
   1  -3   8    1.02    0.07
   1   3  -8    0.88    0.06
   1   3  -8    0.97    0.22
  -1  -3  -8    1.03    0.12
  -1  -3  -8    1.03    0.20
   1  -3   8    1.02    0.18
  -1   3   8    0.94    0.06
   1   3  -8    1.00    0.06
   1   3   8    1.05    0.10
   1  -3  -8    0.83    0.12
   1   3   8    1.06    0.06
   1   3   8    1.18    0.08
  -1  -3   8    1.01    0.11
  -1   3  -8    1.12    0.11
   1  -3  -8    1.01    0.06
  -1  -3   8    1.01    0.09
  -1  -3   8    0.87    0.09
   1  -3  -8    0.94    0.21
  -1   3  -8    1.10    0.17
  -1   3  -8    0.98    0.11
   1  -3  -8    0.95    0.18
  -1  -3   8    1.02    0.06
   1  -3  -8    1.00    0.08
   1  -3  -8    0.91    0.12
  -1  -3   8    0.98    0.18
  -1   3  -8    1.09    0.11
   1   3   8    0.88    0.06
   1  -3  -8    1.09    0.05
  -1  -3   8    1.00    0.10
  -1  -3   8    1.00    0.06
   1  -3  -8    1.19    0.14
   1   3   8    1.08    0.13
   1   3   8    1.06    0.14
   1   3   8    1.14    0.07
   1  -3  -8    1.03    0.08
  -2   3   8    6.13    0.24
  -2  -3  -8    5.73    0.27
   2  -3   8    5.83    0.24
  -2  -3  -8    5.84    0.41
  -2   3   8    5.37    0.24
  -2  -3  -8    5.64    0.25
   2  -3   8    5.87    0.25
   2  -3   8    5.49    0.32
   2  -3   8    6.03    0.44
   2  -3   8    5.75    0.25
  -2   3   8    6.63    0.27
   2   3  -8    5.46    0.27
   2  -3   8    6.11    0.24
  -2   3   8    5.71    0.24
  -2  -3  -8    5.66    0.25
  -2   3   8    6.07    0.25
   2   3  -8    5.76    0.23
  -2  -3  -8    5.45    0.25
   2   3  -8    5.46    0.23
   2   3  -8    5.55    0.28
   2   3  -8    5.69    0.27
  -2   3   8    5.94    0.24
  -2   3  -8    5.96    0.27
   2  -3  -8    5.96    0.30
  -2  -3   8    6.68    0.29
   2  -3  -8    5.79    0.26
   2   3   8    5.44    0.30
   2   3   8    5.98    0.25
  -2   3  -8    5.99    0.31
   2  -3  -8    5.79    0.26
  -2   3  -8    6.18    0.26
   2  -3  -8    5.42    0.32
  -2   3  -8    5.73    0.25
  -2  -3   8    5.61    0.27
   2  -3  -8    5.14    0.25
   2   3   8    5.81    0.26
  -2   3  -8    6.14    0.26
  -2  -3   8    5.83    0.24
   2  -3  -8    6.90    0.58
   2  -3  -8    6.38    0.28
   2  -3  -8    6.34    0.23
   2  -3  -8    6.30    0.48
   2  -3  -8    5.38    0.25
  -2  -3   8    6.14    0.26
   2   3   8    5.96    0.23
   2   3   8    5.69    0.23
  -3  -3  -8   17.27    0.67
  -3   3   8   17.75    0.66
   3   3  -8   16.55    0.65
   3   3  -8   16.83    0.65
  -3   3   8   17.79    0.66
   3  -3   8   17.45    0.67
   3  -3   8   17.09    0.67
   3  -3   8   17.70    0.67
   3  -3   8   17.79    0.66
   3  -3   8   17.45    0.66
   3   3  -8   17.06    0.70
  -3  -3  -8   17.28    0.70
  -3   3   8   17.66    0.67
   3   3  -8   17.25    0.70
  -3  -3  -8   17.67    0.72
  -3  -3  -8   16.55    0.70
   3  -3  -8   17.69    0.69
   3  -3  -8   16.82    0.66
  -3  -3   8   17.04    0.72
   3  -3  -8   16.66    0.70
  -3   3  -8   18.82    0.73
   3   3   8   19.67    0.68
   3  -3  -8   17.31    0.65
  -3   3  -8   16.99    0.68
  -3   3  -8   17.11    0.70
  -3   3  -8   16.63    0.67
   3  -3  -8   17.04    0.66
   3   3   8   17.36    0.68
  -3  -3   8   18.49    0.68
   3   3   8   17.69    0.66
  -3  -3   8   17.87    0.68
   3  -3  -8   17.35    0.69
   3   3   8   17.44    0.68
  -4  -3  -8   11.14    0.46
  -4   3   8   11.79    0.47
   4   3  -8   11.37    0.44
  -4  -3  -8   11.83    0.46
  -4  -3  -8   11.33    0.50
  -4   3   8   11.61    0.45
  -4  -3  -8   11.52    0.51
   4   3  -8   11.35    0.51
  -4   3   8   11.86    0.50
   4  -3   8   11.51    0.45
   4   3  -8   11.93    0.55
   4  -3   8   11.75    0.46
   4   3  -8   11.20    0.44
  -4  -3  -8   11.40    0.50
  -4   3   8   11.65    0.45
  -4  -3  -8   10.51    0.49
   4  -3   8   11.11    0.46
   4  -3   8   11.59    0.47
  -4   3  -8   11.70    0.51
  -4   3  -8   12.01    0.48
   4   3   8   11.84    0.45
   4   3   8   11.58    0.48
  -4   3  -8   12.00    0.47
  -4  -3   8   11.99    0.53
  -4   3  -8   12.08    0.47
   4  -3  -8   11.67    0.45
   4  -3  -8   11.62    0.45
  -4  -3   8   11.46    0.48
  -4  -3   8   11.94    0.51
   4  -3  -8   11.80    0.45
   4   3   8   11.33    0.44
   4  -3  -8   11.71    0.49
  -4   3  -8   12.07    0.51
   4   3   8   10.18    0.52
  -4  -3   8   11.89    0.54
  -4   3  -8   11.52    0.46
  -5  -3  -8    1.96    0.11
  -5  -3  -8    1.66    0.10
  -5   3   8    1.75    0.14
   5  -3   8    1.76    0.11
  -5  -3  -8    1.82    0.15
   5  -3   8    1.65    0.10
  -5   3   8    1.74    0.10
   5   3  -8    1.67    0.09
   5  -3   8    1.56    0.23
  -5   3   8    1.53    0.11
  -5  -3  -8    1.70    0.17
   5  -3   8    1.85    0.15
  -5   3   8    1.60    0.12
   5   3  -8    1.55    0.10
   5  -3  -8    1.67    0.08
  -5   3  -8    1.58    0.11
   5  -3  -8    1.59    0.23
  -5  -3   8    1.60    0.16
  -5   3  -8    1.69    0.11
   5   3   8    1.71    0.19
  -5  -3   8    1.69    0.16
  -5   3  -8    1.67    0.10
  -5  -3   8    1.73    0.15
  -5   3  -8    1.66    0.11
   5   3   8    1.58    0.09
  -5  -3   8    1.77    0.12
   5   3   8    1.60    0.10
   5  -3  -8    1.54    0.08
  -6   3   8    2.71    0.16
   6  -3   8    2.55    0.13
  -6  -3  -8    2.92    0.18
   6  -3   8    2.67    0.14
  -6  -3  -8    2.53    0.17
  -6   3   8    2.63    0.12
  -6  -3  -8    2.75    0.14
  -6  -3  -8    2.54    0.13
  -6  -3   8    2.45    0.18
   6  -3  -8    2.47    0.11
  -6   3  -8    2.77    0.13
  -6   3  -8    2.54    0.13
  -6  -3   8    2.41    0.17
  -6  -3   8    2.62    0.14
  -6  -3   8    2.53    0.16
  -6   3  -8    2.65    0.12
   0  -4   8    2.91    0.34
   0  -4  -8    2.74    0.15
   0   4   8    2.39    0.13
   0   4  -8    2.63    0.16
   0  -4  -8    3.00    0.37
   0  -4   8    2.76    0.13
   0  -4   8    2.51    0.15
   0   4  -8    2.84    0.12
   0  -4  -8    3.05    0.16
   0   4  -8    2.50    0.17
   0   4  -8    2.64    0.20
   0   4   8    2.81    0.12
   0  -4   8    2.77    0.13
   0  -4   8    2.86    0.13
   0  -4  -8    2.85    0.11
   0   4  -8    2.49    0.13
   0   4  -8    2.79    0.12
   0   4   8    2.69    0.12
   0  -4  -8    2.65    0.14
   0  -4   8    2.47    0.23
   0  -4  -8    3.06    0.19
   0   4   8    2.61    0.15
   0   4   8    2.82    0.13
   0  -4  -8    2.60    0.21
   0   4   8    2.63    0.25
   0  -4  -8    2.60    0.12
   0  -4  -8    2.77    0.12
   0  -4   8    2.69    0.19
   0  -4   8    2.27    0.13
   0   4   8    2.76    0.14
   0   4   8    2.65    0.13
   0   4  -8    2.71    0.18
   0   4   8    2.80    0.18
   0   4  -8    2.87    0.27
   0   4   8    2.50    0.21
   0  -4   8    2.65    0.14
   0  -4   8    2.60    0.16
  -1  -4  -8   46.66    1.89
  -1  -4  -8   51.26    2.26
   1  -4   8   53.75    1.86
   1   4  -8   52.17    1.90
   1   4  -8   52.37    1.91
   1  -4   8   52.06    1.88
  -1  -4  -8   48.25    1.90
  -1   4   8   50.95    1.86
  -1  -4  -8   49.81    1.87
   1  -4   8   51.93    1.87
  -1  -4  -8   51.21    1.89
  -1  -4  -8   52.42    1.87
   1   4  -8   49.86    1.86
   1   4  -8   48.73    1.86
  -1  -4  -8   51.07    1.88
  -1  -4  -8   49.07    1.85
  -1   4   8   51.03    1.88
  -1   4   8   49.44    1.87
  -1  -4  -8   49.40    1.88
   1  -4   8   51.39    1.92
   1  -4   8   51.53    1.86
   1   4  -8   50.95    1.87
  -1   4   8   47.93    1.87
  -1   4   8   50.17    1.87
   1  -4   8   51.81    1.87
   1  -4  -8   48.10    1.85
   1  -4  -8   49.40    1.85
  -1  -4   8   50.84    1.88
  -1   4  -8   50.63    1.83
   1   4   8   51.80    1.83
   1   4   8   46.25    1.83
  -1  -4   8   50.18    2.15
  -1   4  -8   49.18    1.84
   1  -4  -8   49.32    1.82
  -1   4  -8   48.88    1.82
   1   4   8   50.62    1.84
  -1  -4   8   50.20    1.84
   1  -4  -8   47.37    1.86
  -1   4  -8   47.85    1.84
  -1  -4   8   48.26    1.82
  -1   4  -8   51.63    1.85
   1   4   8   49.69    1.85
   1  -4  -8   50.06    1.82
   1   4   8   49.11    1.82
  -1  -4   8   53.08    1.84
   1  -4  -8   48.80    1.82
   1   4   8   48.37    1.82
  -1   4  -8   50.46    1.86
  -1  -4   8   49.69    1.82
   1   4   8   49.78    1.82
  -2  -4  -8    5.23    0.23
   2   4  -8    5.23    0.21
   2  -4   8    5.35    0.22
   2   4  -8    5.05    0.21
   2   4  -8    4.83    0.22
  -2  -4  -8    4.65    0.26
   2  -4   8    5.22    0.23
   2  -4   8    5.17    0.23
  -2   4   8    5.27    0.23
  -2   4   8    4.74    0.22
   2  -4   8    5.22    0.22
  -2  -4  -8    5.20    0.25
   2  -4   8    5.14    0.23
  -2   4   8    5.18    0.22
   2   4  -8    5.15    0.26
  -2   4   8    5.36    0.24
  -2  -4  -8    5.15    0.25
  -2   4   8    4.53    0.22
   2   4  -8    4.89    0.26
  -2  -4  -8    4.99    0.23
  -2   4   8    5.23    0.22
  -2  -4  -8    5.73    0.28
  -2   4   8    5.05    0.23
   2   4   8    4.67    0.21
  -2   4  -8    4.89    0.22
  -2   4  -8    4.77    0.24
   2   4   8    4.64    0.22
   2   4   8    4.86    0.23
  -2  -4   8    4.86    0.22
   2  -4  -8    4.96    0.20
  -2   4  -8    4.90    0.21
  -2   4  -8    4.56    0.25
  -2  -4   8    4.51    0.23
  -2   4  -8    4.75    0.22
   2  -4  -8    5.05    0.20
  -2   4  -8    5.27    0.23
  -2  -4   8    4.63    0.23
   2  -4  -8    4.84    0.23
   2   4   8    4.82    0.20
   2   4   8    4.75    0.22
   2  -4  -8    4.89    0.23
   2  -4  -8    5.00    0.24
   2   4   8    5.00    0.20
   2  -4  -8    4.98    0.20
   3  -4   8   21.63    0.83
   3  -4   8   22.56    0.85
  -3  -4  -8   21.50    0.87
   3   4  -8   21.28    0.88
  -3   4   8   23.01    0.83
  -3   4   8   21.32    0.87
  -3   4   8   22.42    0.84
  -3   4   8   21.98    0.83
  -3   4   8   22.54    0.85
   3   4  -8   21.67    0.88
   3   4  -8   21.20    0.82
  -3   4   8   21.14    0.83
  -3  -4  -8   21.81    0.88
   3  -4   8   22.20    0.83
  -3  -4  -8   22.60    0.84
   3  -4   8   21.78    0.84
  -3  -4  -8   21.76    0.84
  -3  -4   8   21.70    0.89
  -3  -4   8   21.62    0.83
   3   4   8   20.89    0.81
   3   4   8   21.28    0.84
  -3  -4   8   21.56    0.83
   3  -4  -8   21.93    0.81
  -3   4  -8   22.23    0.86
   3   4   8   21.73    0.84
  -3   4  -8   20.99    0.83
   3  -4  -8   22.24    0.85
  -3   4  -8   21.19    0.82
   3  -4  -8   21.17    0.85
   3   4   8   21.14    0.85
  -3  -4   8   21.27    0.87
  -3   4  -8   22.25    0.84
   3  -4  -8   21.92    0.81
   3  -4  -8   22.23    0.85
   4   4  -8    7.57    0.31
   4  -4   8    7.71    0.32
  -4   4   8    7.90    0.31
  -4  -4  -8    7.76    0.32
  -4  -4  -8    7.08    0.36
  -4   4   8    7.43    0.30
   4  -4   8    7.72    0.32
   4   4  -8    8.33    0.40
   4   4  -8    7.94    0.42
  -4  -4  -8    7.67    0.32
  -4   4   8    7.52    0.32
   4  -4   8    8.14    0.35
  -4   4   8    7.27    0.36
  -4   4   8    7.91    0.32
  -4  -4  -8    7.50    0.38
  -4  -4  -8    7.85    0.37
   4  -4   8    7.93    0.34
   4  -4   8    7.55    0.32
   4   4  -8    7.43    0.31
  -4  -4   8    7.13    0.38
  -4   4  -8    7.89    0.33
   4  -4  -8    8.01    0.36
   4   4   8    7.49    0.30
   4   4   8    7.65    0.34
   4   4   8    7.58    0.35
   4  -4  -8    7.64    0.37
  -4  -4   8    7.81    0.38
   4  -4  -8    7.47    0.30
  -4   4  -8    7.53    0.31
  -4  -4   8    7.60    0.33
  -4   4  -8    7.20    0.31
  -4  -4   8    7.10    0.36
  -4   4  -8    7.84    0.31
   4   4   8    7.64    0.30
   4  -4  -8    7.77    0.30
  -4   4  -8    6.86    0.37
  -4   4  -8    7.46    0.32
  -4  -4   8    7.67    0.32
  -4   4  -8    6.86    0.34
   4  -4  -8    7.78    0.30
   5  -4   8    2.54    0.13
   5  -4   8    2.39    0.13
   5   4  -8    2.38    0.12
  -5  -4  -8    2.48    0.18
   5  -4   8    2.36    0.18
   5  -4   8    2.30    0.14
  -5   4   8    2.57    0.16
  -5  -4  -8    2.52    0.16
   5   4  -8    2.47    0.12
   5  -4   8    2.42    0.18
  -5   4   8    2.41    0.13
  -5   4   8    2.67    0.16
  -5  -4  -8    2.35    0.13
  -5   4   8    2.31    0.14
  -5  -4  -8    2.32    0.17
  -5  -4   8    1.84    0.17
  -5   4  -8    2.29    0.13
  -5  -4   8    2.26    0.17
  -5   4  -8    1.94    0.15
   5  -4  -8    2.35    0.11
  -5   4  -8    2.33    0.13
   5   4   8    2.37    0.11
  -5  -4   8    2.27    0.16
   5  -4  -8    2.44    0.11
   5   4   8    2.25    0.11
  -5   4  -8    2.36    0.12
   6  -4   8    1.72    0.09
  -6  -4  -8    1.55    0.14
  -6   4   8    1.83    0.14
  -6  -4  -8    1.53    0.11
  -6   4   8    1.80    0.09
  -6  -4  -8    1.76    0.10
  -6  -4  -8    2.00    0.14
   6  -4  -8    1.78    0.08
  -6  -4   8    1.60    0.14
  -6   4  -8    1.70    0.09
  -6   4  -8    1.72    0.09
  -6  -4   8    1.76    0.13
  -6   4  -8    1.79    0.10
  -6  -4   8    1.70    0.10
   0   5   8   43.23    1.57
   0   5  -8   43.89    1.55
   0   5   8   41.81    1.57
   0  -5  -8   41.89    1.57
   0   5   8   43.07    1.56
   0  -5  -8   41.15    1.56
   0  -5  -8   41.45    1.57
   0   5  -8   37.17    1.58
   0   5   8   42.89    1.54
   0  -5  -8   35.99    1.54
   0  -5   8   40.29    1.55
   0   5  -8   42.60    1.59
   0  -5   8   42.71    1.55
   0  -5  -8   43.75    1.59
   0   5  -8   42.96    1.58
   0   5  -8   42.88    1.54
   0   5   8   44.22    1.55
   0  -5   8   40.78    1.56
   0  -5   8   42.08    1.55
   0   5   8   43.69    1.56
   0   5  -8   40.45    1.59
  -1   5   8   17.94    0.71
  -1   5   8   18.37    0.71
   1  -5   8   17.70    0.71
   1   5  -8   18.66    0.69
   1   5  -8   18.84    0.70
   1  -5   8   19.89    0.70
   1  -5   8   19.31    0.70
  -1  -5  -8   18.10    0.73
   1  -5   8   19.26    0.69
   1  -5   8   19.19    0.71
  -1  -5  -8   17.91    0.72
  -1  -5  -8   17.95    0.73
  -1  -5  -8   16.61    0.78
   1   5  -8   17.84    0.70
   1  -5   8   18.41    0.72
  -1   5   8   18.59    0.73
   1  -5   8   18.45    0.71
  -1   5   8   18.52    0.72
   1   5  -8   18.29    0.75
  -1  -5  -8   17.82    0.69
  -1   5   8   18.07    0.72
   1  -5  -8   18.46    0.73
   1  -5  -8   19.04    0.70
   1   5   8   18.99    0.70
   1  -5  -8   18.81    0.69
   1   5   8   18.17    0.73
  -1  -5   8   18.25    0.70
   1   5   8   18.62    0.70
  -1   5  -8   18.21    0.75
  -1   5  -8   18.28    0.75
   1   5   8   18.26    0.71
  -1  -5   8   18.30    0.73
  -1  -5   8   18.50    0.72
  -1   5  -8   20.71    0.72
   1  -5  -8   18.65    0.70
   1   5   8   17.67    0.70
  -1   5  -8   18.77    0.72
   1  -5  -8   18.33    0.75
   2   5  -8    4.20    0.18
   2  -5   8    4.18    0.20
   2  -5   8    4.01    0.20
   2  -5   8    3.91    0.22
   2   5  -8    3.89    0.25
  -2   5   8    3.89    0.18
  -2  -5  -8    4.07    0.20
  -2   5   8    3.96    0.21
   2  -5   8    4.21    0.18
   2   5  -8    4.03    0.18
   2  -5   8    4.26    0.20
  -2  -5  -8    3.82    0.24
   2   5  -8    3.95    0.18
  -2   5   8    4.06    0.21
  -2   5   8    4.03    0.19
   2   5  -8    3.77    0.26
   2   5   8    4.01    0.19
  -2  -5   8    4.02    0.20
   2   5   8    3.93    0.17
   2  -5  -8    3.96    0.21
   2  -5  -8    4.07    0.21
   2   5   8    3.85    0.21
   2   5   8    4.09    0.21
   2  -5  -8    3.96    0.17
  -2   5  -8    4.12    0.20
   2   5   8    3.94    0.18
  -2  -5   8    3.95    0.20
  -2  -5   8    4.36    0.33
   2   5   8    3.91    0.18
   2  -5  -8    4.26    0.17
  -2   5  -8    4.19    0.20
  -2   5  -8    4.07    0.18
   2  -5  -8    3.82    0.22
  -3  -5  -8    3.83    0.18
   3  -5   8    3.88    0.20
   3   5  -8    3.71    0.29
  -3   5   8    3.82    0.17
  -3  -5  -8    3.62    0.22
   3   5  -8    3.71    0.17
   3  -5   8    3.89    0.18
   3  -5   8    3.77    0.18
   3   5  -8    3.71    0.18
   3  -5   8    3.75    0.21
  -3  -5  -8    3.35    0.21
  -3  -5  -8    3.83    0.19
  -3   5   8    3.86    0.19
  -3   5   8    3.84    0.21
  -3  -5  -8    3.45    0.24
   3  -5   8    3.79    0.18
  -3   5   8    3.30    0.17
   3   5  -8    3.79    0.17
  -3   5   8    3.94    0.18
   3  -5  -8    3.73    0.16
   3  -5  -8    3.83    0.16
  -3   5  -8    3.65    0.19
   3  -5  -8    3.75    0.20
  -3  -5   8    3.88    0.25
   3   5   8    3.26    0.19
  -3  -5   8    3.67    0.18
  -3   5  -8    3.82    0.19
  -3  -5   8    3.69    0.19
  -3  -5   8    3.70    0.22
  -3  -5   8    3.69    0.19
   3   5   8    3.69    0.16
   3   5   8    3.68    0.17
   3  -5  -8    3.88    0.16
   3   5   8    3.71    0.17
  -3   5  -8    3.71    0.18
   3   5   8    3.77    0.22
  -3   5  -8    3.72    0.18
   3  -5  -8    3.75    0.23
  -3   5  -8    3.82    0.23
  -4   5   8    5.35    0.27
   4  -5   8    4.99    0.22
   4   5  -8    5.08    0.22
  -4   5   8    4.95    0.21
  -4  -5  -8    5.01    0.22
  -4  -5  -8    5.14    0.23
  -4  -5  -8    5.14    0.26
  -4  -5  -8    4.81    0.28
  -4   5   8    5.26    0.21
   4   5  -8    5.30    0.33
   4  -5   8    4.99    0.22
  -4   5   8    4.92    0.23
   4  -5   8    4.99    0.25
  -4   5   8    5.03    0.22
   4   5  -8    5.10    0.22
   4  -5   8    5.28    0.26
   4  -5   8    5.19    0.29
   4  -5   8    5.33    0.22
   4   5   8    4.91    0.29
  -4  -5   8    5.09    0.23
   4   5   8    5.13    0.21
   4  -5  -8    5.17    0.21
  -4   5  -8    5.07    0.23
  -4  -5   8    5.05    0.22
   4   5   8    5.06    0.21
  -4   5  -8    5.13    0.23
   4  -5  -8    5.13    0.21
   4  -5  -8    4.76    0.30
  -4   5  -8    5.27    0.22
   4  -5  -8    5.24    0.21
  -4   5  -8    5.10    0.26
  -4  -5   8    5.20    0.27
  -4   5  -8    5.02    0.22
  -4  -5   8    4.90    0.28
  -5   5   8    2.71    0.12
  -5   5   8    2.67    0.16
   5  -5   8    2.78    0.13
  -5   5   8    2.67    0.13
  -5   5   8    2.97    0.17
  -5  -5  -8    2.84    0.17
  -5  -5  -8    2.79    0.14
  -5  -5  -8    2.72    0.14
   5   5  -8    2.57    0.13
   5  -5   8    2.95    0.13
   5   5  -8    2.80    0.13
   5  -5   8    2.77    0.13
   5  -5  -8    2.75    0.12
  -5  -5   8    2.75    0.18
   5  -5  -8    2.79    0.12
   5   5   8    2.60    0.12
  -5   5  -8    2.57    0.14
   5   5   8    2.71    0.12
   5  -5  -8    2.79    0.12
  -5   5  -8    2.75    0.13
  -5   5  -8    2.80    0.14
  -5  -5   8    2.51    0.18
  -5  -5   8    2.65    0.14
   0   6  -8   35.41    1.30
   0  -6   8   35.13    1.30
   0   6   8   36.02    1.30
   0   6   8   36.31    1.32
   0   6   8   36.00    1.34
   0   6  -8   33.81    1.36
   0   6   8   35.29    1.34
   0  -6   8   35.18    1.32
   0  -6   8   33.80    1.33
   0  -6  -8   35.05    1.33
   0   6  -8   35.53    1.30
   0   6  -8   35.40    1.31
   0  -6  -8   33.61    1.34
   0  -6  -8   33.79    1.29
   0   6   8   35.98    1.31
   0   6   8   35.05    1.30
   0  -6  -8   33.81    1.31
   0   6   8   34.94    1.32
   0   6  -8   36.29    1.32
   0  -6  -8   34.54    1.34
   0  -6  -8   36.14    1.35
   0   6  -8   35.48    1.33
   0   6  -8   33.88    1.37
  -1  -6  -8    4.07    0.18
  -1   6   8    4.30    0.23
   1  -6   8    4.31    0.18
  -1  -6  -8    4.35    0.24
  -1   6   8    4.34    0.21
   1  -6   8    4.40    0.21
  -1   6   8    4.26    0.22
   1   6  -8    4.54    0.19
  -1   6   8    4.24    0.19
   1  -6   8    4.30    0.21
   1  -6   8    4.39    0.23
  -1  -6  -8    4.48    0.22
   1   6  -8    4.13    0.20
  -1  -6  -8    4.38    0.20
   1  -6   8    4.34    0.22
   1   6  -8    4.39    0.29
  -1   6   8    4.25    0.23
  -1  -6  -8    4.40    0.20
   1   6  -8    4.38    0.28
  -1   6   8    4.58    0.20
   1   6  -8    4.16    0.19
   1  -6   8    4.36    0.20
  -1   6   8    4.36    0.20
   1  -6  -8    4.28    0.18
  -1   6  -8    4.63    0.21
   1  -6  -8    4.50    0.23
  -1  -6   8    4.26    0.20
  -1  -6   8    4.30    0.21
   1   6   8    4.17    0.19
   1   6   8    4.47    0.21
   1   6   8    4.28    0.23
  -1   6  -8    4.37    0.19
   1   6   8    4.34    0.19
   1   6   8    4.50    0.18
   1   6   8    4.28    0.23
  -1  -6   8    4.20    0.19
  -1  -6   8    4.29    0.27
  -1   6  -8    4.41    0.33
   1  -6  -8    4.06    0.24
   1  -6  -8    4.40    0.18
  -1   6  -8    4.30    0.21
  -1   6  -8    4.59    0.21
   1  -6  -8    4.22    0.24
   1   6   8    3.83    0.21
  -2   6   8    0.62    0.13
   2  -6   8    0.64    0.14
  -2  -6  -8    0.64    0.08
  -2   6   8    0.81    0.09
   2  -6   8    0.62    0.11
  -2  -6  -8    0.71    0.08
  -2   6   8    0.66    0.06
  -2   6   8    0.72    0.07
   2   6  -8    0.52    0.06
  -2   6   8    0.44    0.08
   2   6  -8    0.71    0.18
   2  -6   8    0.55    0.07
  -2  -6  -8    0.73    0.09
   2  -6   8    0.68    0.11
   2   6  -8    0.44    0.17
  -2  -6   8    0.62    0.09
  -2   6  -8    0.40    0.08
  -2  -6   8    0.63    0.15
   2   6   8    0.73    0.13
   2   6   8    0.53    0.06
   2  -6  -8    0.53    0.06
   2   6   8    0.60    0.07
  -2  -6   8    0.58    0.07
  -2   6  -8    0.49    0.08
  -2   6  -8    0.47    0.07
   2  -6  -8    0.38    0.11
   2  -6  -8    0.64    0.13
   2   6   8    0.50    0.07
   2  -6  -8    0.57    0.07
  -3   6   8    1.42    0.09
   3  -6   8    1.39    0.12
   3  -6   8    1.18    0.14
  -3   6   8    1.46    0.12
  -3  -6  -8    1.35    0.10
  -3  -6  -8    1.24    0.10
   3  -6   8    1.33    0.09
   3   6  -8    1.16    0.22
   3  -6   8    1.35    0.09
   3  -6   8    1.39    0.10
   3   6  -8    1.27    0.09
  -3   6   8    1.38    0.10
   3   6  -8    1.39    0.10
   3  -6   8    1.63    0.18
   3   6  -8    1.37    0.09
  -3  -6  -8    1.42    0.17
  -3  -6  -8    1.34    0.16
  -3   6   8    1.42    0.08
  -3   6  -8    1.28    0.10
  -3  -6   8    1.38    0.11
   3  -6  -8    1.37    0.18
  -3  -6   8    1.34    0.09
  -3  -6   8    1.37    0.15
   3  -6  -8    1.45    0.08
  -3   6  -8    1.39    0.10
   3  -6  -8    1.44    0.08
  -3  -6   8    1.42    0.11
   3   6   8    1.54    0.08
   3   6   8    1.32    0.09
   3   6   8    1.38    0.09
  -3   6  -8    1.41    0.09
   3   6   8    1.37    0.18
   3  -6  -8    1.39    0.08
   4   6  -8    0.27    0.06
  -4  -6  -8    0.42    0.06
  -4  -6  -8    0.38    0.10
   4  -6   8    0.25    0.05
   4   6  -8    0.27    0.05
  -4   6   8    0.36    0.04
   4  -6   8    0.23    0.10
   4  -6   8    0.36    0.06
  -4  -6  -8    0.29    0.06
  -4   6   8    0.38    0.06
   4  -6   8    0.29    0.08
  -4   6   8    0.29    0.08
   4  -6   8    0.32    0.06
  -4  -6  -8    0.20    0.10
   4   6  -8    0.32    0.05
  -4   6   8    0.37    0.08
  -4  -6   8    0.34    0.10
   4   6   8    0.30    0.05
   4  -6  -8    0.31    0.04
  -4   6  -8    0.28    0.05
  -4   6  -8    0.42    0.06
   4  -6  -8    0.29    0.05
  -4   6  -8    0.38    0.05
   4   6   8    0.41    0.05
   4  -6  -8    0.27    0.05
   4   6   8    0.25    0.05
  -4  -6   8    0.32    0.07
  -4  -6   8    0.38    0.11
  -4   6  -8    0.38    0.10
  -5  -6  -8    0.18    0.05
  -5  -6  -8    0.11    0.04
  -5  -6  -8    0.13    0.05
  -5   6   8    0.16    0.06
   5   6  -8    0.22    0.05
   5  -6   8    0.10    0.04
  -5   6  -8    0.11    0.05
  -5   6  -8    0.07    0.04
  -5  -6   8    0.09    0.04
   5   6   8    0.14    0.03
   5  -6  -8    0.11    0.03
   5  -6  -8    0.10    0.02
  -5  -6   8    0.11    0.06
  -5  -6   8    0.10    0.05
   0  -7  -8    2.20    0.14
   0  -7  -8    1.98    0.10
   0   7  -8    2.25    0.14
   0   7   8    2.13    0.13
   0  -7   8    2.12    0.15
   0   7   8    2.24    0.11
   0  -7   8    2.23    0.11
   0  -7  -8    2.02    0.13
   0   7  -8    2.56    0.42
   0   7   8    1.95    0.12
   0  -7   8    2.27    0.14
   0   7   8    2.25    0.12
   0  -7  -8    2.42    0.20
   0  -7   8    1.73    0.12
   0   7  -8    2.02    0.11
   0   7   8    2.30    0.18
  -1   7   8    1.42    0.10
   1   7  -8    1.41    0.08
   1   7  -8    1.31    0.09
   1   7  -8    1.24    0.11
  -1  -7  -8    1.37    0.18
  -1   7   8    1.25    0.08
  -1  -7  -8    1.33    0.10
  -1   7   8    1.33    0.09
   1  -7   8    1.25    0.09
  -1   7   8    1.36    0.16
   1  -7   8    1.27    0.12
  -1   7   8    1.36    0.09
   1   7  -8    1.07    0.26
   1  -7   8    1.24    0.13
   1  -7  -8    1.29    0.12
   1   7   8    1.35    0.09
   1  -7  -8    1.34    0.08
  -1   7  -8    1.39    0.10
  -1  -7   8    1.15    0.23
   1   7   8    1.45    0.09
   1   7   8    1.27    0.16
  -1  -7   8    1.47    0.11
   1   7   8    1.31    0.12
   1   7   8    1.34    0.10
   1   7   8    1.32    0.12
  -1   7  -8    1.25    0.10
   1  -7  -8    1.24    0.17
  -1  -7   8    1.22    0.09
  -1   7  -8    1.23    0.13
  -1   7  -8    1.50    0.09
  -2   7   8    0.27    0.05
   2  -7   8    0.21    0.06
   2   7  -8    0.16    0.05
  -2  -7  -8    0.23    0.05
   2   7  -8    0.28    0.16
  -2   7   8    0.29    0.08
   2  -7   8    0.29    0.08
   2   7  -8    0.21    0.04
  -2  -7  -8    0.29    0.06
  -2   7   8    0.33    0.07
   2  -7   8    0.30    0.07
  -2   7   8    0.42    0.12
  -2   7   8    0.28    0.07
   2   7   8    0.29    0.06
   2  -7  -8    0.23    0.06
   2   7   8    0.21    0.06
   2  -7  -8    0.24    0.05
  -2  -7   8    0.24    0.05
  -2  -7   8    0.19    0.09
  -2   7  -8    0.33    0.06
   2  -7  -8    0.24    0.11
   2   7   8    0.30    0.05
  -2  -7   8    0.21    0.06
   2   7   8    0.27    0.12
  -2   7  -8    0.31    0.07
   2   7   8    0.28    0.07
  -3   7   8    0.45    0.08
   3   7  -8    0.37    0.05
  -3  -7  -8    0.38    0.05
   3   7  -8    0.34    0.06
  -3   7   8    0.43    0.04
   3  -7   8    0.31    0.06
   3  -7   8    0.51    0.08
  -3   7   8    0.40    0.08
   3   7  -8    0.46    0.06
  -3  -7  -8    0.35    0.06
  -3   7   8    0.39    0.05
   3  -7   8    0.38    0.06
   3  -7   8    0.44    0.07
  -3  -7   8    0.32    0.08
  -3  -7   8    0.38    0.07
   3   7   8    0.43    0.09
  -3   7  -8    0.43    0.06
   3  -7  -8    0.47    0.07
   3  -7  -8    0.48    0.05
   3   7   8    0.46    0.06
   3   7   8    0.39    0.05
  -3   7  -8    0.40    0.06
   3  -7  -8    0.42    0.05
   3   7   8    0.44    0.07
  -4  -7  -8    0.21    0.08
  -4   7   8    0.12    0.04
  -4   7   8    0.20    0.07
   4   7  -8    0.08    0.05
   4   7  -8    0.21    0.04
   4  -7   8    0.09    0.03
  -4   7   8    0.31    0.08
   4  -7   8    0.16    0.04
  -4  -7   8    0.04    0.08
   4   7   8    0.21    0.04
  -4  -7   8    0.12    0.06
   4   7   8    0.05    0.04
  -4  -7   8    0.13    0.06
   4  -7  -8    0.21    0.04
   0   8  -8    8.01    0.31
   0   8   8    7.42    0.41
   0  -8   8    8.33    0.35
   0  -8  -8    8.33    0.35
   0  -8  -8    7.59    0.32
   0  -8   8    8.00    0.33
   0   8  -8    8.30    0.33
   0   8   8    7.94    0.31
   0   8   8    7.99    0.32
   0   8  -8    7.99    0.32
   0   8   8    7.91    0.33
   1   8  -8    0.86    0.07
   1  -8   8    0.90    0.06
  -1   8   8    0.83    0.07
   1  -8   8    0.87    0.09
  -1   8   8    0.89    0.06
   1  -8   8    0.79    0.08
   1   8  -8    0.86    0.08
  -1  -8  -8    0.99    0.08
  -1  -8  -8    0.74    0.08
  -1   8  -8    0.89    0.07
  -1   8  -8    0.87    0.07
   1   8   8    0.99    0.08
  -1  -8   8    0.90    0.08
   1   8   8    1.00    0.07
  -1  -8   8    0.77    0.08
   1  -8  -8    0.80    0.07
   1  -8  -8    0.88    0.06
  -2   8   8    2.88    0.14
   2  -8   8    2.84    0.14
  -2   8   8    2.78    0.13
   2  -8   8    2.70    0.15
   2   8  -8    2.82    0.14
  -2   8   8    2.63    0.12
  -2   8   8    2.35    0.16
   2  -8   8    3.01    0.12
   2   8  -8    2.81    0.13
   2   8  -8    2.71    0.13
   2  -8  -8    2.62    0.14
   2   8   8    2.88    0.13
  -2  -8   8    3.00    0.14
   2   8   8    2.87    0.13
  -2   8  -8    2.77    0.13
  -2   8  -8    2.51    0.13
   2   8   8    2.85    0.15
   2  -8  -8    2.97    0.12
   2  -8  -8    2.83    0.19
   0   0   9    0.03    0.09
   0   0   9    0.05    0.02
   0   0  -9    0.08    0.03
   0   0  -9    0.03    0.06
   0   0   9    0.04    0.02
   0   0   9    0.04    0.04
   0   0   9    0.08    0.04
   0   0   9    0.08    0.03
   0   0  -9    0.07    0.04
   0   0  -9    0.07    0.03
   0   0  -9    0.06    0.04
   1   0  -9   44.60    1.56
  -1   0   9   41.55    1.56
   1   0  -9   42.73    1.56
  -1   0  -9   42.00    1.56
  -1   0   9   42.95    1.57
  -1   0  -9   43.84    1.57
   1   0   9   40.05    1.69
   1   0  -9   41.87    1.70
  -1   0  -9   41.31    1.56
   1   0   9   44.47    1.57
   1   0  -9   41.08    1.56
  -1   0  -9   39.63    1.54
  -1   0   9   40.02    1.69
  -1   0  -9   41.24    1.54
   1   0   9   43.88    1.59
  -1   0   9   41.11    1.54
  -1   0   9   41.29    1.55
  -1   0  -9   42.30    1.56
  -1   0   9   41.34    1.54
  -1   0  -9   44.07    1.56
   1   0  -9   42.06    1.56
   1   0   9   40.66    1.55
   1   0   9   44.41    1.57
  -1   0   9   42.35    1.54
   1   0   9   41.38    1.54
  -2   0   9   44.48    1.76
   2   0   9   48.41    1.81
   2   0   9   43.98    1.74
   2   0  -9   48.23    1.76
   2   0  -9   45.50    1.74
   2   0  -9   50.83    1.89
   2   0   9   49.19    1.77
   2   0  -9   49.95    1.76
   2   0   9   45.58    1.74
   2   0  -9   48.92    1.76
   2   0  -9   48.49    1.76
  -2   0  -9   48.14    1.77
   2   0  -9   47.10    1.73
  -2   0  -9   46.04    1.76
  -2   0   9   46.29    1.77
   2   0   9   45.70    1.74
  -2   0  -9   47.36    1.92
   2   0  -9   49.34    1.92
   2   0   9   48.67    1.92
   2   0   9   48.40    1.77
  -2   0  -9   49.78    1.77
  -2   0   9   44.44    1.76
  -3   0  -9   35.52    1.29
  -3   0   9   32.43    1.25
   3   0   9   33.47    1.24
   3   0   9   34.40    1.25
   3   0   9   33.82    1.25
   3   0  -9   36.66    1.27
   3   0  -9   36.58    1.27
  -3   0  -9   33.59    1.26
  -3   0  -9   33.76    1.29
  -3   0  -9   33.55    1.29
  -3   0  -9   29.68    1.30
  -3   0   9   36.20    1.27
  -3   0   9   38.52    1.29
   3   0   9   33.32    1.28
   3   0  -9   33.52    1.24
  -3   0  -9   31.24    1.25
   3   0  -9   34.51    1.27
  -3   0   9   29.40    1.28
   3   0  -9   32.01    1.24
   4   0  -9    2.16    0.14
  -4   0  -9    1.88    0.16
   4   0  -9    1.98    0.09
   4   0   9    1.80    0.11
   4   0   9    2.11    0.10
  -4   0  -9    1.97    0.12
  -4   0  -9    2.23    0.24
  -4   0   9    1.82    0.18
  -4   0  -9    1.94    0.20
   4   0   9    1.90    0.12
  -4   0   9    1.84    0.14
  -4   0   9    1.94    0.20
  -4   0  -9    2.16    0.12
  -4   0  -9    1.93    0.14
  -5   0   9    0.28    0.05
  -5   0   9    0.25    0.09
  -5   0  -9    0.22    0.05
  -5   0   9    0.18    0.06
   5   0   9    0.20    0.04
  -5   0  -9    0.18    0.08
  -5   0   9    0.24    0.08
   5   0   9    0.10    0.06
   5   0  -9    0.11    0.10
  -5   0  -9    0.30    0.05
   5   0  -9    0.26    0.04
  -5   0  -9    0.17    0.05
  -6   0  -9    8.49    0.34
  -6   0   9    8.64    0.38
   6   0   9    7.83    0.33
  -6   0  -9    8.28    0.37
  -6   0  -9    8.27    0.34
  -6   0  -9    8.10    0.33
  -6   0   9    8.14    0.33
  -6   0   9    8.17    0.34
  -7   0   9    1.51    0.08
   0   1   9    2.30    0.10
   0  -1  -9    1.85    0.19
   0  -1   9    2.12    0.10
   0   1   9    2.14    0.10
   0   1   9    2.26    0.10
   0   1  -9    2.23    0.12
   0   1  -9    2.29    0.12
   0  -1  -9    2.19    0.10
   0  -1  -9    2.27    0.12
   0  -1   9    2.19    0.10
   0  -1  -9    2.13    0.09
   0   1   9    2.09    0.09
   0  -1  -9    1.99    0.11
   0  -1   9    2.21    0.10
   0   1  -9    2.13    0.13
   0  -1   9    2.22    0.12
   0   1  -9    2.01    0.20
   0   1   9    2.10    0.09
   0   1   9    2.35    0.13
   0  -1  -9    2.19    0.12
   0  -1  -9    2.14    0.10
   0   1  -9    2.07    0.09
   0  -1   9    1.91    0.18
   0   1   9    2.27    0.12
   0  -1   9    2.25    0.12
   0   1  -9    1.95    0.12
   0   1   9    2.30    0.13
   0  -1  -9    2.10    0.12
  -1   1   9   92.43    3.39
   1   1  -9   92.97    3.40
  -1  -1  -9   95.66    3.40
  -1  -1  -9   92.88    3.43
   1  -1   9   80.97    3.47
  -1  -1  -9   93.13    3.39
   1  -1   9   93.18    3.41
   1   1  -9   92.75    3.40
   1  -1   9   97.18    3.40
  -1   1   9   94.47    3.40
   1   1  -9   91.63    3.39
   1  -1  -9   98.67    3.45
  -1   1  -9   96.85    3.47
  -1   1  -9   93.39    3.47
  -1   1  -9   95.14    3.47
   1   1   9   97.02    3.51
  -1  -1   9   92.24    3.47
   1  -1  -9   97.30    3.46
   1   1   9   88.41    3.44
  -1  -1   9   94.75    3.47
   1  -1  -9   96.46    3.47
   1  -1  -9   92.17    3.46
   1   1   9   94.51    3.47
  -1   1  -9   92.13    3.47
   1   1   9   93.88    3.48
   2   1  -9    4.55    0.19
  -2  -1  -9    4.32    0.30
  -2  -1  -9    3.94    0.19
  -2  -1  -9    4.35    0.28
  -2   1   9    4.23    0.20
   2  -1   9    4.10    0.18
  -2  -1  -9    4.10    0.21
  -2   1   9    4.53    0.18
   2   1  -9    4.12    0.20
   2  -1   9    4.20    0.18
   2   1  -9    4.74    0.33
   2   1  -9    4.25    0.18
   2   1  -9    4.33    0.21
   2   1  -9    4.35    0.20
  -2   1   9    4.30    0.17
   2  -1   9    4.08    0.21
  -2   1   9    3.94    0.19
   2   1  -9    4.38    0.27
   2   1  -9    4.34    0.17
   2  -1   9    4.74    0.32
   2  -1   9    4.33    0.20
   2  -1   9    4.30    0.18
   2  -1   9    4.36    0.24
   2  -1  -9    4.35    0.18
   2  -1  -9    4.38    0.20
   2  -1  -9    4.55    0.20
  -2  -1   9    4.56    0.21
   2   1   9    4.41    0.17
   2   1   9    4.44    0.20
  -2   1  -9    3.91    0.20
   2  -1  -9    4.21    0.19
  -2   1  -9    4.64    0.21
   2  -1  -9    4.58    0.19
   2  -1  -9    4.70    0.32
   2   1   9    4.52    0.21
  -2   1  -9    4.43    0.21
  -2  -1   9    4.40    0.29
   2  -1  -9    4.08    0.17
  -2  -1   9    4.11    0.20
   2  -1  -9    4.66    0.20
   2   1   9    4.42    0.25
   2   1   9    4.63    0.17
  -2  -1   9    3.78    0.20
  -2  -1   9    4.36    0.18
   2   1   9    4.19    0.18
   2  -1  -9    4.59    0.17
   2   1   9    3.79    0.17
  -2   1  -9    4.19    0.23
  -3  -1  -9   21.06    0.82
   3  -1   9   22.26    0.82
  -3  -1  -9   19.78    0.89
  -3  -1  -9   23.24    0.83
  -3  -1  -9   21.50    0.86
  -3   1   9   22.03    0.85
  -3  -1  -9   22.01    0.82
   3  -1   9   21.94    0.82
   3  -1   9   22.03    1.04
   3   1  -9   20.95    0.80
  -3   1   9   22.58    0.82
  -3  -1  -9   19.96    0.86
  -3  -1  -9   22.05    0.86
  -3   1   9   21.52    0.83
  -3   1   9   22.21    0.82
   3   1  -9   21.75    0.83
   3   1  -9   22.03    0.80
   3  -1   9   22.16    0.82
   3   1  -9   22.49    0.85
   3   1  -9   21.88    0.84
   3  -1  -9   22.12    1.02
   3   1   9   22.83    0.82
  -3  -1   9   21.07    0.89
  -3  -1   9   21.64    0.84
   3   1   9   22.84    0.82
  -3   1  -9   22.39    0.84
  -3   1  -9   22.91    0.87
   3  -1  -9   21.45    0.81
  -3  -1   9   24.74    0.83
   3  -1  -9   22.25    0.84
  -3  -1   9   21.65    0.85
  -3   1  -9   21.19    0.84
   3   1   9   22.09    0.87
  -3  -1   9   21.91    0.82
   3   1   9   21.64    0.82
  -3   1  -9   20.44    0.86
   3  -1  -9   21.32    0.81
   3   1   9   21.02    0.81
  -3   1  -9   22.87    0.87
  -4  -1  -9    6.50    0.32
   4  -1   9    6.74    0.28
   4  -1   9    6.62    0.27
   4  -1   9    6.83    0.27
  -4  -1  -9    6.95    0.32
  -4   1   9    6.71    0.31
  -4  -1  -9    6.55    0.29
  -4  -1  -9    6.37    0.32
   4   1  -9    6.71    0.25
  -4  -1  -9    6.36    0.33
  -4   1   9    6.96    0.27
  -4  -1  -9    6.70    0.28
   4  -1   9    6.50    0.28
  -4   1   9    5.58    0.33
  -4   1  -9    7.41    0.36
  -4  -1   9    7.02    0.32
   4  -1  -9    7.05    0.32
  -4  -1   9    7.04    0.40
   4   1   9    6.82    0.27
   4  -1  -9    6.29    0.26
  -4  -1   9    6.96    0.30
  -4   1  -9    6.36    0.28
  -4   1  -9    6.83    0.29
  -4  -1   9    6.81    0.37
  -4  -1   9    6.55    0.34
  -4   1  -9    6.47    0.35
  -4   1  -9    7.64    0.30
   4  -1  -9    7.13    0.30
   4   1   9    6.05    0.28
   4  -1  -9    6.82    0.26
  -4   1  -9    6.12    0.32
  -4   1  -9    7.11    0.33
  -4  -1   9    6.82    0.30
   5   1  -9    1.79    0.09
  -5   1   9    1.73    0.13
   5   1  -9    1.65    0.19
  -5  -1  -9    1.75    0.11
   5  -1   9    1.66    0.13
  -5  -1  -9    1.68    0.15
  -5   1   9    1.63    0.14
   5  -1   9    1.72    0.10
  -5   1   9    1.79    0.10
  -5  -1  -9    1.79    0.16
  -5  -1  -9    1.60    0.21
  -5  -1  -9    1.74    0.11
  -5  -1   9    1.85    0.10
   5  -1  -9    1.73    0.08
   5   1   9    1.79    0.10
  -5   1  -9    1.77    0.11
   5  -1  -9    1.84    0.17
  -5  -1   9    1.64    0.14
  -5   1  -9    1.83    0.11
  -5   1  -9    1.96    0.22
   5  -1  -9    1.61    0.20
   5  -1  -9    1.67    0.09
  -5  -1   9    1.65    0.17
   5   1   9    1.85    0.17
  -5   1  -9    1.67    0.10
  -5  -1   9    1.79    0.12
  -5  -1   9    1.45    0.20
  -5   1  -9    1.91    0.18
  -6  -1  -9    1.67    0.15
   6  -1   9    1.41    0.10
  -6   1   9    1.46    0.12
   6  -1   9    1.30    0.12
  -6  -1  -9    1.56    0.09
  -6   1   9    1.64    0.09
  -6  -1  -9    1.40    0.10
  -6   1  -9    1.58    0.09
  -6   1  -9    1.26    0.10
  -6  -1   9    1.38    0.12
  -6   1  -9    1.37    0.09
  -6  -1   9    1.49    0.08
   6  -1  -9    1.39    0.08
  -6  -1   9    1.59    0.11
   6   1   9    1.28    0.12
  -6  -1   9    1.31    0.15
   0   2  -9    1.03    0.10
   0   2  -9    0.90    0.06
   0   2   9    0.98    0.06
   0  -2  -9    0.98    0.09
   0  -2  -9    1.01    0.09
   0  -2   9    0.95    0.06
   0  -2   9    1.05    0.06
   0  -2  -9    1.04    0.10
   0   2   9    1.14    0.06
   0  -2   9    0.88    0.15
   0   2  -9    1.14    0.09
   0   2  -9    1.10    0.10
   0  -2   9    1.22    0.09
   0  -2  -9    1.04    0.07
   0   2   9    1.03    0.07
   0   2   9    1.13    0.11
   0  -2   9    1.14    0.06
   0   2  -9    1.04    0.09
   0   2  -9    0.95    0.17
   0   2   9    1.16    0.07
   0  -2  -9    0.97    0.05
   0   2   9    0.96    0.11
   0  -2  -9    1.06    0.07
   1  -2   9   31.23    1.34
  -1  -2  -9   32.28    1.18
   1  -2   9   33.04    1.16
   1   2  -9   32.22    1.19
  -1  -2  -9   30.47    1.28
   1   2  -9   29.34    1.21
   1   2  -9   32.84    1.18
  -1  -2  -9   29.44    1.18
  -1  -2  -9   29.51    1.16
   1  -2   9   33.00    1.18
  -1   2   9   31.43    1.18
   1   2  -9   32.83    1.40
  -1   2   9   31.20    1.16
   1  -2   9   30.49    1.20
   1  -2   9   30.83    1.16
   1   2  -9   28.69    1.15
  -1   2   9   32.35    1.20
   1  -2   9   31.21    1.16
  -1  -2  -9   31.94    1.22
  -1  -2  -9   30.64    1.16
  -1  -2  -9   31.02    1.18
  -1   2   9   31.86    1.16
   1   2  -9   32.11    1.19
  -1   2  -9   31.94    1.15
  -1  -2   9   31.82    1.16
  -1  -2   9   31.82    1.18
   1  -2  -9   31.04    1.36
   1  -2  -9   30.99    1.17
   1  -2  -9   32.32    1.19
  -1   2  -9   30.73    1.40
   1   2   9   33.43    1.20
   1   2   9   30.39    1.17
  -1   2  -9   32.12    1.18
   1  -2  -9   32.44    1.19
   1   2   9   30.98    1.18
   1   2   9   31.41    1.23
   1   2   9   32.06    1.18
   1   2   9   30.49    1.15
   1  -2  -9   31.41    1.15
  -1  -2   9   29.91    1.39
   1  -2  -9   31.24    1.20
  -1  -2   9   31.05    1.16
  -1   2  -9   30.92    1.19
  -1  -2   9   29.48    1.19
  -1   2  -9   32.56    1.18
  -1   2  -9   33.43    1.19
   1   2   9   28.88    1.15
   2  -2   9   30.69    1.24
   2  -2   9   30.92    1.15
   2   2  -9   31.41    1.18
  -2   2   9   30.97    1.16
   2   2  -9   29.77    1.17
   2  -2   9   30.45    1.20
   2  -2   9   31.54    1.15
   2  -2   9   32.09    1.36
  -2   2   9   31.00    1.15
   2   2  -9   30.80    1.17
  -2  -2  -9   29.46    1.18
   2  -2   9   31.03    1.15
  -2   2   9   30.79    1.14
   2   2  -9   31.73    1.17
  -2   2   9   31.86    1.15
  -2  -2  -9   31.05    1.31
  -2   2   9   30.30    1.17
   2  -2   9   30.40    1.15
  -2   2   9   30.44    1.19
  -2  -2  -9   29.40    1.14
   2  -2   9   30.42    1.23
   2   2  -9   30.12    1.14
   2   2  -9   30.17    1.14
   2  -2   9   31.17    1.17
   2   2  -9   34.17    1.43
   2   2   9   30.92    1.19
   2   2   9   31.42    1.18
  -2   2  -9   30.06    1.17
   2  -2  -9   31.76    1.17
  -2   2  -9   32.20    1.17
  -2  -2   9   31.05    1.15
   2  -2  -9   31.50    1.20
  -2   2  -9   31.45    1.18
  -2  -2   9   30.87    1.32
  -2   2  -9   32.28    1.18
   2   2   9   30.18    1.16
  -2  -2   9   31.78    1.18
  -2  -2   9   29.35    1.17
   2  -2  -9   30.02    1.14
   2  -2  -9   30.96    1.17
   2  -2  -9   31.29    1.19
   2   2   9   29.06    1.14
  -2   2  -9   30.94    1.16
   2  -2  -9   31.77    1.40
   2  -2  -9   30.98    1.14
   2   2   9   30.39    1.14
  -2  -2   9   30.82    1.19
   2  -2  -9   31.33    1.18
   2  -2  -9   33.30    1.40
  -3  -2  -9   12.82    0.58
  -3   2   9   13.78    0.53
  -3   2   9   13.73    0.52
   3  -2   9   14.19    0.53
   3  -2   9   12.79    0.53
   3  -2   9   14.00    0.53
   3  -2   9   13.78    0.54
  -3  -2  -9   12.89    0.57
  -3  -2  -9   13.46    0.53
   3   2  -9   13.60    0.55
  -3  -2  -9   13.96    0.57
  -3   2   9   14.03    0.52
   3   2  -9   12.83    0.58
   3   2  -9   13.99    0.52
   3  -2   9   13.73    0.53
  -3  -2  -9   13.07    0.59
  -3  -2  -9   14.18    0.53
  -3   2   9   13.89    0.56
  -3   2   9   14.13    0.53
   3   2  -9   14.16    0.51
  -3   2  -9   13.48    0.58
   3   2   9   13.23    0.54
   3  -2  -9   13.38    0.54
  -3   2  -9   13.78    0.54
  -3  -2   9   14.43    0.55
   3  -2  -9   13.97    0.55
  -3   2  -9   13.42    0.53
  -3  -2   9   13.67    0.55
  -3  -2   9   14.61    0.60
  -3  -2   9   14.16    0.54
   3  -2  -9   13.64    0.51
  -3   2  -9   12.36    0.57
   3   2   9   13.77    0.52
  -3  -2   9   14.30    0.57
  -3  -2   9   13.64    0.52
  -3   2  -9   13.49    0.55
   3  -2  -9   13.53    0.51
  -4  -2  -9    7.82    0.37
  -4  -2  -9    7.70    0.32
  -4   2   9    7.61    0.33
  -4   2   9    7.62    0.31
   4  -2   9    7.69    0.32
   4  -2   9    8.04    0.33
   4   2  -9    7.64    0.30
  -4   2   9    7.82    0.34
   4   2  -9    7.71    0.37
  -4  -2  -9    8.15    0.37
  -4   2   9    8.17    0.36
  -4  -2  -9    7.32    0.46
  -4   2   9    8.15    0.32
   4  -2   9    7.74    0.33
  -4  -2  -9    7.81    0.32
  -4  -2  -9    7.13    0.34
   4   2  -9    8.09    0.30
   4  -2   9    7.21    0.35
   4   2  -9    7.96    0.40
  -4  -2   9    7.91    0.40
   4  -2  -9    8.08    0.33
  -4  -2   9    8.18    0.38
  -4   2  -9    7.95    0.35
  -4   2  -9    7.80    0.33
  -4  -2   9    8.23    0.41
  -4  -2   9    8.11    0.32
   4  -2  -9    7.98    0.36
  -4  -2   9    8.33    0.40
  -4   2  -9    8.43    0.34
   4  -2  -9    7.88    0.31
  -4   2  -9    8.20    0.37
  -4  -2   9    7.98    0.35
   4   2   9    7.87    0.32
   4   2   9    8.54    0.32
   4  -2  -9    8.22    0.36
   4   2   9    8.52    0.35
  -4   2  -9    7.98    0.34
  -5  -2  -9    4.62    0.26
   5  -2   9    4.71    0.21
  -5  -2  -9    5.01    0.22
  -5  -2  -9    4.59    0.21
   5   2  -9    4.40    0.19
   5  -2   9    4.36    0.21
  -5   2   9    4.94    0.22
  -5  -2  -9    4.79    0.21
   5  -2   9    4.02    0.26
  -5   2   9    4.99    0.28
  -5   2   9    5.01    0.21
  -5  -2  -9    4.89    0.27
  -5  -2  -9    5.40    0.27
  -5  -2   9    4.79    0.20
   5  -2  -9    4.74    0.19
  -5   2  -9    4.88    0.22
   5  -2  -9    4.84    0.34
  -5   2  -9    4.82    0.22
   5   2   9    4.66    0.20
  -5  -2   9    4.88    0.22
   5  -2  -9    4.71    0.19
  -5  -2   9    4.68    0.27
  -5   2  -9    4.36    0.28
   5   2   9    4.88    0.29
   5  -2  -9    4.67    0.32
  -5  -2   9    4.63    0.26
  -5  -2   9    3.93    0.26
  -5   2  -9    4.93    0.21
   5   2   9    4.14    0.26
  -6  -2  -9    0.88    0.07
  -6  -2  -9    0.95    0.12
   6  -2   9    1.09    0.10
  -6   2   9    0.90    0.10
  -6  -2  -9    0.87    0.08
   6  -2   9    0.82    0.08
  -6   2   9    0.94    0.07
  -6  -2   9    0.56    0.16
  -6  -2   9    0.72    0.13
  -6   2  -9    0.76    0.08
  -6  -2   9    0.96    0.09
  -6  -2   9    0.82    0.10
   6  -2  -9    0.66    0.07
   6   2   9    0.67    0.11
   6  -2  -9    0.77    0.06
  -6   2  -9    0.86    0.07
  -6   2  -9    0.92    0.07
   0  -3   9   18.30    0.69
   0  -3  -9   16.90    0.72
   0  -3   9   18.38    0.72
   0  -3  -9   18.69    0.73
   0  -3  -9   18.34    0.70
   0  -3  -9   17.71    0.75
   0   3  -9   18.25    0.68
   0   3   9   19.28    0.68
   0   3  -9   18.83    0.72
   0  -3  -9   20.46    0.97
   0   3  -9   19.49    1.01
   0   3  -9   18.63    0.72
   0   3   9   18.95    0.69
   0   3   9   17.87    0.68
   0  -3   9   18.77    0.91
   0   3  -9   18.08    0.71
   0  -3  -9   17.74    0.67
   0  -3   9   18.15    0.68
   0  -3  -9   17.45    0.71
   0  -3   9   16.71    0.74
   0   3   9   18.65    0.75
   0   3  -9   17.98    0.73
   0  -3  -9   17.01    0.69
   0  -3   9   15.51    0.70
   0  -3  -9   18.54    0.69
   0  -3   9   18.66    0.68
   0   3   9   18.77    0.69
   0   3   9   18.66    0.70
   0   3  -9   18.57    0.68
   0   3   9   17.33    0.71
   0  -3   9   17.24    0.70
  -1  -3  -9    8.01    0.32
  -1  -3  -9    7.59    0.34
   1  -3   9    7.46    0.32
  -1   3   9    8.17    0.32
   1  -3   9    8.28    0.32
  -1   3   9    8.07    0.32
   1  -3   9    8.07    0.35
  -1   3   9    7.21    0.32
   1   3  -9    8.10    0.35
   1   3  -9    8.02    0.34
  -1   3   9    7.12    0.32
   1   3  -9    8.32    0.60
   1  -3   9    7.77    0.35
   1  -3   9    7.78    0.51
   1  -3   9    8.33    0.31
   1  -3   9    8.16    0.32
  -1   3   9    8.00    0.32
   1   3  -9    7.68    0.36
  -1   3   9    8.30    0.39
   1  -3   9    7.40    0.38
  -1  -3  -9    8.01    0.32
   1   3  -9    7.93    0.35
  -1  -3  -9    7.84    0.32
  -1  -3  -9    8.16    0.54
   1   3  -9    7.80    0.31
   1  -3   9    7.95    0.32
   1   3  -9    7.83    0.31
  -1  -3  -9    7.82    0.33
   1  -3  -9    7.66    0.36
   1   3   9    7.65    0.32
   1  -3  -9    7.73    0.31
  -1  -3   9    8.08    0.35
  -1   3  -9    8.02    0.34
  -1  -3   9    7.85    0.32
   1  -3  -9    8.48    0.30
   1  -3  -9    7.95    0.32
  -1   3  -9    8.39    0.34
   1   3   9    7.87    0.40
   1  -3  -9    8.19    0.30
  -1   3  -9    7.86    0.35
   1   3   9    7.61    0.30
   1  -3  -9    8.01    0.54
   1   3   9    6.90    0.37
  -1  -3   9    7.74    0.33
   1   3   9    8.08    0.32
  -1   3  -9    7.66    0.31
  -1  -3   9    7.98    0.31
   1  -3  -9    7.73    0.32
   1   3   9    7.86    0.30
   1  -3  -9    7.81    0.38
  -1  -3   9    8.07    0.51
  -1   3  -9    8.73    0.39
   1   3   9    8.07    0.37
  -1   3  -9    7.06    0.31
   1  -3  -9    7.56    0.53
  -1  -3   9    8.15    0.31
  -1  -3   9    7.67    0.34
   2   3  -9   64.39    2.43
  -2  -3  -9   62.65    2.43
  -2   3   9   62.80    2.40
  -2   3   9   61.36    2.43
  -2   3   9   69.27    2.41
   2   3  -9   64.32    2.39
   2  -3   9   65.93    2.41
   2  -3   9   65.64    2.40
   2  -3   9   63.98    2.40
  -2  -3  -9   62.34    2.65
  -2   3   9   71.92    2.42
  -2   3   9   68.19    2.41
   2  -3   9   66.09    2.41
  -2   3   9   72.31    2.43
  -2  -3  -9   63.34    2.40
  -2   3   9   66.11    2.41
  -2  -3  -9   66.39    2.43
  -2  -3  -9   62.68    2.44
  -2  -3  -9   63.56    2.41
  -2  -3  -9   65.71    2.41
   2   3  -9   60.83    2.39
  -2   3   9   61.65    2.40
   2  -3   9   72.54    2.47
  -2  -3  -9   65.78    2.41
  -2  -3   9   63.91    2.39
   2   3   9   65.02    2.37
   2  -3  -9   64.28    2.36
  -2  -3   9   69.63    2.40
  -2   3  -9   66.01    2.40
   2   3   9   64.47    2.39
   2  -3  -9   62.85    2.36
  -2   3  -9   64.38    2.41
  -2  -3   9   68.63    2.39
   2  -3  -9   63.56    2.41
   2   3   9   60.23    2.36
   2  -3  -9   62.93    2.37
  -2  -3   9   64.56    2.37
  -2   3  -9   68.15    2.41
  -2   3  -9   66.91    2.39
   2  -3  -9   65.70    2.39
  -2   3  -9   61.12    2.42
  -2   3  -9   61.99    2.39
   3  -3   9   34.31    1.27
  -3  -3  -9   32.13    1.30
   3  -3   9   35.01    1.26
   3   3  -9   32.72    1.24
   3  -3   9   32.67    1.26
   3   3  -9   33.73    1.30
  -3  -3  -9   33.87    1.26
   3   3  -9   34.08    1.30
  -3   3   9   33.45    1.25
   3  -3   9   34.93    1.27
  -3   3   9   35.52    1.25
  -3   3   9   33.18    1.29
  -3   3   9   33.03    1.26
  -3  -3  -9   33.89    1.30
  -3  -3  -9   32.80    1.26
   3  -3   9   34.66    1.26
   3   3  -9   33.54    1.25
  -3   3   9   33.08    1.28
  -3  -3  -9   33.56    1.31
  -3   3   9   33.83    1.26
  -3   3  -9   33.53    1.27
   3  -3  -9   33.06    1.25
   3  -3  -9   33.98    1.30
   3   3   9   34.56    1.25
   3   3   9   33.02    1.28
  -3  -3   9   34.98    1.28
  -3  -3   9   32.77    1.31
   3  -3  -9   32.33    1.25
  -3  -3   9   34.67    1.26
  -3   3  -9   32.29    1.29
  -3   3  -9   32.72    1.28
   3  -3  -9   34.57    1.29
   3   3   9   33.42    1.26
   3   3   9   32.87    1.25
   3   3   9   32.87    1.28
  -3  -3   9   34.44    1.28
  -3   3  -9   34.26    1.31
  -3   3  -9   37.43    1.29
  -3  -3   9   36.76    1.31
   3  -3  -9   34.55    1.29
   3  -3  -9   33.95    1.26
  -4  -3  -9    3.94    0.19
   4   3  -9    3.64    0.17
  -4   3   9    3.94    0.17
   4  -3   9    4.15    0.20
  -4  -3  -9    3.51    0.19
   4  -3   9    3.92    0.18
   4  -3   9    3.44    0.19
  -4   3   9    4.18    0.19
   4   3  -9    4.11    0.29
   4  -3   9    4.07    0.18
  -4  -3  -9    3.54    0.23
   4   3  -9    3.86    0.17
   4  -3   9    4.13    0.21
  -4  -3  -9    4.07    0.26
  -4   3   9    3.63    0.21
  -4   3   9    4.13    0.18
  -4  -3  -9    4.16    0.24
  -4   3   9    3.93    0.18
   4   3  -9    3.81    0.25
  -4  -3  -9    3.98    0.18
  -4  -3   9    3.70    0.24
   4   3   9    3.90    0.17
   4   3   9    4.07    0.21
  -4  -3   9    4.01    0.20
  -4   3  -9    3.73    0.19
   4  -3  -9    3.85    0.16
  -4  -3   9    4.18    0.26
   4  -3  -9    3.84    0.16
  -4   3  -9    4.04    0.18
   4   3   9    3.68    0.16
   4   3   9    4.13    0.21
  -4  -3   9    3.55    0.22
   4  -3  -9    3.92    0.22
  -4   3  -9    3.89    0.19
  -4   3  -9    4.02    0.23
   4  -3  -9    3.81    0.19
  -4  -3   9    4.02    0.19
   4  -3  -9    4.21    0.21
  -4   3  -9    3.60    0.18
  -4   3  -9    3.62    0.17
  -5  -3  -9    5.52    0.24
   5   3  -9    5.51    0.23
   5  -3   9    5.54    0.24
   5  -3   9    5.47    0.24
  -5  -3  -9    5.54    0.24
   5  -3   9    5.83    0.28
  -5   3   9    5.76    0.23
  -5   3   9    5.41    0.24
   5   3  -9    5.06    0.23
  -5   3   9    5.63    0.28
  -5  -3  -9    5.88    0.30
  -5  -3  -9    5.62    0.29
  -5  -3  -9    5.20    0.34
   5   3   9    5.57    0.22
  -5   3  -9    5.69    0.24
   5   3   9    5.27    0.30
   5  -3  -9    5.50    0.22
  -5   3  -9    5.51    0.25
   5  -3  -9    4.93    0.31
  -5  -3   9    5.74    0.43
  -5   3  -9    5.18    0.24
  -5  -3   9    5.35    0.28
   5   3   9    5.55    0.22
   5  -3  -9    5.58    0.22
  -5  -3   9    5.45    0.29
  -5  -3   9    5.58    0.25
  -6  -3  -9    1.72    0.14
  -6  -3  -9    1.57    0.10
  -6  -3  -9    1.25    0.13
  -6  -3  -9    1.58    0.10
  -6   3   9    1.46    0.08
  -6   3   9    1.61    0.12
   6  -3   9    1.39    0.09
  -6  -3   9    1.51    0.12
  -6  -3   9    1.49    0.10
  -6   3  -9    1.52    0.09
  -6   3  -9    1.41    0.09
  -6  -3   9    1.45    0.14
   6  -3  -9    1.44    0.07
  -6   3  -9    1.44    0.08
   6  -3  -9    1.34    0.07
  -6  -3   9    1.29    0.14
   0  -4   9    0.21    0.07
   0  -4  -9    0.09    0.02
   0  -4   9    0.08    0.19
   0  -4  -9    0.16    0.21
   0  -4   9    0.08    0.03
   0   4   9    0.07    0.04
   0  -4   9    0.14    0.04
   0   4   9    0.08    0.03
   0  -4   9   -0.11    0.12
   0  -4  -9    0.12    0.03
   0  -4  -9    0.03    0.03
   0  -4   9    0.12    0.05
   0  -4   9    0.10    0.05
   0  -4   9    0.15    0.04
   0   4  -9    0.08    0.10
   0   4  -9    0.09    0.04
   0   4   9    0.09    0.15
   0  -4  -9    0.21    0.13
   0   4   9    0.11    0.05
   0   4  -9    0.07    0.02
   0  -4  -9    0.11    0.04
   0   4  -9    0.11    0.07
   0   4  -9    0.06    0.07
  -1   4   9    6.32    0.26
   1  -4   9    6.77    0.26
   1  -4   9    6.07    0.33
  -1  -4  -9    6.47    0.27
  -1  -4  -9    6.32    0.27
  -1   4   9    6.27    0.28
   1  -4   9    6.65    0.27
   1   4  -9    6.21    0.30
  -1   4   9    6.60    0.27
  -1  -4  -9    5.82    0.25
  -1  -4  -9    5.92    0.58
  -1   4   9    6.39    0.27
   1  -4   9    6.37    0.26
   1   4  -9    6.02    0.26
   1  -4   9    6.60    0.27
   1   4  -9    6.36    0.25
  -1  -4  -9    6.02    0.29
  -1  -4  -9    6.09    0.29
   1   4  -9    6.43    0.31
  -1   4   9    6.26    0.26
  -1  -4  -9    6.02    0.27
  -1  -4  -9    5.92    0.28
   1  -4   9    6.81    0.26
   1  -4   9    5.90    0.27
  -1   4   9    6.05    0.26
  -1  -4   9    6.15    0.25
   1  -4  -9    6.27    0.24
   1   4   9    5.99    0.27
  -1   4  -9    5.58    0.25
   1  -4  -9    5.99    0.35
   1  -4  -9    6.28    0.25
  -1   4  -9    6.42    0.29
  -1  -4   9    6.45    0.27
  -1  -4   9    5.83    0.53
   1  -4  -9    6.51    0.28
   1  -4  -9    5.96    0.28
   1   4   9    6.27    0.27
  -1  -4   9    6.02    0.26
  -1  -4   9    6.16    0.28
  -1  -4   9    6.06    0.25
  -1  -4   9    6.26    0.30
   1   4   9    6.17    0.27
   1  -4  -9    6.49    0.28
  -1   4  -9    6.21    0.26
  -1   4  -9    6.08    0.27
   1   4   9    6.15    0.25
   1  -4  -9    6.44    0.24
  -1   4  -9    5.97    0.27
  -1   4  -9    6.41    0.31
   1   4   9    6.24    0.25
   2  -4   9   12.41    0.49
  -2  -4  -9   12.26    0.48
   2  -4   9   12.07    0.47
   2   4  -9   12.03    0.46
   2   4  -9   12.29    0.52
  -2   4   9   12.41    0.49
  -2  -4  -9   11.49    0.51
  -2  -4  -9   12.01    0.48
   2  -4   9   12.05    0.48
   2   4  -9   11.99    0.52
  -2   4   9   12.19    0.48
   2  -4   9   12.23    0.48
  -2  -4  -9   12.08    0.48
  -2  -4  -9   12.01    0.51
  -2   4   9   12.21    0.47
  -2   4   9   11.88    0.47
  -2   4   9   12.25    0.48
   2   4  -9   11.78    0.47
   2  -4   9   12.51    0.47
  -2   4   9   11.75    0.51
   2   4  -9   12.40    0.47
  -2   4   9   11.78    0.47
  -2  -4  -9   11.75    0.50
  -2   4   9   12.83    0.48
  -2  -4   9   11.84    0.48
   2  -4  -9   11.99    0.49
   2  -4  -9   11.79    0.51
  -2  -4   9   12.61    0.48
  -2  -4   9   11.40    0.48
  -2  -4   9   12.34    0.48
   2  -4  -9   12.08    0.46
  -2   4  -9   11.82    0.48
   2   4   9   11.48    0.46
   2  -4  -9   12.24    0.49
  -2   4  -9   11.91    0.46
   2   4   9   11.59    0.47
  -2   4  -9   11.72    0.49
   2   4   9   12.08    0.46
   2  -4  -9   12.26    0.46
  -2   4  -9   12.17    0.48
   2   4   9   12.22    0.46
   2  -4  -9   11.73    0.46
   2   4   9   12.15    0.48
  -2  -4   9   11.88    0.52
   2   4   9   11.89    0.49
   3   4  -9   13.51    0.55
   3   4  -9   14.27    0.56
  -3   4   9   14.64    0.61
   3  -4   9   14.91    0.58
   3  -4   9   14.69    0.56
   3   4  -9   14.44    0.62
  -3  -4  -9   15.13    0.62
  -3  -4  -9   15.72    0.71
  -3   4   9   14.46    0.58
   3   4  -9   14.05    0.56
   3  -4   9   14.83    0.57
  -3   4   9   14.59    0.56
   3  -4   9   14.53    0.58
  -3   4   9   14.16    0.56
  -3  -4  -9   13.92    0.61
   3   4  -9   13.79    0.62
   3  -4   9   14.84    0.57
  -3  -4  -9   14.66    0.65
   3  -4  -9   14.13    0.54
  -3   4  -9   13.85    0.57
   3  -4  -9   14.18    0.58
  -3  -4   9   16.22    0.62
   3  -4  -9   14.32    0.54
   3   4   9   13.65    0.54
  -3   4  -9   14.11    0.57
  -3   4  -9   14.24    0.60
  -3  -4   9   14.68    0.61
   3   4   9   13.70    0.54
   3  -4  -9   14.28    0.54
  -3  -4   9   13.84    0.72
   3   4   9   13.94    0.57
   3   4   9   13.97    0.54
   3   4   9   13.77    0.57
   3  -4  -9   14.28    0.58
  -4   4   9   20.31    0.78
   4  -4   9   20.22    0.80
   4  -4   9   20.42    0.80
  -4   4   9   20.30    0.77
   4   4  -9   20.84    0.77
   4  -4   9   20.12    0.78
  -4  -4  -9   19.83    0.83
  -4  -4  -9   20.68    0.78
   4   4  -9   19.76    0.86
   4   4  -9   20.02    0.84
  -4  -4  -9   19.76    0.82
  -4   4   9   21.50    0.82
  -4   4   9   19.77    0.78
  -4  -4  -9   20.34    0.78
  -4   4   9   20.93    0.76
   4  -4   9   21.15    0.78
  -4  -4   9   21.52    0.84
  -4  -4   9   20.03    0.79
   4  -4  -9   19.64    0.81
  -4   4  -9   20.28    0.77
  -4   4  -9   21.05    0.83
   4   4   9   19.14    0.80
  -4  -4   9   20.34    0.84
  -4  -4   9   21.22    0.85
  -4  -4   9   20.54    0.78
   4   4   9   20.51    0.77
  -4   4  -9   21.01    0.79
   4   4   9   20.48    0.80
  -4   4  -9   21.61    0.78
   4  -4  -9   19.09    0.81
   4  -4  -9   20.23    0.76
  -4   4  -9   21.02    0.79
  -4   4  -9   20.21    0.78
  -4   4  -9   17.67    0.83
   4  -4  -9   20.60    0.76
  -5  -4  -9    0.52    0.07
   5  -4   9    0.53    0.09
   5  -4   9    0.50    0.06
  -5   4   9    0.65    0.07
  -5   4   9    0.57    0.09
  -5   4   9    0.56    0.06
   5   4  -9    0.62    0.07
   5  -4   9    0.41    0.09
  -5  -4  -9    0.54    0.08
   5  -4   9    0.55    0.07
  -5   4   9    0.72    0.10
  -5  -4  -9    0.59    0.13
  -5  -4  -9    0.79    0.14
   5  -4   9    0.56    0.11
   5   4   9    0.42    0.06
  -5   4  -9    0.55    0.08
   5   4   9    0.56    0.06
  -5  -4   9    0.58    0.09
  -5  -4   9    0.58    0.14
  -5   4  -9    0.40    0.07
  -5  -4   9    0.49    0.09
  -5  -4   9    0.47    0.12
  -5   4  -9    0.56    0.07
   5  -4  -9    0.43    0.07
   5  -4  -9    0.54    0.05
  -5   4  -9    0.45    0.06
   5  -4  -9    0.51    0.05
  -6   4   9    1.32    0.11
  -6   4   9    1.40    0.08
  -6  -4  -9    1.41    0.10
   6  -4   9    1.32    0.08
  -6  -4  -9    1.44    0.12
  -6  -4  -9    1.38    0.09
  -6   4  -9    1.28    0.07
  -6  -4   9    1.34    0.12
  -6  -4   9    1.25    0.08
  -6  -4   9    1.27    0.13
  -6   4  -9    1.18    0.08
   6  -4  -9    1.27    0.07
  -6   4  -9    1.25    0.08
   0  -5   9   27.34    0.99
   0   5   9   22.15    1.00
   0   5   9   26.20    0.97
   0   5  -9   25.00    0.99
   0   5   9   27.12    0.99
   0   5   9   26.22    0.98
   0  -5  -9   26.83    0.97
   0  -5  -9   26.75    1.01
   0  -5  -9   26.33    0.99
   0  -5   9   26.58    0.99
   0   5  -9   25.44    1.01
   0  -5   9   27.08    1.01
   0  -5  -9   24.50    1.02
   0   5  -9   26.33    0.98
   0   5  -9   26.49    1.03
   0   5  -9   25.90    0.98
   0   5   9   27.12    0.99
   0   5   9   26.68    1.01
   0   5   9   26.98    0.98
   0  -5   9   26.03    0.98
   0   5  -9   26.67    1.03
   0   5  -9   26.04    0.97
   1  -5   9   14.94    0.58
   1   5  -9   15.00    0.57
  -1  -5  -9   14.78    0.62
   1  -5   9   14.61    0.64
  -1   5   9   15.39    0.59
  -1   5   9   14.69    0.58
  -1  -5  -9   14.94    0.60
  -1   5   9   15.60    0.57
   1  -5   9   15.20    0.58
   1  -5   9   15.66    0.59
   1   5  -9   15.08    0.58
  -1  -5  -9   15.00    0.59
   1   5  -9   14.84    0.63
  -1  -5  -9   14.70    0.64
   1   5  -9   15.61    0.58
  -1   5   9   15.22    0.59
   1   5  -9   15.22    0.64
  -1   5   9   15.51    0.60
  -1  -5  -9   14.45    0.61
  -1  -5  -9   13.36    0.62
  -1   5   9   15.35    0.60
   1  -5   9   15.48    0.61
   1  -5   9   15.63    0.57
   1  -5  -9   14.85    0.60
   1   5   9   14.98    0.60
   1  -5  -9   15.05    0.56
   1   5   9   14.96    0.60
  -1   5  -9   15.12    0.60
  -1   5  -9   14.41    0.62
  -1  -5   9   14.84    0.59
   1   5   9   15.10    0.57
  -1   5  -9   14.55    0.59
   1   5   9   14.76    0.57
   1  -5  -9   15.02    0.56
   1  -5  -9   15.50    0.60
   1  -5  -9   15.26    0.57
   1   5   9   15.28    0.56
   1   5   9   14.60    0.59
  -1  -5   9   15.02    0.59
   1  -5  -9   14.80    0.63
  -1   5  -9   15.09    0.57
  -1   5  -9   14.74    0.62
  -1  -5   9   13.86    0.57
  -1  -5   9   14.66    0.58
   1   5   9   15.53    0.58
  -2  -5  -9    0.25    0.05
   2  -5   9    0.30    0.08
   2   5  -9    0.29    0.11
  -2   5   9    0.39    0.05
  -2  -5  -9    0.24    0.09
   2  -5   9    0.35    0.06
   2  -5   9    0.32    0.06
   2   5  -9    0.39    0.21
   2  -5   9    0.37    0.07
   2   5  -9    0.29    0.05
   2   5  -9    0.26    0.05
   2   5  -9    0.44    0.09
  -2   5   9    0.24    0.05
  -2   5   9    0.30    0.08
  -2   5   9    0.35    0.07
  -2  -5  -9    0.33    0.06
  -2  -5  -9    0.26    0.07
   2  -5   9    0.20    0.06
  -2   5   9    0.36    0.05
   2   5   9    0.42    0.05
   2   5   9    0.28    0.07
   2  -5  -9    0.28    0.05
   2  -5  -9    0.25    0.13
  -2   5  -9    0.48    0.08
  -2   5  -9    0.34    0.06
   2   5   9    0.35    0.05
  -2  -5   9    0.25    0.06
   2  -5  -9    0.32    0.08
  -2  -5   9    0.32    0.06
  -2   5  -9    0.27    0.06
  -2   5  -9    0.41    0.07
   2  -5  -9    0.33    0.04
   2  -5  -9    0.36    0.04
  -2  -5   9    0.38    0.10
   2   5   9    0.23    0.05
   3  -5   9    3.01    0.18
   3   5  -9    3.02    0.27
  -3   5   9    3.15    0.14
   3   5  -9    3.01    0.14
   3   5  -9    2.92    0.26
  -3  -5  -9    3.23    0.16
  -3   5   9    2.96    0.18
  -3   5   9    3.11    0.16
   3  -5   9    3.08    0.15
   3  -5   9    2.99    0.15
  -3  -5  -9    2.85    0.24
  -3  -5  -9    3.11    0.20
  -3   5   9    2.92    0.15
   3   5  -9    2.97    0.15
  -3  -5  -9    2.96    0.16
   3  -5   9    3.13    0.18
  -3   5   9    2.85    0.19
   3  -5   9    3.19    0.18
   3   5  -9    2.86    0.14
  -3   5   9    2.51    0.14
   3  -5   9    3.06    0.16
   3   5   9    3.00    0.19
  -3  -5   9    2.89    0.16
   3  -5  -9    3.36    0.20
  -3  -5   9    3.36    0.23
  -3  -5   9    2.99    0.20
  -3  -5   9    3.06    0.17
  -3  -5   9    3.10    0.16
   3   5   9    2.89    0.14
   3  -5  -9    3.06    0.14
   3  -5  -9    3.05    0.14
   3  -5  -9    3.19    0.17
  -3   5  -9    2.86    0.16
   3   5   9    3.11    0.15
  -3   5  -9    3.31    0.28
  -3   5  -9    3.00    0.15
   3   5   9    3.04    0.20
[truncated: 480,737 more chars]
