# Supplementary material for: Crystal structure and absolute configuration of (3aS,4S,5R,7aR)-2,2,7-trimethyl-3a,4,5,7a-tetra­hydro-1,3-benzodioxole-4,5-diol
Source: Acta Crystallogr E Crystallogr Commun. 2015 Aug 6;71(Pt 9):1013–6. doi: 10.1107/S2056989015014590 (PMC4555417; doi:10.1107/S2056989015014590)
Supplement: Supplementary file 2 [file e-71-01013-Isup2.hkl]

data_I                                                                          
_shelx_title ' cu_mario_ex_4_diol_2_0m in P2(1)2(1)2(1)'                        
_shelx_refln_list_code          4                                               
_shelx_F_calc_maximum       99.98                                               
_exptl_crystal_F_000       432.00                                               
_reflns_d_resolution_high  0.8289                                               
                                                                                
loop_                                                                           
 _space_group_symop_operation_xyz                                               
 'x, y, z'                                                                      
 'x+1/2, -y+1/2, -z'                                                            
 '-x, y+1/2, -z+1/2'                                                            
 '-x+1/2, -y, z+1/2'                                                            
                                                                                
_cell_length_a     6.1230                                                       
_cell_length_b     7.5163                                                       
_cell_length_c    23.3473                                                       
_cell_angle_alpha  90.000                                                       
_cell_angle_beta   90.000                                                       
_cell_angle_gamma  90.000                                                       
                                                                                
_shelx_F_squared_multiplier     1.000                                           
                                                                                
loop_                                                                           
 _refln_index_h                                                                 
 _refln_index_k                                                                 
 _refln_index_l                                                                 
 _refln_F_squared_calc                                                          
 _refln_F_squared_meas                                                          
 _refln_F_squared_sigma                                                         
 _refln_observed_status                                                         
   4   0   0          6.38         11.34         0.44 o                         
   6   0   0         34.91         36.97         1.08 o                         
   1   1   0       5867.20       5907.08       125.98 o                         
   2   1   0        130.70        127.48         1.30 o                         
   3   1   0          0.44          1.44         0.14 o                         
   4   1   0          4.24          4.45         0.20 o                         
   5   1   0         65.43         64.90         0.83 o                         
   6   1   0         20.87         21.83         0.50 o                         
   7   1   0          3.88          3.67         0.50 o                         
   0   2   0        506.83        492.22        18.08 o                         
   1   2   0       3816.38       3690.08        81.61 o                         
   2   2   0       2087.75       2217.01        51.40 o                         
   3   2   0        132.76        150.93         1.42 o                         
   4   2   0         19.20         17.18         0.31 o                         
   5   2   0        172.40        169.25         1.92 o                         
   6   2   0          0.00         -0.03         0.13 o                         
   1   3   0        768.06        765.09         8.08 o                         
   2   3   0         47.79         52.69         0.50 o                         
   3   3   0        285.94        276.77         2.20 o                         
   4   3   0        997.55        967.96         9.51 o                         
   5   3   0         55.37         53.39         0.66 o                         
   6   3   0          2.90          1.93         0.15 o                         
   0   4   0          5.36          5.47         0.20 o                         
   1   4   0         48.07         57.22         0.48 o                         
   2   4   0        200.60        206.88         2.46 o                         
   3   4   0        280.21        269.40         2.27 o                         
   4   4   0         41.03         52.78         0.66 o                         
   5   4   0          1.39          1.24         0.11 o                         
   6   4   0         16.79         19.37         0.41 o                         
   1   5   0         64.98         62.19         0.49 o                         
   2   5   0         65.04         67.40         0.60 o                         
   3   5   0        313.17        315.31         2.90 o                         
   4   5   0         10.26         13.80         0.28 o                         
   5   5   0          0.26          0.52         0.11 o                         
   6   5   0         21.43         22.29         0.47 o                         
   0   6   0          0.89          0.32         0.13 o                         
   1   6   0        187.33        176.96         1.50 o                         
   2   6   0          4.05          5.28         0.22 o                         
   3   6   0         70.45         87.35         1.22 o                         
   4   6   0         26.01         25.81         0.36 o                         
   5   6   0         30.42         29.07         0.45 o                         
   1   7   0          9.10          8.19         0.20 o                         
   2   7   0        172.70        180.10         1.85 o                         
   3   7   0         34.35         34.34         0.43 o                         
   4   7   0          9.14          9.79         0.19 o                         
   0   8   0          0.39          2.92         0.28 o                         
   1   8   0          5.52          5.93         0.19 o                         
   2   8   0         36.29         33.67         0.47 o                         
   3   8   0          0.04          0.40         0.08 o                         
   1   0   1       2996.80       2966.47        54.37 o                         
   2   0   1        110.38        110.20         1.82 o                         
   3   0   1          0.00          0.13         0.15 o                         
   4   0   1        227.21        234.96         2.16 o                         
   5   0   1         29.22         28.37         0.45 o                         
   6   0   1          7.27          8.87         0.30 o                         
   7   0   1         10.28         10.10         1.51 o                         
  -7   1   1          4.95          6.61         0.50 o                         
  -6   1   1          5.88          6.39         0.37 o                         
  -5   1   1          2.28          1.97         0.18 o                         
  -4   1   1         20.80         20.31         0.39 o                         
  -3   1   1         14.37         13.22         0.26 o                         
  -2   1   1        407.08        403.58         6.68 o                         
  -1   1   1       1728.44       1579.20        30.35 o                         
   0   1   1       3918.06       3945.00        73.59 o                         
   1   1   1       1727.99       1594.87        30.89 o                         
   2   1   1        406.63        403.41         7.69 o                         
   3   1   1         14.25         13.92         0.31 o                         
   4   1   1         21.38         20.87         0.29 o                         
   5   1   1          2.29          2.12         0.19 o                         
   6   1   1          5.77          6.06         0.35 o                         
   7   1   1          4.83          6.74         0.59 o                         
  -7   2   1         10.97         10.29         0.56 o                         
  -6   2   1          4.51          4.30         0.25 o                         
  -5   2   1         54.15         56.42         0.70 o                         
  -4   2   1         16.85         16.83         0.33 o                         
  -3   2   1        454.27        440.29         3.97 o                         
  -2   2   1        208.11        225.20         2.02 o                         
  -1   2   1        687.20        625.13        16.15 o                         
   0   2   1       4136.14       4034.28        77.13 o                         
   1   2   1        678.43        700.17        25.51 o                         
   2   2   1        210.51        228.30         1.97 o                         
   3   2   1        455.73        444.58         3.78 o                         
   4   2   1         17.47         17.02         0.36 o                         
   5   2   1         54.32         56.76         0.77 o                         
   6   2   1          4.47          4.08         0.22 o                         
   7   2   1         10.97         11.82         0.51 o                         
  -6   3   1         12.16         13.11         0.38 o                         
  -5   3   1         87.93         85.23         0.95 o                         
  -4   3   1          7.62         14.23         0.51 o                         
  -3   3   1         78.90         86.40         0.79 o                         
  -2   3   1        253.66        262.28         2.07 o                         
  -1   3   1       1040.04        997.94        20.30 o                         
   0   3   1        642.64        630.28         7.70 o                         
   1   3   1       1040.12       1019.89        14.11 o                         
   2   3   1        255.52        261.54         2.03 o                         
   3   3   1         78.51         85.80         0.82 o                         
   4   3   1          7.50         13.10         0.46 o                         
   5   3   1         87.60         85.22         0.92 o                         
   6   3   1         12.23         13.24         0.36 o                         
  -6   4   1          5.18          4.91         0.23 o                         
  -5   4   1          6.88          4.79         0.20 o                         
  -4   4   1        483.90        466.77         4.32 o                         
  -3   4   1        144.21        144.08         1.22 o                         
  -2   4   1        672.58        668.27         5.29 o                         
  -1   4   1         73.89         78.41         0.63 o                         
   0   4   1        145.22        151.82         1.03 o                         
   1   4   1         73.46         77.03         0.61 o                         
   2   4   1        667.71        663.20         5.23 o                         
   3   4   1        144.41        143.05         1.27 o                         
   4   4   1        481.14        455.86         4.24 o                         
   5   4   1          7.01          5.24         0.17 o                         
   6   4   1          5.31          4.88         0.20 o                         
  -6   5   1          9.69         12.48         0.33 o                         
  -5   5   1         16.24         16.51         0.28 o                         
  -4   5   1         39.74         39.57         0.46 o                         
  -3   5   1        201.25        194.79         1.87 o                         
  -2   5   1         17.62         21.53         0.32 o                         
  -1   5   1         41.21         44.72         0.40 o                         
   0   5   1          1.64          1.75         0.07 o                         
   1   5   1         41.13         44.80         0.44 o                         
   2   5   1         17.06         21.19         0.26 o                         
   3   5   1        200.56        193.94         2.19 o                         
   4   5   1         39.83         39.38         0.49 o                         
   5   5   1         16.63         17.25         0.29 o                         
   6   5   1          9.66         12.08         0.32 o                         
  -5   6   1         28.43         32.55         0.44 o                         
  -4   6   1          8.99          9.28         0.28 o                         
  -3   6   1        235.54        225.11         2.02 o                         
  -2   6   1         61.69         59.41         0.55 o                         
  -1   6   1         44.91         49.28         0.51 o                         
   0   6   1          3.88          2.78         0.10 o                         
   1   6   1         45.52         49.43         0.49 o                         
   2   6   1         61.98         59.35         0.54 o                         
   3   6   1        235.73        223.71         2.07 o                         
   4   6   1          9.37          9.62         0.27 o                         
   5   6   1         28.42         31.97         0.45 o                         
  -4   7   1          7.81         10.11         0.20 o                         
  -3   7   1          0.46          6.93         0.52 o                         
  -2   7   1         50.91         55.45         0.83 o                         
  -1   7   1          7.21         12.01         0.51 o                         
   0   7   1          5.14          5.62         0.25 o                         
   1   7   1          7.04         11.32         0.36 o                         
   2   7   1         51.31         56.52         0.98 o                         
   3   7   1          0.47          6.39         0.58 o                         
   4   7   1          7.76          9.96         0.19 o                         
  -3   8   1          9.10          7.73         0.19 o                         
  -2   8   1          1.95          5.32         0.19 o                         
  -1   8   1          7.01          7.94         0.22 o                         
   0   8   1         30.25         27.17         0.38 o                         
   1   8   1          7.06          7.92         0.20 o                         
   2   8   1          1.95          5.07         0.21 o                         
   3   8   1          8.85          7.32         0.21 o                         
   0   9   1          2.66          2.14         0.15 o                         
   0   0   2       3900.46       4068.66       106.10 o                         
   1   0   2       9995.12      11275.96       411.69 o                         
   2   0   2         62.16         70.17         1.08 o                         
   3   0   2         93.21         87.18         1.59 o                         
   4   0   2        106.66        107.26         1.30 o                         
   5   0   2        125.16        124.05         1.60 o                         
   6   0   2         37.73         38.13         0.71 o                         
   7   0   2         12.03         12.48         0.53 o                         
  -7   1   2          1.48          2.07         0.26 o                         
  -6   1   2         11.98         11.22         0.58 o                         
  -5   1   2         16.84         14.76         0.31 o                         
  -4   1   2        233.53        239.33         2.43 o                         
  -3   1   2        698.12        685.82         8.06 o                         
  -2   1   2        269.45        266.47         3.33 o                         
  -1   1   2       2516.58       2524.22        55.20 o                         
   0   1   2        735.95        699.34        14.71 o                         
   1   1   2       2530.33       2463.48        41.96 o                         
   2   1   2        271.10        266.74         3.15 o                         
   3   1   2        696.62        672.75         7.57 o                         
   4   1   2        230.92        238.50         2.27 o                         
   5   1   2         16.53         15.09         0.36 o                         
   6   1   2         12.04         11.39         0.38 o                         
   7   1   2          1.53          1.51         0.24 o                         
  -7   2   2          1.53          1.66         0.31 o                         
  -6   2   2         25.43         24.74         0.51 o                         
  -5   2   2         76.23         81.27         1.04 o                         
  -4   2   2         16.06         19.24         0.32 o                         
  -3   2   2        114.18        111.83         1.01 o                         
  -2   2   2       1364.16       1288.05        47.07 o                         
  -1   2   2        127.99        141.15         1.13 o                         
   0   2   2       1000.32        910.82        20.13 o                         
   1   2   2        126.33        141.52         1.04 o                         
   2   2   2       1361.98       1413.42        51.44 o                         
   3   2   2        115.19        115.60         1.07 o                         
   4   2   2         16.02         18.54         0.27 o                         
   5   2   2         77.24         81.71         1.08 o                         
   6   2   2         25.62         24.75         0.51 o                         
   7   2   2          1.42          1.86         0.26 o                         
  -6   3   2         40.86         43.18         0.69 o                         
  -5   3   2        142.19        143.86         1.46 o                         
  -4   3   2        228.11        221.39         2.27 o                         
  -3   3   2         59.55         58.48         0.57 o                         
  -2   3   2          9.95         10.33         0.18 o                         
  -1   3   2         85.89         91.18         0.98 o                         
   0   3   2        357.67        345.61         2.44 o                         
   1   3   2         87.11         93.60         0.97 o                         
   2   3   2          9.88         10.61         0.22 o                         
   3   3   2         59.95         58.58         0.55 o                         
   4   3   2        227.18        219.78         2.03 o                         
   5   3   2        142.68        147.10         1.60 o                         
   6   3   2         40.87         42.72         0.64 o                         
  -6   4   2          5.89          5.53         0.24 o                         
  -5   4   2         19.34         19.00         0.35 o                         
  -4   4   2        139.08        143.36         1.40 o                         
  -3   4   2         54.75         54.45         0.53 o                         
  -2   4   2         10.16         17.26         0.38 o                         
  -1   4   2        269.92        275.02         1.99 o                         
   0   4   2       1499.35       1497.50        19.55 o                         
   1   4   2        270.24        274.06         1.94 o                         
   2   4   2         10.48         16.57         0.32 o                         
   3   4   2         54.25         52.60         0.56 o                         
   4   4   2        139.58        143.30         1.37 o                         
   5   4   2         18.74         17.98         0.30 o                         
   6   4   2          5.89          5.37         0.23 o                         
  -6   5   2          8.94         10.64         0.29 o                         
  -5   5   2          3.77          3.42         0.21 o                         
  -4   5   2         89.07         87.21         0.88 o                         
  -3   5   2          2.74          5.97         0.32 o                         
  -2   5   2        107.66        105.40         0.94 o                         
  -1   5   2        188.72        199.67         1.49 o                         
   0   5   2          8.11          8.02         0.12 o                         
   1   5   2        187.71        195.54         1.46 o                         
   2   5   2        107.28        103.88         0.87 o                         
   3   5   2          2.65          5.81         0.23 o                         
   4   5   2         89.00         86.38         0.90 o                         
   5   5   2          3.72          3.32         0.16 o                         
   6   5   2          8.88         10.61         0.31 o                         
  -5   6   2          9.36          9.41         0.35 o                         
  -4   6   2         41.90         39.18         0.44 o                         
  -3   6   2          9.42         12.82         0.44 o                         
  -2   6   2        136.27        128.12         1.08 o                         
  -1   6   2         25.81         27.68         0.42 o                         
   0   6   2         47.20         41.95         0.39 o                         
   1   6   2         25.90         28.68         0.43 o                         
   2   6   2        137.12        127.34         1.05 o                         
   3   6   2          9.66         15.46         0.76 o                         
   4   6   2         41.31         38.71         0.46 o                         
   5   6   2          9.60          9.29         0.21 o                         
  -4   7   2          8.31          7.98         0.19 o                         
  -3   7   2        113.86        110.95         1.10 o                         
  -2   7   2          0.28          3.62         0.32 o                         
  -1   7   2        156.34        141.96         1.50 o                         
   0   7   2         39.47         38.83         0.44 o                         
   1   7   2        156.49        143.82         1.47 o                         
   2   7   2          0.29          5.53         0.28 o                         
   3   7   2        113.51        109.31         1.16 o                         
   4   7   2          8.24          8.01         0.17 o                         
  -3   8   2          2.65          2.67         0.14 o                         
  -2   8   2         29.35         28.22         0.40 o                         
  -1   8   2          1.05          0.82         0.10 o                         
   0   8   2         33.23         28.50         0.40 o                         
   1   8   2          1.11          1.08         0.11 o                         
   2   8   2         29.38         27.95         0.42 o                         
   3   8   2          2.58          2.82         0.15 o                         
   0   9   2          9.44          7.64         0.22 o                         
   1   0   3       1312.87       1285.32        24.88 o                         
   3   0   3         75.81         73.83         1.12 o                         
   4   0   3         94.65         89.12         0.94 o                         
   5   0   3         23.67         23.34         0.46 o                         
   6   0   3          8.88         10.02         0.52 o                         
   7   0   3          6.11          8.65         0.44 o                         
  -7   1   3          0.99          1.95         0.25 o                         
  -6   1   3         18.20         18.62         0.77 o                         
  -5   1   3        199.66        205.84         2.45 o                         
  -4   1   3         95.19         93.28         1.03 o                         
  -3   1   3        404.24        403.68         5.50 o                         
  -2   1   3        375.51        379.20         4.70 o                         
  -1   1   3        370.78        351.89         7.58 o                         
   0   1   3       2111.09       1979.46        38.39 o                         
   1   1   3        368.70        376.64        17.79 o                         
   2   1   3        372.24        382.32         5.67 o                         
   3   1   3        400.82        401.98         4.54 o                         
   4   1   3         94.51         91.48         0.97 o                         
   5   1   3        201.13        200.32         2.34 o                         
   6   1   3         18.42         17.60         0.50 o                         
   7   1   3          0.91          1.51         0.24 o                         
  -7   2   3         13.60         12.47         0.53 o                         
  -6   2   3         51.40         52.49         0.96 o                         
  -5   2   3         28.50         28.45         0.43 o                         
  -4   2   3        105.87        102.11         1.14 o                         
  -3   2   3        206.21        203.81         1.79 o                         
  -2   2   3        859.99        838.16        15.40 o                         
  -1   2   3       2299.66       2315.89        53.23 o                         
   0   2   3       1416.04       1420.02        29.67 o                         
   1   2   3       2299.49       2356.09        49.55 o                         
   2   2   3        860.98        902.49        36.02 o                         
   3   2   3        205.91        202.30         1.73 o                         
   4   2   3        106.18        103.31         1.04 o                         
   5   2   3         29.01         29.04         0.65 o                         
   6   2   3         51.00         51.87         1.08 o                         
   7   2   3         13.64         13.56         0.45 o                         
  -6   3   3          4.12          5.53         0.26 o                         
  -5   3   3         67.77         72.09         0.86 o                         
  -4   3   3         18.46         21.08         0.52 o                         
  -3   3   3        116.98        114.99         1.10 o                         
  -2   3   3        182.34        192.79         1.47 o                         
  -1   3   3       1165.60       1185.59        19.39 o                         
   0   3   3         32.28         33.45         0.30 o                         
   1   3   3       1173.62       1169.40        17.46 o                         
   2   3   3        182.50        193.52         1.51 o                         
   3   3   3        117.09        114.30         1.13 o                         
   4   3   3         18.10         21.11         0.39 o                         
   5   3   3         66.40         72.08         0.85 o                         
   6   3   3          4.21          4.84         0.19 o                         
  -6   4   3          1.34          1.35         0.15 o                         
  -5   4   3         47.73         53.07         0.76 o                         
  -4   4   3          0.19          1.95         0.31 o                         
  -3   4   3         21.52         21.89         0.31 o                         
  -2   4   3         64.34         62.96         0.56 o                         
  -1   4   3        565.00        548.38         3.79 o                         
   0   4   3         75.82         99.10         0.91 o                         
   1   4   3        570.95        548.36         3.73 o                         
   2   4   3         64.32         63.08         0.59 o                         
   3   4   3         21.75         22.01         0.27 o                         
   4   4   3          0.15          0.84         0.17 o                         
   5   4   3         47.92         51.34         0.65 o                         
   6   4   3          1.39          1.35         0.14 o                         
  -6   5   3         14.71         15.60         0.37 o                         
  -5   5   3          9.31          8.08         0.20 o                         
  -4   5   3         25.09         25.07         0.34 o                         
  -3   5   3          2.35          2.05         0.16 o                         
  -2   5   3        168.65        179.14         1.54 o                         
  -1   5   3          1.97          2.92         0.12 o                         
   0   5   3         13.42         18.72         0.21 o                         
   1   5   3          1.90          2.98         0.14 o                         
   2   5   3        168.76        174.70         1.54 o                         
   3   5   3          2.53          3.22         0.13 o                         
   4   5   3         24.72         25.05         0.35 o                         
   5   5   3          9.19          8.00         0.20 o                         
   6   5   3         14.83         15.86         0.39 o                         
  -5   6   3          2.28          3.35         0.16 o                         
  -4   6   3         15.16         14.68         0.30 o                         
  -3   6   3         95.61         92.34         0.92 o                         
  -2   6   3         29.04         30.45         0.33 o                         
  -1   6   3        117.69        117.77         1.26 o                         
   0   6   3         35.94         39.07         0.37 o                         
   1   6   3        117.08        113.86         1.05 o                         
   2   6   3         29.79         30.83         0.33 o                         
   3   6   3         94.31         90.25         0.97 o                         
   4   6   3         15.41         14.40         0.24 o                         
   5   6   3          2.23          3.84         0.17 o                         
  -4   7   3          6.25          6.89         0.19 o                         
  -3   7   3          3.05          6.48         0.22 o                         
  -2   7   3         57.07         54.35         0.64 o                         
  -1   7   3         17.24         21.62         0.56 o                         
   0   7   3        142.38        136.73         1.27 o                         
   1   7   3         17.37         21.69         0.45 o                         
   2   7   3         57.50         54.10         0.64 o                         
   3   7   3          3.15          5.31         0.35 o                         
   4   7   3          6.44          7.00         0.18 o                         
  -3   8   3          1.55          2.14         0.16 o                         
  -2   8   3          0.48          0.88         0.14 o                         
  -1   8   3         18.19         17.48         0.29 o                         
   0   8   3         13.34         10.65         0.22 o                         
   1   8   3         17.37         16.33         0.29 o                         
   2   8   3          0.45          1.90         0.15 o                         
   3   8   3          1.39          1.70         0.13 o                         
   0   9   3          3.88          6.11         0.24 o                         
   0   0   4       8090.20       8750.11       263.09 o                         
   1   0   4       1488.11       1526.49        29.81 o                         
   2   0   4          2.12          2.34         0.08 o                         
   3   0   4          0.40          0.69         0.09 o                         
   4   0   4        191.30        177.06         1.82 o                         
   5   0   4          1.85          2.19         0.18 o                         
   6   0   4         23.04         21.00         0.63 o                         
   7   0   4         17.55         16.13         0.54 o                         
  -7   1   4          0.24          0.54         0.19 o                         
  -6   1   4        108.93        111.58         1.87 o                         
  -5   1   4        195.13        190.84         2.15 o                         
  -4   1   4         83.99         84.53         0.94 o                         
  -3   1   4        149.57        143.70         1.59 o                         
  -2   1   4       1117.76       1083.90        31.45 o                         
  -1   1   4       3216.29       3248.42        71.34 o                         
   0   1   4        125.02        102.18         0.81 o                         
   1   1   4       3211.82       3119.28        59.96 o                         
   2   1   4       1120.14       1077.60        23.05 o                         
   3   1   4        149.68        144.44         1.59 o                         
   4   1   4         82.52         82.92         0.92 o                         
   5   1   4        194.44        189.51         2.13 o                         
   6   1   4        108.77        109.89         1.73 o                         
   7   1   4          0.25          0.63         0.25 o                         
  -7   2   4         45.12         43.98         1.12 o                         
  -6   2   4         25.28         25.79         0.71 o                         
  -5   2   4        203.25        197.87         2.13 o                         
  -4   2   4         29.00         27.77         0.36 o                         
  -3   2   4        189.71        187.55         1.62 o                         
  -2   2   4        788.06        741.68        13.53 o                         
  -1   2   4        466.82        454.71         4.64 o                         
   0   2   4        156.33        155.05         1.13 o                         
   1   2   4        464.41        455.12         4.64 o                         
   2   2   4        791.15        783.57        10.15 o                         
   3   2   4        189.93        190.99         1.59 o                         
   4   2   4         28.75         27.84         0.35 o                         
   5   2   4        203.33        196.57         2.29 o                         
   6   2   4         24.91         24.72         0.59 o                         
   7   2   4         44.64         44.34         1.06 o                         
  -6   3   4          1.84          1.40         0.19 o                         
  -5   3   4         99.25         98.76         1.04 o                         
  -4   3   4        509.63        503.97         4.99 o                         
  -3   3   4        184.61        193.49         1.70 o                         
  -2   3   4        227.10        240.70         1.82 o                         
  -1   3   4        158.46        178.46         1.40 o                         
   0   3   4          0.19          0.80         0.07 o                         
   1   3   4        159.18        180.49         1.47 o                         
   2   3   4        226.98        239.71         1.87 o                         
   3   3   4        185.08        192.80         1.74 o                         
   4   3   4        508.21        502.66         4.67 o                         
   5   3   4         99.60         99.94         1.23 o                         
   6   3   4          1.75          1.67         0.14 o                         
  -6   4   4          6.67          7.40         0.27 o                         
  -5   4   4         79.89         81.38         1.02 o                         
  -4   4   4         11.77         12.12         0.39 o                         
  -3   4   4        106.95        111.64         1.08 o                         
  -2   4   4        744.29        721.02         5.41 o                         
  -1   4   4        481.01        494.70         3.12 o                         
   0   4   4        273.04        271.57         1.80 o                         
   1   4   4        480.90        496.14         3.32 o                         
   2   4   4        746.76        716.81         6.91 o                         
   3   4   4        106.13        112.88         1.00 o                         
   4   4   4         11.67         11.60         0.28 o                         
   5   4   4         79.67         80.48         0.93 o                         
   6   4   4          6.84          7.15         0.23 o                         
  -6   5   4          1.45          2.29         0.19 o                         
  -5   5   4         16.06         15.39         0.34 o                         
  -4   5   4          0.67          2.21         0.18 o                         
  -3   5   4         32.53         35.83         0.44 o                         
  -2   5   4         39.66         46.48         0.49 o                         
  -1   5   4         26.93         29.47         0.28 o                         
   0   5   4        105.19        101.50         0.75 o                         
   1   5   4         27.02         29.21         0.31 o                         
   2   5   4         39.78         46.25         0.46 o                         
   3   5   4         31.99         34.91         0.39 o                         
   4   5   4          0.78          2.66         0.14 o                         
   5   5   4         16.21         15.74         0.29 o                         
   6   5   4          1.38          2.38         0.29 o                         
  -5   6   4         12.56         13.39         0.36 o                         
  -4   6   4         17.14         15.61         0.23 o                         
  -3   6   4         12.97         13.91         0.34 o                         
  -2   6   4         28.75         29.94         0.33 o                         
  -1   6   4        248.70        247.49         1.95 o                         
   0   6   4         27.56         27.28         0.31 o                         
   1   6   4        250.40        245.04         2.09 o                         
   2   6   4         28.30         29.14         0.32 o                         
   3   6   4         12.70         14.41         0.32 o                         
   4   6   4         17.51         15.90         0.25 o                         
   5   6   4         12.66         13.65         0.49 o                         
  -4   7   4          4.12          4.47         0.16 o                         
  -3   7   4          0.11          0.24         0.09 o                         
  -2   7   4         90.48         90.98         0.93 o                         
  -1   7   4         46.43         43.56         0.52 o                         
   0   7   4         16.49         31.86         0.51 o                         
   1   7   4         46.27         43.01         0.49 o                         
   2   7   4         91.25         90.91         0.96 o                         
   3   7   4          0.12          0.33         0.09 o                         
   4   7   4          3.99          4.22         0.17 o                         
  -3   8   4          6.08          4.54         0.20 o                         
  -2   8   4         13.62         12.31         0.24 o                         
  -1   8   4          4.71          9.03         0.30 o                         
   0   8   4          1.68          2.85         0.18 o                         
   1   8   4          4.98          8.51         0.24 o                         
   2   8   4         13.27         11.82         0.28 o                         
   3   8   4          5.85          4.35         0.17 o                         
   1   0   5       2151.87       2033.25        39.61 o                         
   2   0   5        886.99        836.86        30.56 o                         
   3   0   5         95.37         80.70         0.78 o                         
   4   0   5          1.32          1.55         0.11 o                         
   5   0   5         74.79         68.43         1.19 o                         
   6   0   5         43.33         48.99         1.34 o                         
   7   0   5          3.45          4.22         0.38 o                         
  -7   1   5          1.39          2.86         0.30 o                         
  -6   1   5        122.42        118.38         1.82 o                         
  -5   1   5         93.69         91.33         1.11 o                         
  -4   1   5         24.50         24.01         0.36 o                         
  -3   1   5        404.45        424.96         4.13 o                         
  -2   1   5        941.51        902.66        32.95 o                         
  -1   1   5        643.63        583.94        21.43 o                         
   0   1   5        234.27        227.28         1.84 o                         
   1   1   5        646.66        641.31        16.56 o                         
   2   1   5        943.30        914.50        32.03 o                         
   3   1   5        401.88        419.62         3.90 o                         
   4   1   5         24.76         24.69         0.35 o                         
   5   1   5         93.01         90.54         1.08 o                         
   6   1   5        122.24        119.91         3.12 o                         
   7   1   5          1.46          2.61         0.30 o                         
  -7   2   5          5.60          6.73         0.46 o                         
  -6   2   5         16.32         17.83         0.48 o                         
  -5   2   5         45.55         46.46         0.60 o                         
  -4   2   5         35.43         33.91         0.41 o                         
  -3   2   5        410.75        414.98         3.77 o                         
  -2   2   5        685.73        728.77         8.04 o                         
  -1   2   5       1625.48       1692.85        41.23 o                         
   0   2   5         43.69         38.28         0.33 o                         
   1   2   5       1628.70       1756.17        43.22 o                         
   2   2   5        681.35        729.24         7.72 o                         
   3   2   5        411.04        418.55         3.43 o                         
   4   2   5         35.34         33.91         0.42 o                         
   5   2   5         44.94         45.17         0.60 o                         
   6   2   5         16.30         18.28         0.40 o                         
   7   2   5          5.51          6.39         0.50 o                         
  -6   3   5         14.01         14.56         0.34 o                         
  -5   3   5          4.05          3.93         0.19 o                         
  -4   3   5         70.29         70.63         0.74 o                         
  -3   3   5        405.08        383.19         3.45 o                         
  -2   3   5        650.18        626.55         4.78 o                         
  -1   3   5        151.02        161.55         1.24 o                         
   0   3   5         94.60         84.88         0.66 o                         
   1   3   5        151.39        160.66         1.24 o                         
   2   3   5        653.83        630.92         4.89 o                         
   3   3   5        405.74        379.10         3.32 o                         
   4   3   5         70.13         68.84         0.68 o                         
   5   3   5          3.87          3.58         0.17 o                         
   6   3   5         14.06         14.44         0.31 o                         
  -6   4   5         20.33         21.90         0.56 o                         
  -5   4   5         10.48          9.93         0.24 o                         
  -4   4   5        243.20        253.06         2.21 o                         
  -3   4   5        157.11        152.27         1.53 o                         
  -2   4   5        111.88        121.09         1.19 o                         
  -1   4   5         69.89         78.80         0.60 o                         
   0   4   5         48.76         44.56         0.36 o                         
   1   4   5         71.49         81.07         0.62 o                         
   2   4   5        111.59        121.91         1.23 o                         
   3   4   5        156.98        153.66         1.44 o                         
   4   4   5        243.82        249.97         2.07 o                         
   5   4   5         10.41          9.77         0.21 o                         
   6   4   5         20.67         22.31         0.40 o                         
  -6   5   5          6.86          8.83         0.27 o                         
  -5   5   5         58.82         60.03         0.70 o                         
  -4   5   5         71.58         67.87         0.71 o                         
  -3   5   5         32.32         35.82         0.39 o                         
  -2   5   5        197.53        195.33         1.68 o                         
  -1   5   5        163.52        163.48         1.26 o                         
   0   5   5         94.82         94.21         0.74 o                         
   1   5   5        163.42        161.74         1.39 o                         
   2   5   5        197.29        193.09         1.74 o                         
   3   5   5         32.67         35.79         0.38 o                         
   4   5   5         71.84         66.88         0.72 o                         
   5   5   5         58.72         59.20         0.97 o                         
   6   5   5          7.02          8.98         0.27 o                         
  -5   6   5         59.54         60.86         0.85 o                         
  -4   6   5         16.24         15.65         0.28 o                         
  -3   6   5         84.76         81.88         0.81 o                         
  -2   6   5         55.64         53.38         0.55 o                         
  -1   6   5        264.20        256.50         2.12 o                         
   0   6   5          0.34          1.19         0.16 o                         
   1   6   5        264.64        257.08         2.23 o                         
   2   6   5         55.45         51.45         0.49 o                         
   3   6   5         84.22         80.47         0.81 o                         
   4   6   5         16.59         15.74         0.24 o                         
   5   6   5         60.12         59.43         0.74 o                         
  -4   7   5          2.16          3.51         0.15 o                         
  -3   7   5          9.33         10.28         0.20 o                         
  -2   7   5         10.54         11.39         0.27 o                         
  -1   7   5          4.00          4.36         0.17 o                         
   0   7   5        561.93        539.00         5.16 o                         
   1   7   5          4.13          4.47         0.16 o                         
   2   7   5         10.35         11.26         0.24 o                         
   3   7   5          9.27         10.05         0.20 o                         
   4   7   5          2.17          3.78         0.16 o                         
  -3   8   5          0.05          0.27         0.09 o                         
  -2   8   5          1.37          1.54         0.12 o                         
  -1   8   5         72.39         70.11         0.86 o                         
   0   8   5          2.20          3.11         0.24 o                         
   1   8   5         72.06         69.17         0.85 o                         
   2   8   5          1.33          1.27         0.12 o                         
   3   8   5          0.03          0.30         0.12 o                         
   0   0   6         16.76         10.83         0.20 o                         
   1   0   6        390.96        329.13         2.94 o                         
   2   0   6       2625.75       2751.50        62.07 o                         
   3   0   6         16.16         18.27         0.22 o                         
   4   0   6         70.20         70.16         0.80 o                         
   5   0   6          1.13          0.82         0.12 o                         
   6   0   6         30.61         26.98         0.57 o                         
   7   0   6          4.41          5.69         0.43 o                         
  -7   1   6          0.73          1.08         0.19 o                         
  -6   1   6         40.06         41.98         0.83 o                         
  -5   1   6         41.08         36.90         0.49 o                         
  -4   1   6         37.95         34.17         0.48 o                         
  -3   1   6        555.57        515.09         4.10 o                         
  -2   1   6        748.73        706.69         9.80 o                         
  -1   1   6        460.23        443.97         4.92 o                         
   0   1   6       2489.79       2415.82        47.71 o                         
   1   1   6        462.03        451.15         5.71 o                         
   2   1   6        749.98        707.43         9.16 o                         
   3   1   6        553.01        511.74         4.26 o                         
   4   1   6         38.69         35.62         0.47 o                         
   5   1   6         41.13         38.04         0.50 o                         
   6   1   6         39.50         40.65         0.80 o                         
   7   1   6          0.68          0.63         0.25 o                         
  -7   2   6         43.88         41.72         1.10 o                         
  -6   2   6         71.20         69.05         1.11 o                         
  -5   2   6         60.73         56.66         0.69 o                         
  -4   2   6         24.25         24.30         0.34 o                         
  -3   2   6        243.54        237.52         1.92 o                         
  -2   2   6        229.73        226.57         1.82 o                         
  -1   2   6       1477.93       1448.87        31.95 o                         
   0   2   6        548.91        568.10         6.29 o                         
   1   2   6       1475.42       1488.05        32.71 o                         
   2   2   6        231.54        229.70         2.29 o                         
   3   2   6        244.13        235.07         1.96 o                         
   4   2   6         23.83         24.04         0.32 o                         
   5   2   6         60.15         55.38         0.66 o                         
   6   2   6         70.85         69.16         1.17 o                         
   7   2   6         44.35         41.44         1.21 o                         
  -6   3   6          9.56         12.18         0.31 o                         
  -5   3   6         20.17         19.26         0.33 o                         
  -4   3   6         84.33         83.63         0.85 o                         
  -3   3   6        115.54        120.52         1.03 o                         
  -2   3   6        902.57        857.85         6.23 o                         
  -1   3   6         25.02         22.60         0.23 o                         
   0   3   6        144.93        137.95         1.06 o                         
   1   3   6         25.48         23.54         0.25 o                         
   2   3   6        905.08        847.82         6.69 o                         
   3   3   6        115.66        120.32         1.18 o                         
   4   3   6         83.81         83.32         0.79 o                         
   5   3   6         20.05         19.21         0.34 o                         
   6   3   6          9.30         10.95         0.26 o                         
  -6   4   6          6.45          6.56         0.23 o                         
  -5   4   6         11.76         11.82         0.25 o                         
  -4   4   6        129.09        137.21         1.25 o                         
  -3   4   6         61.97         65.29         0.66 o                         
  -2   4   6        206.81        236.37         1.94 o                         
  -1   4   6        311.24        308.16         2.20 o                         
   0   4   6        494.16        482.12         3.13 o                         
   1   4   6        313.09        307.85         2.26 o                         
   2   4   6        205.87        231.28         1.92 o                         
   3   4   6         61.84         65.18         0.59 o                         
   4   4   6        128.14        135.29         1.25 o                         
   5   4   6         12.01         11.50         0.23 o                         
   6   4   6          6.57          6.22         0.20 o                         
  -5   5   6          9.89         13.09         0.33 o                         
  -4   5   6         72.04         69.29         0.68 o                         
  -3   5   6         27.11         27.16         0.32 o                         
  -2   5   6        221.16        230.18         1.91 o                         
  -1   5   6        536.15        505.50         3.74 o                         
   0   5   6          0.37          0.83         0.07 o                         
   1   5   6        534.36        497.75         4.02 o                         
   2   5   6        219.93        226.02         2.03 o                         
   3   5   6         26.98         27.60         0.31 o                         
   4   5   6         71.14         68.99         0.75 o                         
   5   5   6          9.74         12.53         0.23 o                         
  -5   6   6          1.58          2.87         0.24 o                         
  -4   6   6          6.88          7.02         0.23 o                         
  -3   6   6         18.05         19.14         0.27 o                         
  -2   6   6         72.88         72.96         0.75 o                         
  -1   6   6         61.25         58.10         0.56 o                         
   0   6   6        355.71        331.08         2.98 o                         
   1   6   6         60.76         57.22         0.54 o                         
   2   6   6         72.47         71.10         0.67 o                         
   3   6   6         18.29         19.23         0.26 o                         
   4   6   6          6.81          6.66         0.18 o                         
   5   6   6          1.64          2.41         0.27 o                         
  -4   7   6          3.94          4.88         0.17 o                         
  -3   7   6         37.62         39.07         0.46 o                         
  -2   7   6         12.52         11.28         0.24 o                         
  -1   7   6         15.05         14.28         0.25 o                         
   0   7   6         33.10         45.73         0.98 o                         
   1   7   6         14.99         14.36         0.23 o                         
   2   7   6         12.32         11.37         0.23 o                         
   3   7   6         37.60         37.91         0.47 o                         
   4   7   6          3.93          4.91         0.20 o                         
  -3   8   6         20.79         20.58         0.33 o                         
  -2   8   6          7.85          7.41         0.20 o                         
  -1   8   6          1.11          3.81         0.22 o                         
   0   8   6         86.16         83.14         0.96 o                         
   1   8   6          1.05          3.44         0.28 o                         
   2   8   6          7.74          7.11         0.22 o                         
   3   8   6         20.79         20.09         0.31 o                         
   1   0   7         30.12         23.31         0.23 o                         
   2   0   7        919.49        889.37        13.29 o                         
   3   0   7       1095.24       1092.36        14.76 o                         
   4   0   7          3.88          3.86         0.14 o                         
   5   0   7         46.35         39.61         0.51 o                         
   6   0   7          0.17          0.31         0.17 o                         
   7   0   7          0.78          0.87         0.27 o                         
  -7   1   7          7.43          7.19         0.32 o                         
  -6   1   7         33.03         33.53         0.75 o                         
  -5   1   7         64.76         61.74         0.72 o                         
  -4   1   7         29.82         29.57         0.37 o                         
  -3   1   7        459.64        462.37         3.72 o                         
  -2   1   7        636.45        649.54         7.22 o                         
  -1   1   7         20.50         22.73         0.21 o                         
   0   1   7          7.57          7.58         0.10 o                         
   1   1   7         19.94         22.55         0.22 o                         
   2   1   7        633.73        666.66         6.78 o                         
   3   1   7        459.30        470.09         4.34 o                         
   4   1   7         29.92         30.06         0.40 o                         
   5   1   7         63.87         59.90         0.72 o                         
   6   1   7         33.06         33.07         0.62 o                         
   7   1   7          7.33          7.05         0.34 o                         
  -6   2   7         60.68         58.71         0.84 o                         
  -5   2   7         82.10         80.84         0.95 o                         
  -4   2   7         26.05         28.08         0.35 o                         
  -3   2   7        141.02        150.55         1.28 o                         
  -2   2   7        358.51        371.04         2.70 o                         
  -1   2   7        332.53        323.27         2.78 o                         
   0   2   7          0.23          0.88         0.10 o                         
   1   2   7        330.04        316.93         2.47 o                         
   2   2   7        357.88        368.99         2.78 o                         
   3   2   7        141.63        151.61         1.48 o                         
   4   2   7         26.49         28.67         0.36 o                         
   5   2   7         82.10         79.65         0.86 o                         
   6   2   7         60.82         58.20         0.88 o                         
  -6   3   7         32.84         34.05         0.57 o                         
  -5   3   7          4.81          3.84         0.19 o                         
  -4   3   7         65.03         64.85         0.75 o                         
  -3   3   7         24.47         27.46         0.32 o                         
  -2   3   7         32.90         43.86         0.46 o                         
  -1   3   7        112.83        112.07         0.86 o                         
   0   3   7        265.91        285.22         2.06 o                         
   1   3   7        113.65        112.00         0.84 o                         
   2   3   7         33.38         43.82         0.43 o                         
   3   3   7         24.31         26.77         0.39 o                         
   4   3   7         65.02         64.30         0.63 o                         
   5   3   7          4.81          3.38         0.15 o                         
   6   3   7         32.43         33.61         0.52 o                         
  -6   4   7         14.92         15.72         0.33 o                         
  -5   4   7         30.70         31.21         0.45 o                         
  -4   4   7         69.94         69.35         0.71 o                         
  -3   4   7        131.72        123.53         1.13 o                         
  -2   4   7        125.62        133.13         1.13 o                         
  -1   4   7        143.70        148.29         1.08 o                         
   0   4   7        120.44        123.05         0.84 o                         
   1   4   7        141.36        144.82         1.06 o                         
   2   4   7        125.47        132.14         1.15 o                         
   3   4   7        131.02        123.02         1.09 o                         
   4   4   7         69.73         68.05         0.66 o                         
   5   4   7         30.37         29.89         0.49 o                         
   6   4   7         14.76         15.31         0.30 o                         
  -5   5   7         41.59         45.40         0.57 o                         
  -4   5   7         14.13         16.04         0.25 o                         
  -3   5   7         21.83         20.44         0.26 o                         
  -2   5   7         79.18         77.15         0.72 o                         
  -1   5   7          6.92         13.87         0.28 o                         
   0   5   7         33.00         38.93         0.36 o                         
   1   5   7          7.01         13.63         0.29 o                         
   2   5   7         78.56         75.00         0.75 o                         
   3   5   7         21.97         20.63         0.25 o                         
   4   5   7         14.44         15.66         0.24 o                         
   5   5   7         41.25         43.99         0.57 o                         
  -5   6   7          3.89          4.04         0.20 o                         
  -4   6   7         35.21         36.17         0.41 o                         
  -3   6   7         23.47         23.66         0.31 o                         
  -2   6   7         92.48         89.64         0.80 o                         
  -1   6   7         72.04         78.35         0.69 o                         
   0   6   7         45.47         55.08         0.76 o                         
   1   6   7         72.48         77.71         0.69 o                         
   2   6   7         91.61         87.78         0.78 o                         
   3   6   7         23.78         23.49         0.30 o                         
   4   6   7         36.09         36.56         0.44 o                         
   5   6   7          4.23          4.42         0.18 o                         
  -4   7   7         25.23         26.45         0.54 o                         
  -3   7   7          3.02          3.25         0.13 o                         
  -2   7   7          8.70          9.07         0.26 o                         
  -1   7   7         17.42         15.35         0.26 o                         
   0   7   7        168.11        169.38         1.56 o                         
   1   7   7         17.56         15.71         0.25 o                         
   2   7   7          8.75          9.14         0.25 o                         
   3   7   7          3.32          3.42         0.16 o                         
   4   7   7         24.84         25.16         0.48 o                         
  -2   8   7          8.58         10.02         0.21 o                         
  -1   8   7         37.81         38.58         0.51 o                         
   0   8   7          8.10         12.21         0.26 o                         
   1   8   7         37.76         37.09         0.61 o                         
   2   8   7          8.74         10.06         0.24 o                         
   0   0   8         81.64         89.36         0.94 o                         
   1   0   8          0.65          1.18         0.11 o                         
   2   0   8       1779.02       1777.44        37.80 o                         
   3   0   8        695.21        690.56         5.86 o                         
   4   0   8          6.84          4.48         0.20 o                         
   5   0   8         89.48         88.76         1.02 o                         
   6   0   8         76.11         66.11         0.95 o                         
   7   0   8         38.72         40.09         0.89 o                         
  -7   1   8         14.37         15.22         0.49 o                         
  -6   1   8         39.20         38.04         0.70 o                         
  -5   1   8          4.61          4.31         0.17 o                         
  -4   1   8         42.74         43.53         0.52 o                         
  -3   1   8        171.17        166.07         1.42 o                         
  -2   1   8         17.09         15.54         0.23 o                         
  -1   1   8       1430.37       1428.75        33.18 o                         
   0   1   8         15.33         18.32         0.17 o                         
   1   1   8       1432.41       1478.86        32.28 o                         
   2   1   8         17.03         15.21         0.18 o                         
   3   1   8        170.85        167.30         1.70 o                         
   4   1   8         42.61         43.69         0.50 o                         
   5   1   8          4.49          4.49         0.17 o                         
   6   1   8         39.33         37.17         0.60 o                         
   7   1   8         14.30         13.86         0.94 o                         
  -6   2   8         64.43         62.77         0.91 o                         
  -5   2   8         53.50         53.66         0.79 o                         
  -4   2   8         32.08         32.06         0.37 o                         
  -3   2   8         84.36         87.58         0.83 o                         
  -2   2   8       1187.11       1231.66        13.07 o                         
  -1   2   8        378.23        372.04         3.04 o                         
   0   2   8        957.17        920.11        11.95 o                         
   1   2   8        380.56        375.70         2.99 o                         
   2   2   8       1191.68       1262.51        14.64 o                         
   3   2   8         86.01         89.26         0.90 o                         
   4   2   8         31.45         30.80         0.39 o                         
   5   2   8         53.70         53.93         0.65 o                         
   6   2   8         64.26         61.73         0.87 o                         
  -6   3   8         18.75         22.19         0.42 o                         
  -5   3   8         15.82         14.24         0.26 o                         
  -4   3   8         94.44         96.10         0.93 o                         
  -3   3   8        143.00        145.26         1.41 o                         
  -2   3   8         51.83         48.46         0.46 o                         
  -1   3   8          9.17          8.26         0.16 o                         
   0   3   8         15.08         14.67         0.17 o                         
   1   3   8          9.33          8.64         0.14 o                         
   2   3   8         52.90         49.52         0.54 o                         
   3   3   8        145.16        147.12         1.39 o                         
   4   3   8         94.18         98.02         0.95 o                         
   5   3   8         15.81         13.71         0.25 o                         
   6   3   8         18.94         21.53         0.41 o                         
  -6   4   8         12.12         14.61         0.41 o                         
  -5   4   8         20.98         20.35         0.31 o                         
  -4   4   8         64.91         64.39         0.64 o                         
  -3   4   8        178.75        183.82         1.72 o                         
  -2   4   8         43.27         42.82         0.40 o                         
  -1   4   8        425.02        426.12         3.18 o                         
   0   4   8         23.82         22.64         0.21 o                         
   1   4   8        422.93        417.38         3.11 o                         
   2   4   8         41.31         40.61         0.40 o                         
   3   4   8        178.30        181.20         1.71 o                         
   4   4   8         64.86         63.19         0.60 o                         
   5   4   8         20.66         19.19         0.32 o                         
   6   4   8         12.17         14.50         0.31 o                         
  -5   5   8         21.60         23.15         0.33 o                         
  -4   5   8         41.50         42.67         0.47 o                         
  -3   5   8         32.37         31.34         0.37 o                         
  -2   5   8         32.28         33.78         0.42 o                         
  -1   5   8        155.85        154.35         1.31 o                         
   0   5   8        388.10        352.65         2.87 o                         
   1   5   8        155.01        156.03         1.46 o                         
   2   5   8         32.50         33.68         0.40 o                         
   3   5   8         32.13         31.15         0.35 o                         
   4   5   8         41.69         42.67         0.49 o                         
   5   5   8         21.50         22.68         0.34 o                         
  -5   6   8          1.02          1.27         0.16 o                         
  -4   6   8          2.35          2.73         0.13 o                         
  -3   6   8          8.86         11.43         0.21 o                         
  -2   6   8          2.65          5.39         0.19 o                         
  -1   6   8         32.69         36.26         0.37 o                         
   0   6   8        310.49        294.62         2.32 o                         
   1   6   8         32.96         36.22         0.38 o                         
   2   6   8          2.53          4.55         0.18 o                         
   3   6   8          9.22         11.74         0.21 o                         
   4   6   8          2.58          2.77         0.13 o                         
   5   6   8          0.92          0.89         0.10 o                         
  -4   7   8          0.89          1.38         0.19 o                         
  -3   7   8          3.69          3.36         0.13 o                         
  -2   7   8          2.39          2.18         0.14 o                         
  -1   7   8         10.18         11.04         0.23 o                         
   0   7   8         17.21         17.81         0.34 o                         
   1   7   8         10.05         11.28         0.22 o                         
   2   7   8          2.40          2.21         0.15 o                         
   3   7   8          3.95          3.58         0.15 o                         
   4   7   8          0.82          1.28         0.24 o                         
  -2   8   8         22.80         23.24         0.36 o                         
  -1   8   8          3.92          7.26         0.20 o                         
   0   8   8         71.37         66.99         0.84 o                         
   1   8   8          3.96          7.47         0.21 o                         
   2   8   8         22.95         23.61         0.38 o                         
   1   0   9        337.39        354.84         2.65 o                         
   2   0   9        410.83        400.10         3.20 o                         
   3   0   9        248.46        284.89         3.36 o                         
   4   0   9         16.13         16.60         0.29 o                         
   5   0   9          1.88          1.89         0.13 o                         
   6   0   9         66.32         68.91         1.02 o                         
   7   0   9         11.87         12.64         0.67 o                         
  -6   1   9         14.88         12.58         0.39 o                         
  -5   1   9         16.97         14.50         0.30 o                         
  -4   1   9         49.81         55.42         0.65 o                         
  -3   1   9        171.14        182.90         1.58 o                         
  -2   1   9         28.39         35.80         0.36 o                         
  -1   1   9        787.57        786.32         8.72 o                         
   0   1   9         14.68         18.13         0.18 o                         
   1   1   9        789.33        802.28         7.86 o                         
   2   1   9         29.05         36.45         0.35 o                         
   3   1   9        170.98        184.97         1.63 o                         
   4   1   9         49.84         56.94         0.62 o                         
   5   1   9         17.39         14.68         0.26 o                         
   6   1   9         14.74         11.96         0.31 o                         
  -6   2   9          6.15          7.66         0.27 o                         
  -5   2   9         41.61         39.75         0.67 o                         
  -4   2   9         68.97         65.10         0.65 o                         
  -3   2   9        110.28        114.72         1.01 o                         
  -2   2   9        253.96        259.06         1.99 o                         
  -1   2   9        239.32        263.14         2.09 o                         
   0   2   9         11.05          8.75         0.13 o                         
   1   2   9        237.93        263.92         2.05 o                         
   2   2   9        256.21        260.71         2.04 o                         
   3   2   9        110.09        114.83         1.10 o                         
   4   2   9         71.10         68.00         0.69 o                         
   5   2   9         41.51         39.32         0.49 o                         
   6   2   9          6.03          6.75         0.29 o                         
  -6   3   9         10.62         12.62         0.43 o                         
  -5   3   9         49.26         46.33         0.59 o                         
  -4   3   9         35.21         32.74         0.37 o                         
  -3   3   9        297.74        283.17         2.39 o                         
  -2   3   9        552.32        552.61         4.54 o                         
  -1   3   9         67.95         66.14         0.54 o                         
   0   3   9        154.01        152.39         1.08 o                         
   1   3   9         67.75         66.08         0.53 o                         
   2   3   9        553.94        545.83         4.74 o                         
   3   3   9        298.73        285.40         2.34 o                         
   4   3   9         35.08         32.46         0.36 o                         
   5   3   9         48.94         45.83         0.59 o                         
   6   3   9         10.61         11.98         0.25 o                         
  -6   4   9         10.09         11.51         0.32 o                         
  -5   4   9          3.82          4.80         0.18 o                         
  -4   4   9        185.55        171.02         1.67 o                         
  -3   4   9        125.96        121.44         1.16 o                         
  -2   4   9        106.31        101.55         0.83 o                         
  -1   4   9         50.03         52.70         0.46 o                         
   0   4   9          0.02          0.80         0.07 o                         
   1   4   9         49.48         51.81         0.45 o                         
   2   4   9        107.34        100.27         0.87 o                         
   3   4   9        125.27        118.93         1.20 o                         
   4   4   9        186.01        170.79         1.53 o                         
   5   4   9          3.71          4.23         0.16 o                         
   6   4   9          9.82         10.53         0.26 o                         
  -5   5   9          7.46          6.94         0.21 o                         
  -4   5   9         50.66         52.73         0.56 o                         
  -3   5   9         24.33         25.10         0.30 o                         
  -2   5   9          3.11          2.65         0.12 o                         
  -1   5   9        126.44        126.42         1.04 o                         
   0   5   9        225.27        219.98         1.78 o                         
   1   5   9        126.12        125.02         1.05 o                         
   2   5   9          3.35          2.84         0.12 o                         
   3   5   9         24.71         25.58         0.30 o                         
   4   5   9         50.74         51.36         0.55 o                         
   5   5   9          7.46          6.74         0.17 o                         
  -5   6   9          6.16          6.42         0.21 o                         
  -4   6   9         31.09         34.09         0.41 o                         
  -3   6   9          0.29          1.18         0.16 o                         
  -2   6   9        103.71         96.65         0.93 o                         
  -1   6   9        278.39        275.50         2.34 o                         
   0   6   9         11.87         15.38         0.32 o                         
   1   6   9        277.78        276.16         2.33 o                         
   2   6   9        102.65         92.83         0.87 o                         
   3   6   9          0.29          1.13         0.12 o                         
   4   6   9         31.20         33.89         0.43 o                         
   5   6   9          6.15          5.87         0.22 o                         
  -4   7   9          1.54          2.35         0.19 o                         
  -3   7   9          3.39          5.19         0.16 o                         
  -2   7   9         32.65         30.82         0.43 o                         
  -1   7   9         42.64         46.19         0.61 o                         
   0   7   9        153.92        146.52         2.04 o                         
   1   7   9         42.98         45.11         0.62 o                         
   2   7   9         32.39         30.41         0.41 o                         
   3   7   9          3.39          4.83         0.17 o                         
   4   7   9          1.55          2.76         0.17 o                         
  -2   8   9         57.43         58.75         0.90 o                         
  -1   8   9         59.24         59.56         0.81 o                         
   0   8   9         56.58         62.65         0.82 o                         
   1   8   9         59.18         58.66         0.77 o                         
   2   8   9         57.39         57.09         0.98 o                         
   0   0  10       2123.04       2346.66        69.38 o                         
   1   0  10        102.66        115.35         0.86 o                         
   2   0  10        245.50        233.59         2.42 o                         
   3   0  10         36.61         32.69         0.40 o                         
   4   0  10          0.41          0.62         0.11 o                         
   5   0  10          0.51          0.06         0.12 o                         
   6   0  10         47.39         49.34         0.76 o                         
  -6   1  10         27.29         28.56         0.53 o                         
  -5   1  10         96.82         97.32         1.16 o                         
  -4   1  10         79.54         77.14         0.81 o                         
  -3   1  10         47.58         56.74         0.55 o                         
  -2   1  10         21.96         18.63         0.24 o                         
  -1   1  10        455.73        446.81         3.39 o                         
   0   1  10        417.30        439.06         2.98 o                         
   1   1  10        456.12        445.83         3.25 o                         
   2   1  10         22.16         19.76         0.21 o                         
   3   1  10         48.30         57.14         0.59 o                         
   4   1  10         80.38         78.39         0.83 o                         
   5   1  10         96.47         96.09         0.96 o                         
   6   1  10         26.68         27.32         0.47 o                         
  -6   2  10         14.57         15.70         0.39 o                         
  -5   2  10        160.79        158.11         1.55 o                         
  -4   2  10         60.39         54.99         0.54 o                         
  -3   2  10        176.03        170.16         1.46 o                         
  -2   2  10         49.84         48.05         0.46 o                         
  -1   2  10       1058.21       1065.29        10.16 o                         
   0   2  10        243.73        210.96         1.51 o                         
   1   2  10       1060.39       1065.95         9.55 o                         
   2   2  10         50.06         49.35         0.49 o                         
   3   2  10        176.14        172.39         1.53 o                         
   4   2  10         59.92         56.27         0.57 o                         
   5   2  10        160.20        158.25         1.65 o                         
   6   2  10         14.13         15.05         0.32 o                         
  -6   3  10         26.81         31.92         0.83 o                         
  -5   3  10         14.14         14.12         0.27 o                         
  -4   3  10        150.64        150.41         1.32 o                         
  -3   3  10          7.99          8.74         0.20 o                         
  -2   3  10         84.62         94.85         0.76 o                         
  -1   3  10        360.89        372.36         2.57 o                         
   0   3  10          4.05          3.69         0.10 o                         
   1   3  10        361.64        371.37         2.91 o                         
   2   3  10         85.72         94.88         0.83 o                         
   3   3  10          7.59          8.86         0.24 o                         
   4   3  10        150.50        149.87         1.28 o                         
   5   3  10         13.84         13.77         0.25 o                         
   6   3  10         26.54         30.82         0.75 o                         
  -6   4  10         11.60          9.45         0.29 o                         
  -5   4  10         18.46         18.22         0.30 o                         
  -4   4  10         37.10         38.72         0.48 o                         
  -3   4  10          0.54          0.37         0.09 o                         
  -2   4  10        148.26        143.36         1.13 o                         
  -1   4  10         14.20         14.76         0.18 o                         
   0   4  10        355.25        349.54         2.51 o                         
   1   4  10         14.04         14.85         0.19 o                         
   2   4  10        147.53        144.44         1.27 o                         
   3   4  10          0.57          0.33         0.08 o                         
   4   4  10         37.30         37.91         0.44 o                         
   5   4  10         18.87         18.82         0.30 o                         
   6   4  10         11.61          8.72         0.26 o                         
  -5   5  10          5.76          5.36         0.17 o                         
  -4   5  10          2.85          3.60         0.20 o                         
  -3   5  10        128.95        124.80         1.12 o                         
  -2   5  10         68.12         66.36         0.58 o                         
  -1   5  10         95.99         98.00         0.78 o                         
   0   5  10          7.97         12.16         0.18 o                         
   1   5  10         96.60         98.05         0.88 o                         
   2   5  10         67.94         66.38         0.64 o                         
   3   5  10        128.75        122.39         1.07 o                         
   4   5  10          2.93          3.56         0.23 o                         
   5   5  10          5.88          5.64         0.18 o                         
  -4   6  10          5.07          6.04         0.16 o                         
  -3   6  10         96.12         93.18         1.35 o                         
  -2   6  10         12.68         13.56         0.22 o                         
  -1   6  10         48.23         49.35         0.59 o                         
   0   6  10          0.19          0.25         0.08 o                         
   1   6  10         48.50         49.93         0.54 o                         
   2   6  10         12.39         13.01         0.22 o                         
   3   6  10         96.04         88.47         1.05 o                         
   4   6  10          4.78          5.77         0.16 o                         
  -3   7  10         10.99         13.34         0.25 o                         
  -2   7  10         46.23         46.79         0.61 o                         
  -1   7  10         34.32         30.46         0.44 o                         
   0   7  10          0.91          7.70         0.38 o                         
   1   7  10         34.10         31.14         0.41 o                         
   2   7  10         45.89         46.99         0.56 o                         
   3   7  10         11.34         13.37         0.26 o                         
  -2   8  10         25.32         28.13         0.44 o                         
  -1   8  10          5.73          7.33         0.23 o                         
   0   8  10          8.94         11.94         0.27 o                         
   1   8  10          5.81          7.19         0.21 o                         
   2   8  10         25.57         27.64         0.63 o                         
   1   0  11        261.00        267.07         1.80 o                         
   2   0  11        219.07        245.39         1.92 o                         
   3   0  11        324.40        328.44         2.89 o                         
   4   0  11         96.04         92.94         0.98 o                         
   5   0  11          8.46          6.33         0.18 o                         
   6   0  11         21.77         22.01         0.41 o                         
  -6   1  11         12.02         11.01         0.30 o                         
  -5   1  11         63.43         63.26         0.85 o                         
  -4   1  11         79.30         75.80         0.82 o                         
  -3   1  11        103.96        110.70         0.98 o                         
  -2   1  11        502.60        508.55         4.58 o                         
  -1   1  11        334.50        345.08         2.42 o                         
   0   1  11       1943.68       2183.68        55.75 o                         
   1   1  11        333.59        341.50         2.39 o                         
   2   1  11        505.42        517.42         3.52 o                         
   3   1  11        103.10        110.20         0.99 o                         
   4   1  11         79.51         79.14         0.86 o                         
   5   1  11         62.84         62.14         0.72 o                         
   6   1  11         12.21         11.18         0.25 o                         
  -6   2  11          0.48          0.82         0.14 o                         
  -5   2  11         66.01         65.21         0.80 o                         
  -4   2  11        151.50        159.11         1.47 o                         
  -3   2  11         41.27         44.44         0.47 o                         
  -2   2  11        119.67        124.37         1.00 o                         
  -1   2  11        368.18        357.17         2.65 o                         
   0   2  11        250.82        298.07         2.14 o                         
   1   2  11        368.10        355.29         2.74 o                         
   2   2  11        119.32        121.97         0.96 o                         
   3   2  11         41.44         43.99         0.46 o                         
   4   2  11        149.93        157.19         1.38 o                         
   5   2  11         66.20         65.65         0.74 o                         
   6   2  11          0.47          0.52         0.10 o                         
  -6   3  11         29.76         30.97         0.59 o                         
  -5   3  11         10.58         11.07         0.25 o                         
  -4   3  11         84.13         83.12         0.77 o                         
  -3   3  11        183.93        172.22         1.46 o                         
  -2   3  11         74.16         77.30         0.61 o                         
  -1   3  11        158.92        172.71         1.21 o                         
   0   3  11         62.38         59.99         0.45 o                         
   1   3  11        158.90        172.40         1.28 o                         
   2   3  11         75.43         78.50         0.68 o                         
   3   3  11        185.71        169.45         1.47 o                         
   4   3  11         84.07         83.36         0.81 o                         
   5   3  11         10.43         11.34         0.25 o                         
   6   3  11         29.29         29.68         0.60 o                         
  -5   4  11         64.24         65.02         0.78 o                         
  -4   4  11         32.62         28.00         0.36 o                         
  -3   4  11         16.03         16.14         0.23 o                         
  -2   4  11        234.62        229.33         1.71 o                         
  -1   4  11        193.83        198.35         1.46 o                         
   0   4  11        158.52        158.92         1.22 o                         
   1   4  11        192.18        196.55         1.56 o                         
   2   4  11        233.43        228.12         1.81 o                         
   3   4  11         16.20         16.23         0.24 o                         
   4   4  11         32.76         27.25         0.32 o                         
   5   4  11         63.55         63.65         0.76 o                         
  -5   5  11          9.47          9.51         0.22 o                         
  -4   5  11         30.57         31.11         0.36 o                         
  -3   5  11          1.94          2.30         0.21 o                         
  -2   5  11         13.24         14.80         0.21 o                         
  -1   5  11        141.73        137.88         1.14 o                         
   0   5  11         44.14         39.70         0.40 o                         
   1   5  11        141.64        135.79         1.23 o                         
   2   5  11         13.11         14.34         0.22 o                         
   3   5  11          1.82          3.01         0.15 o                         
   4   5  11         31.41         31.82         0.39 o                         
   5   5  11          9.46          9.65         0.24 o                         
  -4   6  11          9.24          9.20         0.18 o                         
  -3   6  11         34.00         35.60         0.43 o                         
  -2   6  11         43.54         41.62         0.51 o                         
  -1   6  11        205.48        196.38         1.74 o                         
   0   6  11         98.54         96.65         0.91 o                         
   1   6  11        204.91        199.18         1.97 o                         
   2   6  11         43.14         40.87         0.44 o                         
   3   6  11         34.12         34.94         0.41 o                         
   4   6  11          9.45          9.37         0.19 o                         
  -3   7  11         64.30         63.77         0.87 o                         
  -2   7  11        111.76        114.89         1.42 o                         
  -1   7  11         42.59         41.60         0.58 o                         
   0   7  11         86.22         89.31         0.96 o                         
   1   7  11         42.08         40.89         0.49 o                         
   2   7  11        111.92        113.40         1.28 o                         
   3   7  11         63.89         63.02         0.94 o                         
  -1   8  11          7.30          7.53         0.23 o                         
   0   8  11          3.69          4.30         0.35 o                         
   1   8  11          7.04          7.69         0.21 o                         
   0   0  12        175.74        193.60         1.82 o                         
   1   0  12        185.40        219.32         1.62 o                         
   2   0  12         33.62         32.92         0.35 o                         
   3   0  12          0.41          1.42         0.11 o                         
   4   0  12        115.43        108.25         1.26 o                         
   5   0  12          0.09          0.08         0.09 o                         
   6   0  12         12.25         12.36         0.29 o                         
  -6   1  12          9.34          8.95         0.25 o                         
  -5   1  12         33.11         35.57         0.52 o                         
  -4   1  12        101.62        101.24         0.96 o                         
  -3   1  12        117.20        112.48         1.05 o                         
  -2   1  12         67.60         63.52         0.59 o                         
  -1   1  12        233.62        250.37         1.84 o                         
   0   1  12        262.23        280.86         1.91 o                         
   1   1  12        232.90        245.61         1.84 o                         
   2   1  12         68.69         65.11         0.54 o                         
   3   1  12        117.90        113.15         1.06 o                         
   4   1  12        100.38        100.51         1.06 o                         
   5   1  12         33.06         35.81         0.50 o                         
   6   1  12          9.15          8.34         0.21 o                         
  -6   2  12         13.33         14.03         0.36 o                         
  -5   2  12         36.18         38.16         0.54 o                         
  -4   2  12        126.36        120.80         1.10 o                         
  -3   2  12        173.81        171.94         1.45 o                         
  -2   2  12         71.19         72.84         0.61 o                         
  -1   2  12        167.62        170.31         1.32 o                         
   0   2  12          6.80          6.44         0.12 o                         
   1   2  12        168.21        171.59         1.37 o                         
   2   2  12         72.75         74.11         0.63 o                         
   3   2  12        174.30        172.83         1.50 o                         
   4   2  12        125.18        120.08         1.08 o                         
   5   2  12         36.26         37.41         0.47 o                         
   6   2  12         13.35         13.76         0.28 o                         
  -6   3  12         18.61         21.27         0.55 o                         
  -5   3  12         28.66         29.47         0.43 o                         
  -4   3  12         35.25         31.95         0.39 o                         
  -3   3  12         28.07         25.25         0.31 o                         
  -2   3  12        170.66        171.62         1.32 o                         
  -1   3  12         63.58         70.35         0.55 o                         
   0   3  12         11.65         11.94         0.16 o                         
   1   3  12         65.21         71.21         0.57 o                         
   2   3  12        170.85        172.28         1.38 o                         
   3   3  12         28.42         25.63         0.32 o                         
   4   3  12         36.03         31.89         0.38 o                         
   5   3  12         28.80         29.41         0.42 o                         
   6   3  12         18.63         19.53         0.44 o                         
  -5   4  12          5.46          3.74         0.16 o                         
  -4   4  12         67.39         63.60         0.68 o                         
  -3   4  12         26.12         27.21         0.33 o                         
  -2   4  12         15.96         16.66         0.23 o                         
  -1   4  12         12.62         13.76         0.19 o                         
   0   4  12         13.61         12.88         0.26 o                         
   1   4  12         12.65         14.02         0.21 o                         
   2   4  12         16.18         16.70         0.25 o                         
   3   4  12         26.24         26.98         0.33 o                         
   4   4  12         67.51         63.02         0.64 o                         
   5   4  12          5.35          3.36         0.16 o                         
  -5   5  12          0.86          1.35         0.21 o                         
  -4   5  12         39.51         34.25         0.42 o                         
  -3   5  12         27.37         25.40         0.32 o                         
  -2   5  12         81.66         83.58         0.72 o                         
  -1   5  12         23.35         21.34         0.25 o                         
   0   5  12          2.50          2.73         0.12 o                         
   1   5  12         23.70         21.91         0.27 o                         
   2   5  12         81.35         82.84         0.76 o                         
   3   5  12         27.91         26.62         0.33 o                         
   4   5  12         39.24         33.73         0.42 o                         
   5   5  12          0.92          0.93         0.14 o                         
  -4   6  12          6.62          5.97         0.20 o                         
  -3   6  12         32.73         32.94         0.45 o                         
  -2   6  12         91.91         90.85         1.12 o                         
  -1   6  12         11.03         10.19         0.20 o                         
   0   6  12         71.43         70.00         0.73 o                         
   1   6  12         10.99         10.46         0.23 o                         
   2   6  12         92.21         90.43         0.95 o                         
   3   6  12         32.70         32.57         0.42 o                         
   4   6  12          6.65          6.06         0.19 o                         
  -3   7  12         15.99         16.05         0.30 o                         
  -2   7  12         12.27         12.72         0.30 o                         
  -1   7  12         12.40         15.09         0.39 o                         
   0   7  12         12.82         11.05         0.22 o                         
   1   7  12         12.67         15.39         0.26 o                         
   2   7  12         12.16         12.94         0.25 o                         
   3   7  12         15.91         16.26         0.29 o                         
  -1   8  12          0.47          0.45         0.10 o                         
   0   8  12         17.67         19.48         0.35 o                         
   1   8  12          0.41          0.44         0.11 o                         
   1   0  13        309.73        330.62         2.32 o                         
   2   0  13        120.94        124.19         1.01 o                         
   3   0  13        157.82        165.47         1.60 o                         
   4   0  13         51.11         48.13         0.58 o                         
   5   0  13         94.46         97.22         1.10 o                         
   6   0  13          0.28          0.18         0.11 o                         
  -6   1  13          2.86          3.18         0.21 o                         
  -5   1  13         21.05         24.03         0.39 o                         
  -4   1  13         76.98         77.11         0.74 o                         
  -3   1  13         79.39         76.28         0.71 o                         
  -2   1  13        108.02        115.62         1.02 o                         
  -1   1  13        142.69        153.14         1.10 o                         
   0   1  13       1385.53       1371.85        11.51 o                         
   1   1  13        141.87        150.06         0.96 o                         
   2   1  13        108.73        114.77         0.89 o                         
   3   1  13         79.44         77.39         0.85 o                         
   4   1  13         78.20         79.15         0.81 o                         
   5   1  13         20.80         23.99         0.39 o                         
   6   1  13          2.91          3.01         0.16 o                         
  -6   2  13         15.58         17.16         0.48 o                         
  -5   2  13         26.32         25.19         0.41 o                         
  -4   2  13         54.47         48.59         0.52 o                         
  -3   2  13         44.62         46.04         0.46 o                         
  -2   2  13         33.65         35.66         0.35 o                         
  -1   2  13         79.38         73.98         0.58 o                         
   0   2  13         52.51         50.90         0.38 o                         
   1   2  13         79.76         74.97         0.60 o                         
   2   2  13         33.55         35.27         0.34 o                         
   3   2  13         43.55         45.11         0.49 o                         
   4   2  13         53.75         47.61         0.49 o                         
   5   2  13         26.33         24.07         0.37 o                         
   6   2  13         15.62         16.88         0.38 o                         
  -6   3  13         20.22         21.98         0.67 o                         
  -5   3  13         19.00         19.56         0.34 o                         
  -4   3  13        179.91        169.35         1.58 o                         
  -3   3  13         22.16         25.63         0.32 o                         
  -2   3  13          8.27          6.98         0.15 o                         
  -1   3  13        225.67        222.88         1.71 o                         
   0   3  13         17.22         20.43         0.21 o                         
   1   3  13        225.88        219.78         1.60 o                         
   2   3  13          8.31          7.32         0.16 o                         
   3   3  13         22.38         24.71         0.31 o                         
   4   3  13        179.47        172.69         1.85 o                         
   5   3  13         19.09         19.52         0.34 o                         
   6   3  13         19.97         20.43         0.39 o                         
  -5   4  13          1.09          1.28         0.11 o                         
  -4   4  13        108.62        107.41         1.08 o                         
  -3   4  13         24.64         21.81         0.29 o                         
  -2   4  13         15.59         17.08         0.24 o                         
  -1   4  13         43.96         45.60         0.43 o                         
   0   4  13         20.46         20.93         0.26 o                         
   1   4  13         42.40         44.87         0.45 o                         
   2   4  13         15.60         17.21         0.24 o                         
   3   4  13         24.08         21.12         0.29 o                         
   4   4  13        108.47        107.08         0.99 o                         
   5   4  13          1.06          1.09         0.12 o                         
  -5   5  13          2.98          2.11         0.14 o                         
  -4   5  13         10.86         10.75         0.20 o                         
  -3   5  13         24.05         24.54         0.33 o                         
  -2   5  13        144.76        129.85         1.15 o                         
  -1   5  13         35.77         33.64         0.34 o                         
   0   5  13         34.20         35.08         0.35 o                         
   1   5  13         36.39         34.73         0.37 o                         
   2   5  13        145.17        131.85         1.23 o                         
   3   5  13         23.83         24.29         0.33 o                         
   4   5  13         11.46         11.42         0.21 o                         
   5   5  13          2.94          1.96         0.12 o                         
  -4   6  13          0.76          1.25         0.14 o                         
  -3   6  13         66.05         63.95         0.80 o                         
  -2   6  13         25.07         25.19         0.39 o                         
  -1   6  13         11.95         10.98         0.23 o                         
   0   6  13        197.01        200.19         1.83 o                         
   1   6  13         11.65         11.25         0.23 o                         
   2   6  13         25.44         25.50         0.43 o                         
   3   6  13         66.41         62.31         0.69 o                         
   4   6  13          0.76          1.38         0.10 o                         
  -3   7  13         41.04         39.10         0.58 o                         
  -2   7  13         11.95         14.41         0.29 o                         
  -1   7  13          2.88          4.31         0.20 o                         
   0   7  13         62.24         62.05         0.71 o                         
   1   7  13          2.87          4.57         0.17 o                         
   2   7  13         11.97         14.52         0.26 o                         
   3   7  13         41.34         38.36         0.54 o                         
   0   8  13          5.98          6.83         0.27 o                         
   0   0  14       1080.17       1108.43         9.88 o                         
   1   0  14        137.39        129.68         0.84 o                         
   2   0  14        154.18        150.94         1.25 o                         
   3   0  14         36.97         39.72         0.44 o                         
   4   0  14        109.78        120.39         1.16 o                         
   5   0  14          5.74          3.93         0.17 o                         
   6   0  14          3.20          3.52         0.18 o                         
  -6   1  14          4.71          4.67         0.20 o                         
  -5   1  14         20.45         17.60         0.34 o                         
  -4   1  14         59.29         58.41         0.60 o                         
  -3   1  14        214.82        218.56         1.91 o                         
  -2   1  14        140.22        149.88         1.27 o                         
  -1   1  14        246.35        257.79         1.84 o                         
   0   1  14        171.50        162.51         0.98 o                         
   1   1  14        247.93        259.09         1.69 o                         
   2   1  14        142.39        151.64         1.11 o                         
   3   1  14        215.03        216.76         2.01 o                         
   4   1  14         59.36         58.52         0.61 o                         
   5   1  14         20.46         17.83         0.32 o                         
   6   1  14          4.80          4.57         0.21 o                         
  -6   2  14          0.89          1.78         0.18 o                         
  -5   2  14          3.34          2.65         0.17 o                         
  -4   2  14         10.62         10.43         0.22 o                         
  -3   2  14         61.31         60.57         0.60 o                         
  -2   2  14         85.45         83.37         0.75 o                         
  -1   2  14        515.40        490.10         3.49 o                         
   0   2  14         93.08         87.15         0.63 o                         
   1   2  14        515.96        483.74         3.53 o                         
   2   2  14         84.18         82.08         0.72 o                         
   3   2  14         61.23         60.28         0.68 o                         
   4   2  14         10.83         10.21         0.24 o                         
   5   2  14          3.56          2.53         0.13 o                         
   6   2  14          0.85          1.38         0.13 o                         
  -5   3  14         12.83         13.38         0.28 o                         
  -4   3  14         44.71         46.37         0.47 o                         
  -3   3  14         87.67         83.84         0.76 o                         
  -2   3  14        106.39        106.37         0.89 o                         
  -1   3  14          6.64          6.44         0.15 o                         
   0   3  14         92.91         91.48         0.72 o                         
   1   3  14          6.96          6.74         0.14 o                         
   2   3  14        105.65        106.60         0.92 o                         
   3   3  14         87.48         82.36         0.77 o                         
   4   3  14         44.37         46.24         0.50 o                         
   5   3  14         13.23         13.70         0.24 o                         
  -5   4  14          6.88          7.36         0.20 o                         
  -4   4  14         27.36         26.62         0.36 o                         
  -3   4  14         37.06         35.45         0.40 o                         
  -2   4  14         45.05         39.60         0.40 o                         
  -1   4  14         82.85         82.37         0.82 o                         
   0   4  14          2.95          3.52         0.13 o                         
   1   4  14         82.96         81.15         0.78 o                         
   2   4  14         44.93         38.97         0.40 o                         
   3   4  14         36.89         35.62         0.42 o                         
   4   4  14         27.67         26.71         0.36 o                         
   5   4  14          7.14          7.50         0.20 o                         
  -4   5  14          3.35          3.32         0.14 o                         
  -3   5  14         46.91         47.07         0.60 o                         
  -2   5  14         41.00         42.42         0.49 o                         
  -1   5  14        129.79        123.66         1.03 o                         
   0   5  14          0.02          0.96         0.10 o                         
   1   5  14        130.53        124.25         1.08 o                         
   2   5  14         40.86         42.36         0.48 o                         
   3   5  14         46.29         45.98         0.54 o                         
   4   5  14          3.43          3.38         0.12 o                         
  -4   6  14          3.86          3.08         0.18 o                         
  -3   6  14          3.40          4.11         0.18 o                         
  -2   6  14         61.69         60.28         0.90 o                         
  -1   6  14         31.57         30.06         0.43 o                         
   0   6  14         10.61         11.90         0.23 o                         
   1   6  14         31.69         30.21         0.41 o                         
   2   6  14         61.73         58.73         0.64 o                         
   3   6  14          3.50          4.52         0.15 o                         
   4   6  14          3.89          3.41         0.15 o                         
  -2   7  14          3.61          4.41         0.18 o                         
  -1   7  14         24.24         24.68         0.44 o                         
   0   7  14          7.07          7.19         0.24 o                         
   1   7  14         24.44         25.04         0.37 o                         
   2   7  14          3.58          4.24         0.17 o                         
   1   0  15         10.25         10.23         0.15 o                         
   2   0  15         30.54         33.31         0.31 o                         
   3   0  15        251.03        243.60         2.25 o                         
   4   0  15        336.18        323.85         2.95 o                         
   5   0  15          4.56          3.14         0.15 o                         
   6   0  15          0.42          0.72         0.12 o                         
  -6   1  15          2.24          3.05         0.19 o                         
  -5   1  15          8.73          9.98         0.23 o                         
  -4   1  15         17.71         17.67         0.29 o                         
  -3   1  15         51.98         50.24         0.57 o                         
  -2   1  15         60.62         63.66         0.58 o                         
  -1   1  15         30.84         27.60         0.27 o                         
   0   1  15          7.12          6.45         0.11 o                         
   1   1  15         30.75         27.75         0.26 o                         
   2   1  15         60.79         63.76         0.51 o                         
   3   1  15         52.54         51.01         0.57 o                         
   4   1  15         18.17         18.28         0.33 o                         
   5   1  15          8.79         10.12         0.22 o                         
   6   1  15          2.26          3.18         0.19 o                         
  -6   2  15          1.87          1.27         0.15 o                         
  -5   2  15          0.73          0.49         0.10 o                         
  -4   2  15          4.78          6.04         0.16 o                         
  -3   2  15        316.40        315.95         2.54 o                         
  -2   2  15         66.33         64.41         0.67 o                         
  -1   2  15         27.89         31.21         0.29 o                         
   0   2  15         93.51         88.41         0.68 o                         
   1   2  15         28.02         31.41         0.30 o                         
   2   2  15         67.16         64.81         0.61 o                         
   3   2  15        316.87        317.34         2.55 o                         
   4   2  15          4.75          6.14         0.16 o                         
   5   2  15          0.75          0.38         0.10 o                         
   6   2  15          1.89          1.55         0.13 o                         
  -5   3  15         12.66         10.20         0.25 o                         
  -4   3  15          7.31          7.90         0.20 o                         
  -3   3  15         96.40         96.05         0.84 o                         
  -2   3  15        110.56        108.00         1.10 o                         
  -1   3  15        233.99        232.08         1.77 o                         
   0   3  15        763.54        740.77         5.95 o                         
   1   3  15        233.32        230.91         1.73 o                         
   2   3  15        112.82        108.94         1.13 o                         
   3   3  15         95.95         93.87         0.89 o                         
   4   3  15          7.17          7.64         0.18 o                         
   5   3  15         12.64         10.18         0.21 o                         
  -5   4  15         19.89         19.49         0.35 o                         
  -4   4  15         22.68         21.08         0.31 o                         
  -3   4  15          4.03          3.93         0.15 o                         
  -2   4  15        100.43         95.64         0.89 o                         
  -1   4  15          8.02          8.21         0.18 o                         
   0   4  15        227.00        236.50         2.13 o                         
   1   4  15          8.13          8.22         0.17 o                         
   2   4  15        100.10         95.77         0.98 o                         
   3   4  15          3.84          3.57         0.14 o                         
   4   4  15         22.27         20.16         0.27 o                         
   5   4  15         20.21         19.52         0.28 o                         
  -4   5  15          6.82          7.64         0.19 o                         
  -3   5  15         34.20         33.80         0.44 o                         
  -2   5  15         23.14         22.74         0.32 o                         
  -1   5  15        102.58        100.86         0.91 o                         
   0   5  15         87.56         83.34         0.76 o                         
   1   5  15        103.24        101.75         0.89 o                         
   2   5  15         23.46         22.86         0.33 o                         
   3   5  15         33.75         33.49         0.41 o                         
   4   5  15          7.05          7.77         0.18 o                         
  -3   6  15          1.22          1.14         0.13 o                         
  -2   6  15         21.67         23.54         0.39 o                         
  -1   6  15         22.70         22.26         0.44 o                         
   0   6  15          1.56          1.50         0.17 o                         
   1   6  15         22.87         24.29         0.39 o                         
   2   6  15         20.89         22.27         0.33 o                         
   3   6  15          1.22          1.13         0.09 o                         
  -2   7  15          1.41          0.92         0.12 o                         
  -1   7  15         16.06         15.99         0.34 o                         
   0   7  15          8.15          7.83         0.21 o                         
   1   7  15         15.85         15.31         0.25 o                         
   2   7  15          1.35          0.80         0.09 o                         
   0   0  16         10.31          7.93         0.16 o                         
   1   0  16          0.98          1.53         0.08 o                         
   2   0  16        169.14        165.06         1.34 o                         
   3   0  16        487.18        469.72         4.00 o                         
   4   0  16        155.09        154.50         1.43 o                         
   5   0  16          3.96          2.72         0.15 o                         
   6   0  16          0.47          0.06         0.11 o                         
  -6   1  16          0.66          0.41         0.12 o                         
  -5   1  16         24.72         22.41         0.36 o                         
  -4   1  16         26.46         26.25         0.32 o                         
  -3   1  16        212.08        209.91         1.72 o                         
  -2   1  16        209.54        209.11         1.80 o                         
  -1   1  16        284.36        282.85         1.91 o                         
   0   1  16        155.70        156.09         0.96 o                         
   1   1  16        287.37        290.33         1.93 o                         
   2   1  16        211.07        212.04         1.77 o                         
   3   1  16        210.86        208.45         1.84 o                         
   4   1  16         26.45         25.40         0.36 o                         
   5   1  16         24.57         22.26         0.34 o                         
   6   1  16          0.65          0.21         0.13 o                         
  -5   2  16          3.22          2.87         0.16 o                         
  -4   2  16          7.30          7.48         0.17 o                         
  -3   2  16        123.11        126.63         1.08 o                         
  -2   2  16        192.81        192.62         1.70 o                         
  -1   2  16        377.68        374.09         2.86 o                         
   0   2  16          3.32          5.14         0.13 o                         
   1   2  16        376.21        371.21         3.03 o                         
   2   2  16        194.80        193.47         1.59 o                         
   3   2  16        123.23        125.65         1.07 o                         
   4   2  16          7.06          7.08         0.17 o                         
   5   2  16          3.17          3.04         0.15 o                         
  -5   3  16         10.29          9.90         0.25 o                         
  -4   3  16          3.43          2.97         0.14 o                         
  -3   3  16          4.17          3.77         0.16 o                         
  -2   3  16         65.13         66.13         0.62 o                         
  -1   3  16        171.61        181.66         1.53 o                         
   0   3  16        103.71         98.61         0.89 o                         
   1   3  16        172.76        184.71         1.43 o                         
   2   3  16         64.00         65.12         0.56 o                         
   3   3  16          4.07          3.80         0.14 o                         
   4   3  16          3.46          3.03         0.13 o                         
   5   3  16         10.41         10.25         0.23 o                         
  -5   4  16         16.42         18.79         0.35 o                         
  -4   4  16         28.15         27.76         0.38 o                         
  -3   4  16          1.14          1.15         0.10 o                         
  -2   4  16         42.49         38.89         0.46 o                         
  -1   4  16         90.28         86.48         0.76 o                         
   0   4  16        351.13        360.06         3.10 o                         
   1   4  16         90.95         87.07         0.71 o                         
   2   4  16         42.31         39.56         0.44 o                         
   3   4  16          1.04          0.91         0.09 o                         
   4   4  16         28.36         27.47         0.32 o                         
   5   4  16         16.91         19.16         0.32 o                         
  -4   5  16          1.12          1.81         0.13 o                         
  -3   5  16         34.29         34.45         0.43 o                         
  -2   5  16          6.54          5.46         0.20 o                         
  -1   5  16         29.91         28.62         0.35 o                         
   0   5  16         53.16         54.68         0.60 o                         
   1   5  16         29.82         28.64         0.34 o                         
   2   5  16          6.41          5.46         0.18 o                         
   3   5  16         34.26         34.25         0.38 o                         
   4   5  16          1.18          1.76         0.13 o                         
  -3   6  16          9.51          8.46         0.21 o                         
  -2   6  16          1.63          1.73         0.13 o                         
  -1   6  16          4.01          3.65         0.19 o                         
   0   6  16         16.11         14.45         0.30 o                         
   1   6  16          4.12          3.45         0.15 o                         
   2   6  16          1.55          1.44         0.11 o                         
   3   6  16          9.49          8.78         0.20 o                         
  -2   7  16          1.15          0.88         0.11 o                         
  -1   7  16          2.64          3.53         0.22 o                         
   0   7  16          9.83          7.36         0.20 o                         
   1   7  16          2.87          3.09         0.15 o                         
   2   7  16          1.08          0.67         0.09 o                         
   1   0  17         54.30         52.70         0.47 o                         
   2   0  17        285.65        285.87         2.22 o                         
   3   0  17         38.28         42.62         0.45 o                         
   4   0  17          0.82          0.95         0.09 o                         
   5   0  17         14.23         13.94         0.26 o                         
  -5   1  17          0.34          1.05         0.10 o                         
  -4   1  17         22.84         24.45         0.32 o                         
  -3   1  17         54.55         56.02         0.54 o                         
  -2   1  17         24.97         27.19         0.32 o                         
  -1   1  17         19.46         18.77         0.22 o                         
   0   1  17         33.57         32.18         0.27 o                         
   1   1  17         20.02         19.03         0.23 o                         
   2   1  17         24.78         26.69         0.30 o                         
   3   1  17         54.74         57.22         0.56 o                         
   4   1  17         23.20         24.59         0.32 o                         
   5   1  17          0.34          1.02         0.10 o                         
  -5   2  17         18.24         17.70         0.29 o                         
  -4   2  17          3.14          3.24         0.15 o                         
  -3   2  17         26.09         27.53         0.32 o                         
  -2   2  17        217.78        222.59         1.90 o                         
  -1   2  17        192.21        189.33         1.45 o                         
   0   2  17         33.52         31.76         0.30 o                         
   1   2  17        192.87        191.87         1.50 o                         
   2   2  17        217.42        224.21         1.72 o                         
   3   2  17         25.61         26.05         0.33 o                         
   4   2  17          3.12          3.43         0.21 o                         
   5   2  17         18.40         18.02         0.31 o                         
  -5   3  17          0.36          0.51         0.10 o                         
  -4   3  17         14.41         13.12         0.22 o                         
  -3   3  17          5.46          4.25         0.14 o                         
  -2   3  17        247.04        245.25         2.20 o                         
  -1   3  17        168.04        171.03         1.42 o                         
   0   3  17         14.48         16.78         0.25 o                         
   1   3  17        167.24        169.88         1.36 o                         
   2   3  17        245.70        245.65         2.00 o                         
   3   3  17          5.28          4.07         0.14 o                         
   4   3  17         14.09         12.52         0.21 o                         
   5   3  17          0.42          0.60         0.11 o                         
  -4   4  17          3.26          2.99         0.14 o                         
  -3   4  17         70.01         66.23         0.78 o                         
  -2   4  17         38.20         38.81         0.46 o                         
  -1   4  17        100.37         96.14         0.84 o                         
   0   4  17        175.26        177.62         1.54 o                         
   1   4  17         99.30         94.61         0.80 o                         
   2   4  17         38.73         39.65         0.43 o                         
   3   4  17         70.01         67.40         0.82 o                         
   4   4  17          3.23          2.97         0.12 o                         
  -4   5  17         24.73         26.60         0.44 o                         
  -3   5  17          4.53          6.15         0.17 o                         
  -2   5  17         56.71         53.41         0.66 o                         
  -1   5  17         54.23         54.46         0.61 o                         
   0   5  17         15.10         14.88         0.25 o                         
   1   5  17         54.95         54.72         0.63 o                         
   2   5  17         56.79         53.76         0.69 o                         
   3   5  17          4.38          5.70         0.15 o                         
   4   5  17         24.81         26.21         0.44 o                         
  -3   6  17          2.22          3.24         0.17 o                         
  -2   6  17          8.27          8.60         0.24 o                         
  -1   6  17         17.95         16.60         0.29 o                         
   0   6  17         18.02         18.90         0.29 o                         
   1   6  17         17.53         16.16         0.27 o                         
   2   6  17          7.86          8.10         0.21 o                         
   3   6  17          2.19          3.12         0.16 o                         
  -1   7  17          9.23          8.77         0.23 o                         
   0   7  17          5.83          6.23         0.21 o                         
   1   7  17          9.12          8.28         0.21 o                         
   0   0  18          4.60          5.00         0.19 o                         
   1   0  18          4.71          3.57         0.12 o                         
   2   0  18        121.00        119.62         0.98 o                         
   3   0  18        321.42        319.57         2.83 o                         
   4   0  18         12.88         16.11         0.29 o                         
   5   0  18          6.20          7.49         0.20 o                         
  -5   1  18         11.61         10.80         0.22 o                         
  -4   1  18          6.32          5.81         0.17 o                         
  -3   1  18          8.34          9.16         0.20 o                         
  -2   1  18         91.95         94.71         0.83 o                         
  -1   1  18        188.37        180.77         1.37 o                         
   0   1  18         41.35         42.13         0.35 o                         
   1   1  18        187.92        181.06         1.32 o                         
   2   1  18         91.45         93.96         0.80 o                         
   3   1  18          8.01          8.22         0.19 o                         
   4   1  18          6.34          5.57         0.17 o                         
   5   1  18         11.36         10.48         0.22 o                         
  -5   2  18          4.91          7.01         0.21 o                         
  -4   2  18          5.77          7.01         0.16 o                         
  -3   2  18        134.80        129.70         1.16 o                         
  -2   2  18        134.20        146.27         1.25 o                         
  -1   2  18         17.77         17.00         0.27 o                         
   0   2  18          1.96          1.71         0.11 o                         
   1   2  18         17.68         17.05         0.22 o                         
   2   2  18        134.39        145.86         1.20 o                         
   3   2  18        134.73        130.03         1.23 o                         
   4   2  18          5.64          6.81         0.17 o                         
   5   2  18          4.99          7.04         0.22 o                         
  -5   3  18          3.67          3.43         0.19 o                         
  -4   3  18          5.30          5.05         0.16 o                         
  -3   3  18          6.15          4.79         0.15 o                         
  -2   3  18          3.62          5.18         0.16 o                         
  -1   3  18        141.32        137.33         1.25 o                         
   0   3  18          7.94          8.20         0.18 o                         
   1   3  18        140.27        134.71         1.07 o                         
   2   3  18          3.64          5.18         0.16 o                         
   3   3  18          6.23          4.95         0.16 o                         
   4   3  18          5.27          5.15         0.17 o                         
   5   3  18          3.84          3.73         0.17 o                         
  -4   4  18         24.63         22.76         0.32 o                         
  -3   4  18          1.83          2.70         0.14 o                         
  -2   4  18         58.00         56.69         0.62 o                         
  -1   4  18         63.02         61.32         0.69 o                         
   0   4  18         23.03         22.45         0.31 o                         
   1   4  18         62.89         61.30         0.73 o                         
   2   4  18         58.61         58.29         0.65 o                         
   3   4  18          1.82          2.54         0.12 o                         
   4   4  18         24.94         22.73         0.30 o                         
  -3   5  18         10.22         10.76         0.22 o                         
  -2   5  18         38.30         35.93         0.46 o                         
  -1   5  18          2.07          3.46         0.19 o                         
   0   5  18         39.79         35.30         0.47 o                         
   1   5  18          2.15          2.89         0.27 o                         
   2   5  18         37.98         35.42         0.49 o                         
   3   5  18         10.04          9.97         0.20 o                         
  -2   6  18          9.70          9.88         0.22 o                         
  -1   6  18          6.40          5.50         0.18 o                         
   0   6  18          6.48          6.11         0.18 o                         
   1   6  18          6.57          5.38         0.18 o                         
   2   6  18          9.54          9.62         0.23 o                         
   1   0  19         76.81         71.83         0.61 o                         
   2   0  19          6.43          7.86         0.16 o                         
   3   0  19          9.22          8.30         0.19 o                         
   4   0  19          0.07          0.04         0.08 o                         
   5   0  19         20.39         18.96         0.33 o                         
  -5   1  19          8.66         11.82         0.26 o                         
  -4   1  19          6.90          7.72         0.18 o                         
  -3   1  19         41.32         39.57         0.43 o                         
  -2   1  19        428.00        427.19         3.32 o                         
  -1   1  19         48.96         50.95         0.48 o                         
   0   1  19         74.47         75.09         0.77 o                         
   1   1  19         49.24         50.87         0.46 o                         
   2   1  19        429.64        430.46         3.44 o                         
   3   1  19         41.24         38.86         0.43 o                         
   4   1  19          7.18          8.05         0.18 o                         
   5   1  19          8.59         11.77         0.24 o                         
  -5   2  19          6.14          5.35         0.21 o                         
  -4   2  19         20.98         21.62         0.29 o                         
  -3   2  19         60.20         63.52         0.63 o                         
  -2   2  19         65.30         66.53         0.62 o                         
  -1   2  19         28.36         27.49         0.31 o                         
   0   2  19          0.14          0.10         0.09 o                         
   1   2  19         28.00         27.48         0.29 o                         
   2   2  19         65.46         66.74         0.62 o                         
   3   2  19         60.20         64.27         0.64 o                         
   4   2  19         20.85         21.59         0.29 o                         
   5   2  19          6.18          5.49         0.20 o                         
  -4   3  19         19.84         20.13         0.29 o                         
  -3   3  19         13.75         14.11         0.27 o                         
  -2   3  19         34.53         37.65         0.41 o                         
  -1   3  19         78.29         71.88         0.72 o                         
   0   3  19          0.23          0.71         0.10 o                         
   1   3  19         77.60         71.74         0.67 o                         
   2   3  19         34.15         37.39         0.42 o                         
   3   3  19         13.95         14.81         0.29 o                         
   4   3  19         19.69         20.08         0.32 o                         
  -4   4  19          1.99          3.00         0.23 o                         
  -3   4  19          7.54          5.24         0.15 o                         
  -2   4  19         93.82         94.36         1.43 o                         
  -1   4  19         32.07         31.99         0.38 o                         
   0   4  19          0.43          0.26         0.09 o                         
   1   4  19         31.98         31.55         0.42 o                         
   2   4  19         92.77         92.94         1.32 o                         
   3   4  19          7.38          5.38         0.16 o                         
   4   4  19          2.10          3.04         0.14 o                         
  -3   5  19          8.65          9.28         0.21 o                         
  -2   5  19          4.40          4.68         0.18 o                         
  -1   5  19         54.37         54.35         0.65 o                         
   0   5  19          0.02          0.05         0.09 o                         
   1   5  19         54.44         54.86         0.68 o                         
   2   5  19          4.16          4.75         0.21 o                         
   3   5  19          8.75          9.40         0.20 o                         
  -2   6  19          0.72          0.69         0.11 o                         
  -1   6  19         35.59         33.27         0.48 o                         
   0   6  19          9.11          8.43         0.22 o                         
   1   6  19         35.36         33.99         0.51 o                         
   2   6  19          0.64          0.76         0.10 o                         
   0   0  20        162.67        150.84         1.78 o                         
   1   0  20          2.65          1.58         0.08 o                         
   2   0  20        147.76        140.36         1.16 o                         
   3   0  20          0.62          0.64         0.09 o                         
   4   0  20          0.86          1.04         0.09 o                         
   5   0  20          1.28          1.21         0.15 o                         
  -5   1  20         15.00         18.10         0.40 o                         
  -4   1  20          8.72          8.37         0.19 o                         
  -3   1  20         18.02         18.49         0.28 o                         
  -2   1  20        118.17        119.01         1.10 o                         
  -1   1  20        137.06        122.76         0.93 o                         
   0   1  20          7.56          6.34         0.17 o                         
   1   1  20        136.51        123.60         0.97 o                         
   2   1  20        119.69        121.48         1.16 o                         
   3   1  20         17.79         18.23         0.29 o                         
   4   1  20          8.68          8.18         0.19 o                         
   5   1  20         15.31         18.13         0.44 o                         
  -4   2  20          8.00          8.80         0.19 o                         
  -3   2  20         46.30         44.23         0.62 o                         
  -2   2  20         42.02         42.56         0.49 o                         
  -1   2  20         55.41         56.13         0.57 o                         
   0   2  20          1.64          1.02         0.11 o                         
   1   2  20         55.86         56.84         0.51 o                         
   2   2  20         42.34         42.97         0.48 o                         
   3   2  20         46.57         43.60         0.49 o                         
   4   2  20          7.90          8.37         0.19 o                         
  -4   3  20         10.27          9.27         0.23 o                         
  -3   3  20         14.69         13.37         0.22 o                         
  -2   3  20         40.80         41.25         0.51 o                         
  -1   3  20          1.44          0.45         0.10 o                         
   0   3  20        193.28        202.72         1.84 o                         
   1   3  20          1.41          0.37         0.10 o                         
   2   3  20         40.22         40.64         0.47 o                         
   3   3  20         14.20         13.04         0.23 o                         
   4   3  20         10.27          9.15         0.18 o                         
  -4   4  20          4.75          5.38         0.27 o                         
  -3   4  20         14.58         14.22         0.24 o                         
  -2   4  20          8.72          9.50         0.22 o                         
  -1   4  20         92.68         93.45         1.41 o                         
   0   4  20         45.17         44.39         0.56 o                         
   1   4  20         92.96         92.91         0.98 o                         
   2   4  20          8.73          9.70         0.24 o                         
   3   4  20         14.46         14.07         0.25 o                         
   4   4  20          4.87          5.37         0.21 o                         
  -3   5  20          1.67          1.83         0.17 o                         
  -2   5  20         15.19         14.99         0.26 o                         
  -1   5  20         41.93         39.45         0.53 o                         
   0   5  20          2.13          2.46         0.15 o                         
   1   5  20         41.19         39.32         0.56 o                         
   2   5  20         14.90         14.52         0.30 o                         
   3   5  20          1.61          1.43         0.10 o                         
  -1   6  20          1.69          2.01         0.17 o                         
   0   6  20          0.09          0.13         0.10 o                         
   1   6  20          1.68          1.57         0.12 o                         
   1   0  21          0.60          0.82         0.08 o                         
   2   0  21         15.00         15.17         0.25 o                         
   3   0  21          7.86          8.75         0.29 o                         
   4   0  21         23.55         26.12         0.36 o                         
  -4   1  21          3.01          3.67         0.15 o                         
  -3   1  21         35.76         36.92         0.67 o                         
  -2   1  21         62.20         57.96         0.59 o                         
  -1   1  21         32.68         29.47         0.34 o                         
   0   1  21        114.20        106.92         1.01 o                         
   1   1  21         33.23         29.90         0.35 o                         
   2   1  21         62.39         58.07         0.61 o                         
   3   1  21         36.42         37.12         0.54 o                         
   4   1  21          2.94          3.86         0.15 o                         
  -4   2  21         42.54         44.91         0.56 o                         
  -3   2  21         18.94         19.89         0.30 o                         
  -2   2  21         18.94         17.76         0.27 o                         
  -1   2  21         28.67         30.19         0.38 o                         
   0   2  21          4.49          3.78         0.15 o                         
   1   2  21         28.58         29.54         0.35 o                         
   2   2  21         18.54         17.48         0.28 o                         
   3   2  21         19.27         20.66         0.30 o                         
   4   2  21         42.96         44.81         0.53 o                         
  -4   3  21          7.55          7.80         0.31 o                         
  -3   3  21          2.57          4.00         0.16 o                         
  -2   3  21          7.23          8.40         0.27 o                         
  -1   3  21         10.29          8.22         0.21 o                         
   0   3  21        128.41        133.64         1.28 o                         
   1   3  21         10.16          8.41         0.23 o                         
   2   3  21          7.06          8.18         0.23 o                         
   3   3  21          2.53          4.35         0.17 o                         
   4   3  21          7.33          7.70         0.19 o                         
  -3   4  21         23.66         24.21         0.37 o                         
  -2   4  21          3.66          3.79         0.20 o                         
  -1   4  21         18.94         20.94         0.33 o                         
   0   4  21          2.61          1.10         0.11 o                         
   1   4  21         19.05         20.59         0.34 o                         
   2   4  21          3.49          3.56         0.21 o                         
   3   4  21         23.85         24.57         0.36 o                         
  -2   5  21          6.62          8.40         0.21 o                         
  -1   5  21          4.96          6.07         0.19 o                         
   0   5  21          0.00         -0.04         0.09 o                         
   1   5  21          5.04          6.26         0.19 o                         
   2   5  21          6.39          8.39         0.22 o                         
   0   6  21          7.69          6.05         0.22 o                         
   0   0  22          2.28          3.06         0.19 o                         
   1   0  22        248.44        240.21         2.01 o                         
   2   0  22         11.32          7.83         0.21 o                         
   3   0  22         29.72         28.19         0.38 o                         
   4   0  22          0.11          0.16         0.11 o                         
  -4   1  22          8.33          9.94         0.25 o                         
  -3   1  22          2.73          2.39         0.14 o                         
  -2   1  22         36.93         34.70         0.49 o                         
  -1   1  22         37.49         36.93         0.40 o                         
   0   1  22         25.28         29.17         0.39 o                         
   1   1  22         37.44         37.11         0.40 o                         
   2   1  22         36.78         34.47         0.47 o                         
   3   1  22          2.82          2.69         0.14 o                         
   4   1  22          8.29          9.72         0.24 o                         
  -4   2  22          7.84          8.44         0.24 o                         
  -3   2  22         56.05         56.35         0.67 o                         
  -2   2  22          5.36          4.84         0.29 o                         
  -1   2  22         38.39         42.29         0.52 o                         
   0   2  22         19.57         24.36         0.33 o                         
   1   2  22         37.80         41.17         0.49 o                         
   2   2  22          5.62          5.15         0.22 o                         
   3   2  22         56.57         56.21         0.68 o                         
   4   2  22          7.82          8.26         0.21 o                         
  -3   3  22         58.35         59.52         0.70 o                         
  -2   3  22         14.71         17.28         0.29 o                         
  -1   3  22          7.77          9.70         0.25 o                         
   0   3  22        164.25        162.94         3.01 o                         
   1   3  22          7.69          9.81         0.26 o                         
   2   3  22         14.52         16.81         0.31 o                         
   3   3  22         58.75         60.35         0.73 o                         
  -3   4  22          4.55          5.05         0.19 o                         
  -2   4  22         13.35         12.78         0.25 o                         
  -1   4  22         26.61         24.41         0.37 o                         
   0   4  22          5.25          5.16         0.27 o                         
   1   4  22         26.86         24.42         0.37 o                         
   2   4  22         13.52         12.50         0.28 o                         
   3   4  22          4.65          5.19         0.18 o                         
  -2   5  22         10.56          9.39         0.22 o                         
  -1   5  22         11.45         11.33         0.25 o                         
   0   5  22          0.08          0.36         0.11 o                         
   1   5  22         11.09         11.08         0.23 o                         
   2   5  22         10.60          9.45         0.22 o                         
   1   0  23         48.44         44.23         0.51 o                         
   2   0  23         10.59         11.69         0.41 o                         
   3   0  23          2.75          2.94         0.15 o                         
   4   0  23         10.42         13.43         0.31 o                         
  -4   1  23         10.68         14.67         0.27 o                         
  -3   1  23          5.88          5.44         0.18 o                         
  -2   1  23         20.96         21.43         0.37 o                         
  -1   1  23          5.32          5.29         0.20 o                         
   0   1  23         68.96         60.18         0.63 o                         
   1   1  23          5.32          5.48         0.20 o                         
   2   1  23         21.35         21.50         0.32 o                         
   3   1  23          5.65          5.26         0.17 o                         
   4   1  23         10.72         14.89         0.35 o                         
  -3   2  23          7.23          8.06         0.20 o                         
  -2   2  23          5.34          5.52         0.20 o                         
  -1   2  23          6.49          6.59         0.36 o                         
   0   2  23        125.08        129.90         2.23 o                         
   1   2  23          6.27          6.27         0.24 o                         
   2   2  23          5.42          5.43         0.19 o                         
   3   2  23          7.34          8.20         0.23 o                         
  -3   3  23         45.20         48.58         0.64 o                         
  -2   3  23          6.39          6.85         0.20 o                         
  -1   3  23          5.06          5.50         0.19 o                         
   0   3  23         81.05         83.05         0.93 o                         
   1   3  23          5.14          5.60         0.20 o                         
   2   3  23          6.54          7.16         0.24 o                         
   3   3  23         45.08         47.66         0.64 o                         
  -2   4  23          1.77          2.36         0.13 o                         
  -1   4  23         22.34         24.60         0.39 o                         
   0   4  23          1.76          1.60         0.13 o                         
   1   4  23         22.33         23.77         0.38 o                         
   2   4  23          1.65          1.95         0.19 o                         
  -1   5  23         10.66         12.04         0.28 o                         
   0   5  23          0.71          0.84         0.11 o                         
   1   5  23         10.53         11.89         0.35 o                         
   0   0  24         47.34         40.70         0.85 o                         
   1   0  24         22.09         21.02         0.34 o                         
   2   0  24         18.66         16.16         0.32 o                         
   3   0  24          9.95          9.91         0.25 o                         
  -3   1  24          0.59          1.24         0.10 o                         
  -2   1  24          4.60          4.93         0.26 o                         
  -1   1  24         15.66         16.87         0.30 o                         
   0   1  24         32.45         36.36         0.43 o                         
   1   1  24         15.78         16.85         0.28 o                         
   2   1  24          4.52          4.90         0.19 o                         
   3   1  24          0.53          1.00         0.10 o                         
  -3   2  24          6.27          6.88         0.22 o                         
  -2   2  24          5.78          4.39         0.19 o                         
  -1   2  24          4.01          3.09         0.18 o                         
   0   2  24          0.35          0.64         0.10 o                         
   1   2  24          3.89          2.87         0.14 o                         
   2   2  24          5.64          4.66         0.20 o                         
   3   2  24          6.07          6.36         0.21 o                         
  -2   3  24         14.77         17.31         0.32 o                         
  -1   3  24         49.15         52.06         0.71 o                         
   0   3  24          0.29          0.46         0.09 o                         
   1   3  24         48.64         51.74         0.64 o                         
   2   3  24         14.91         17.55         0.34 o                         
  -2   4  24          0.33          0.51         0.09 o                         
  -1   4  24         31.73         31.59         0.49 o                         
   0   4  24          1.56          2.46         0.15 o                         
   1   4  24         31.88         32.01         0.45 o                         
   2   4  24          0.32          0.43         0.10 o                         
   1   0  25          1.36          1.34         0.12 o                         
   2   0  25          1.49          1.93         0.15 o                         
   3   0  25         25.76         32.21         0.50 o                         
  -3   1  25          5.04          5.04         0.19 o                         
  -2   1  25          0.67          0.53         0.10 o                         
  -1   1  25          7.54          7.29         0.22 o                         
   0   1  25         18.61         19.25         0.29 o                         
   1   1  25          7.60          7.79         0.20 o                         
   2   1  25          0.59          0.31         0.11 o                         
   3   1  25          5.03          5.08         0.18 o                         
  -2   2  25          1.82          1.66         0.13 o                         
  -1   2  25         15.53         15.94         0.32 o                         
   0   2  25          0.04          0.12         0.09 o                         
   1   2  25         15.98         16.23         0.27 o                         
   2   2  25          1.78          2.02         0.13 o                         
  -2   3  25         14.90         13.52         0.28 o                         
  -1   3  25          3.48          5.23         0.19 o                         
   0   3  25          4.81          6.92         0.19 o                         
   1   3  25          3.63          5.62         0.19 o                         
   2   3  25         14.91         14.23         0.28 o                         
   0   4  25         92.75        110.45         1.66 o                         
   0   0  26          3.28          4.14         0.23 o                         
   1   0  26          5.77          4.20         0.18 o                         
   2   0  26          0.04          0.07         0.11 o                         
  -2   1  26          4.25          3.63         0.18 o                         
  -1   1  26          6.21          6.37         0.22 o                         
   0   1  26          6.76          6.87         0.19 o                         
   1   1  26          6.02          6.37         0.20 o                         
   2   1  26          4.09          3.28         0.19 o                         
  -2   2  26          3.07          3.42         0.22 o                         
  -1   2  26          6.30          6.01         0.25 o                         
   0   2  26          0.09          0.26         0.12 o                         
   1   2  26          6.37          6.22         0.21 o                         
   2   2  26          3.17          3.65         0.19 o                         
  -1   3  26          7.26          7.64         0.21 o                         
   0   3  26         51.08         54.14         0.75 o                         
   1   3  26          7.17          7.75         0.21 o                         
   1   0  27          0.63          0.28         0.11 o                         
   2   0  27          0.65          0.93         0.11 o                         
  -1   1  27          1.84          1.11         0.12 o                         
   0   1  27          2.43          2.74         0.17 o                         
   1   1  27          1.87          1.48         0.12 o                         
  -1   2  27          2.64          3.16         0.19 o                         
   0   2  27          4.68          4.09         0.23 o                         
   1   2  27          2.80          3.65         0.20 o                         
   0   0  28          7.73          8.05         0.32 o                         
                                                                                
