# Supplementary material for: Crystal structure and absolute configuration of (3aS,4S,5R,7aR)-2,2,7-trimethyl-3a,4,5,7a-tetra­hydro-1,3-benzodioxole-4,5-diol
Source: Acta Crystallogr E Crystallogr Commun. 2015 Aug 6;71(Pt 9):1013–6. doi: 10.1107/S2056989015014590 (PMC4555417; doi:10.1107/S2056989015014590)
Supplement: Supplementary file 3 [file e-71-01013-Isup3.cml]

<?xml version="1.0" encoding="UTF-8"?>
<cml convention="cmlDict:cmllite" xmlns="http://www.xml-cml.org/schema" xmlns:cmlDict="http://www.xml-cml.org/dictionary/cml/" xmlns:nameDict="http://www.xml-cml.org/dictionary/cml/name/">
  <molecule id="m1">
    <name dictRef="nameDict:unknown">(3aS,4S,5R,7aR)-2,2,7-Trimethyl-3a,4,5,7a-tetrahydro-1,3-benzodioxole-4,5-diol</name>
    <atomArray>
      <atom id="a1" elementType="C">
        <label value="1" dictRef="cmlDict:locant"/>
        <label value="C" dictRef="cmlDict:locant"/>
      </atom>
      <atom id="a37" elementType="H"/>
      <atom id="a38" elementType="H"/>
      <atom id="a39" elementType="H"/>
      <atom id="a26" elementType="O" hydrogenCount="0">
        <label value="1" dictRef="cmlDict:locant"/>
      </atom>
      <atom id="a27" elementType="C" hydrogenCount="0">
        <label value="2" dictRef="cmlDict:locant"/>
      </atom>
      <atom id="a28" elementType="O" hydrogenCount="0">
        <label value="3" dictRef="cmlDict:locant"/>
      </atom>
      <atom id="a29" elementType="C">
        <atomParity atomRefs4="a28 a40 a30 a34">1</atomParity>
        <label value="3a" dictRef="cmlDict:locant"/>
      </atom>
      <atom id="a30" elementType="C">
        <atomParity atomRefs4="a14 a41 a31 a29">1</atomParity>
        <label value="4" dictRef="cmlDict:locant"/>
      </atom>
      <atom id="a31" elementType="C">
        <atomParity atomRefs4="a16 a42 a32 a30">-1</atomParity>
        <label value="5" dictRef="cmlDict:locant"/>
      </atom>
      <atom id="a32" elementType="C">
        <label value="6" dictRef="cmlDict:locant"/>
      </atom>
      <atom id="a33" elementType="C" hydrogenCount="0">
        <label value="7" dictRef="cmlDict:locant"/>
      </atom>
      <atom id="a34" elementType="C">
        <atomParity atomRefs4="a26 a44 a33 a29">-1</atomParity>
        <label value="7a" dictRef="cmlDict:locant"/>
      </atom>
      <atom id="a14" elementType="O">
        <label value="O" dictRef="cmlDict:locant"/>
      </atom>
      <atom id="a16" elementType="O">
        <label value="O'" dictRef="cmlDict:locant"/>
      </atom>
      <atom id="a40" elementType="H"/>
      <atom id="a41" elementType="H"/>
      <atom id="a42" elementType="H"/>
      <atom id="a43" elementType="H"/>
      <atom id="a44" elementType="H"/>
      <atom id="a45" elementType="H"/>
      <atom id="a46" elementType="H"/>
      <atom id="a35" elementType="C">
        <label value="1''" dictRef="cmlDict:locant"/>
        <label value="C''" dictRef="cmlDict:locant"/>
      </atom>
      <atom id="a47" elementType="H"/>
      <atom id="a48" elementType="H"/>
      <atom id="a49" elementType="H"/>
      <atom id="a36" elementType="C">
        <label value="1'" dictRef="cmlDict:locant"/>
        <label value="C'" dictRef="cmlDict:locant"/>
      </atom>
      <atom id="a50" elementType="H"/>
      <atom id="a51" elementType="H"/>
      <atom id="a52" elementType="H"/>
    </atomArray>
    <bondArray>
      <bond id="a1_a37" atomRefs2="a1 a37" order="S"/>
      <bond id="a1_a38" atomRefs2="a1 a38" order="S"/>
      <bond id="a1_a39" atomRefs2="a1 a39" order="S"/>
      <bond id="a28_a27" atomRefs2="a28 a27" order="S"/>
      <bond id="a27_a26" atomRefs2="a27 a26" order="S"/>
      <bond id="a26_a34" atomRefs2="a26 a34" order="S"/>
      <bond id="a34_a29" atomRefs2="a34 a29" order="S"/>
      <bond id="a28_a29" atomRefs2="a28 a29" order="S"/>
      <bond id="a30_a31" atomRefs2="a30 a31" order="S"/>
      <bond id="a31_a32" atomRefs2="a31 a32" order="S"/>
      <bond id="a32_a33" atomRefs2="a32 a33" order="D"/>
      <bond id="a29_a30" atomRefs2="a29 a30" order="S"/>
      <bond id="a33_a34" atomRefs2="a33 a34" order="S"/>
      <bond id="a30_a14" atomRefs2="a30 a14" order="S"/>
      <bond id="a31_a16" atomRefs2="a31 a16" order="S"/>
      <bond id="a29_a40" atomRefs2="a29 a40" order="S"/>
      <bond id="a30_a41" atomRefs2="a30 a41" order="S"/>
      <bond id="a31_a42" atomRefs2="a31 a42" order="S"/>
      <bond id="a32_a43" atomRefs2="a32 a43" order="S"/>
      <bond id="a34_a44" atomRefs2="a34 a44" order="S"/>
      <bond id="a14_a45" atomRefs2="a14 a45" order="S"/>
      <bond id="a16_a46" atomRefs2="a16 a46" order="S"/>
      <bond id="a1_a27" atomRefs2="a1 a27" order="S"/>
      <bond id="a35_a47" atomRefs2="a35 a47" order="S"/>
      <bond id="a35_a48" atomRefs2="a35 a48" order="S"/>
      <bond id="a35_a49" atomRefs2="a35 a49" order="S"/>
      <bond id="a35_a33" atomRefs2="a35 a33" order="S"/>
      <bond id="a36_a50" atomRefs2="a36 a50" order="S"/>
      <bond id="a36_a51" atomRefs2="a36 a51" order="S"/>
      <bond id="a36_a52" atomRefs2="a36 a52" order="S"/>
      <bond id="a36_a27" atomRefs2="a36 a27" order="S"/>
    </bondArray>
  </molecule>
</cml>
